# Supplementary material for: SEVtras delineates small extracellular vesicles at droplet resolution from single-cell transcriptomes
Source: Nat Methods. 2023 Dec 4;21(2):259–66. doi: 10.1038/s41592-023-02117-1 (PMC10864178; doi:10.1038/s41592-023-02117-1)
Supplement: Supplementary file 5 — Statistical source data for Figs. 1 and 2. [file 41592_2023_2117_MOESM5_ESM.xlsx]

## Sheet: Fig. 1a
	Concentration1	Concentration2
Concentration	5000000000	1000000000
Before	419720	145065
After	21194	7633
Ratio	0.0504956	0.0526178

## Sheet: Fig. 1b
gene	Cell	Debris	sEVs	lEVs
TSPAN6	204.086	324.368	55.593	194.724
TNMD	0	0	0	0
DPM1	347.791	325.017	404.717	194.724
SCYL3	53.9399	24.0032	17.7897	48.6809
C1orf112	57.5627	89.5256	47.8099	39.5532
FGR	0	0	2.22372	0
CFH	193.217	72.0097	53.3692	450.298
FUCA2	879.945	813.515	151.213	742.384
GCLC	43.4739	42.1679	35.5795	127.787
NFYA	128.007	123.26	120.081	127.787
STPG1	37.0334	62.2787	53.3692	39.5532
NIPAL3	124.786	180.997	140.094	155.17
LAS1L	327.665	406.109	406.94	225.149
ENPP4	0.402536	0	1.11186	0
SEMA3F	0.402536	3.24368	1.11186	0
CFTR	0	0	0	0
ANKIB1	183.959	93.418	317.992	505.065
CYP51A1	282.178	482.66	163.443	343.809
KRIT1	89.3631	39.5729	63.376	133.873
RAD52	62.3931	32.4368	12.2305	30.4256
BAD	489.887	788.215	664.892	246.447
LAP3	351.012	263.387	478.099	249.49
CD99	4410.99	2572.24	882.816	3121.66
HS3ST1	4.02536	3.24368	0	18.2553
AOC1	0	0	0	0
WNT16	0	0	0	0
HECW1	0.402536	4.54115	7.78301	0
MAD1L1	312.771	212.786	207.918	112.575
LASP1	2594.35	4840.22	4245.08	3246.41
SNX11	153.769	171.915	148.989	106.49
TMEM176A	0	0	0	0
M6PR	469.76	772.645	127.864	334.681
KLHL13	0.805073	1.29747	1.11186	0
CYP26B1	0	0.648736	0	0
ICA1	0	0.648736	1.11186	0
DBNDD1	42.6689	20.1108	17.7897	12.1702
ALS2	142.9	100.554	170.114	176.468
CASP10	20.1268	25.9495	24.4609	18.2553
CFLAR	183.959	110.285	317.992	270.788
TFPI	128.007	92.7693	51.1455	578.086
NDUFAF7	69.6388	48.0065	50.0337	91.2767
RBM5	486.264	180.997	141.206	395.532
MTMR7	6.84312	2.59495	7.78301	6.08511
SLC7A2	49.1094	116.773	65.5997	456.384
ARF5	673.846	1061.33	1008.46	429.001
SARM1	113.515	120.665	63.376	109.532
POLDIP2	1364.2	1702.28	1518.8	565.916
PLXND1	554.695	788.215	452.527	1040.55
AK2	1008.76	1505.72	1131.87	1046.64
CD38	0	0	0	0
FKBP4	960.049	1693.85	1057.38	416.83
KDM1A	811.513	548.831	744.946	766.724
RBM6	303.512	195.27	192.352	310.341
CAMKK1	75.2743	92.1206	103.403	91.2767
RECQL	252.39	80.4433	306.873	429.001
VPS50	48.7069	18.8134	55.593	79.1065
HSPB6	429.104	716.205	2755.19	1414.79
ARHGAP33	21.737	27.8957	21.1253	51.7235
NDUFAB1	647.681	1580.97	857.243	298.171
PDK4	2.01268	3.89242	173.45	33.4681
SLC22A16	0.402536	0.648736	1.11186	3.04256
ZMYND10	5.63551	3.24368	7.78301	3.04256
ABCB5	0	0	0	0
ARX	0	0	3.33558	0
SLC25A13	139.278	122.611	185.68	94.3193
ST7	93.3885	110.285	44.4744	109.532
CDC27	395.291	170.618	629.312	781.937
SLC4A1	0	0	5.5593	3.04256
CALCR	0	0	0	0
HCCS	199.658	249.763	273.517	79.1065
DVL2	277.348	437.248	158.996	310.341
PRSS22	0	0	1.11186	0
UPF1	460.099	725.287	438.073	422.915
SKAP2	69.2363	50.6014	144.542	179.511
SLC25A5	2562.55	5352.72	2978.67	1490.85
MCUB	235.484	182.295	138.982	121.702
HOXA11	138.07	180.997	98.9555	127.787
POLR2J	583.275	712.961	752.729	228.192
DHX33	169.468	210.839	204.582	136.915
MEOX1	2.41522	0.648736	8.89487	3.04256
THSD7A	0.402536	1.94621	5.5593	0
LIG3	209.319	267.279	189.016	197.766
RPAP3	117.541	31.7881	112.298	197.766
ACSM3	0	1.94621	0	3.04256
REXO5	39.046	24.652	34.4676	21.2979
CIAPIN1	351.012	454.764	345.788	115.617
SPPL2B	274.53	158.292	45.5862	286
FAM214B	210.929	205.649	221.26	206.894
COPZ2	379.189	228.355	655.997	173.426
PRKAR2B	27.3725	21.4083	40.0269	42.5958
MSL3	180.739	103.149	210.141	164.298
CREBBP	274.932	521.584	254.616	1025.34
TSPOAP1	6.44058	1.29747	0	21.2979
MPO	0	0	0	0
PON1	0	0	0	3.04256
GCFC2	69.6388	68.1173	91.1725	82.149
WDR54	316.394	389.891	282.412	203.851
CROT	53.5373	19.4621	45.5862	85.1916
ABCB4	0	0	2.22372	0
KMT2E	179.129	140.127	404.717	663.278
RHBDD2	363.893	401.568	235.714	368.149
SOX8	0.402536	0.648736	2.22372	0
IBTK	262.051	81.7408	326.887	480.724
ZNF195	74.8718	44.1141	41.1388	69.9788
MYCBP2	181.946	185.539	197.911	757.597
FBXL3	136.057	70.7123	210.141	273.83
ITGAL	0	0.648736	3.33558	0
PDK2	97.4138	128.45	113.41	164.298
ITGA3	1037.74	1262.44	179.009	848.874
ZFX	93.3885	97.3104	111.186	380.32
LAMP2	539.399	437.248	108.962	1058.81
ITGA2B	1.20761	1.29747	6.67116	3.04256
ASB4	0	0	3.33558	0
GDE1	627.554	442.438	593.733	404.66
REX1BD	401.329	428.815	336.893	173.426
CRLF1	12.4786	8.43357	10.0067	9.12767
OSBPL7	66.4185	51.8989	27.7965	143
TMEM98	567.576	789.512	205.694	419.873
YBX2	0.805073	0	0	0
KRT33A	0	0	0	0
MAP3K14	70.4439	45.4115	54.4811	21.2979
ABCC8	0	0	4.44744	0
CACNG3	0	0	0	0
TMEM132A	736.239	288.039	72.2709	1280.92
AP2B1	1095.3	1010.08	1727.83	1801.19
TAC1	0	0	1.11186	0
ZNF263	169.065	189.431	108.962	115.617
CX3CL1	0	0	4.44744	0
SPATA20	549.865	215.38	290.195	505.065
CACNA1G	0.402536	0	1.11186	0
TNFRSF12A	2193.42	2934.23	553.706	468.554
DLX6	0	0	1.11186	0
MAP3K9	10.0634	10.3798	5.5593	24.3405
RALA	638.825	331.504	731.603	401.618
BAIAP2L1	63.1982	38.9242	108.962	69.9788
KDM7A	19.3217	3.89242	13.3423	118.66
ETV1	43.4739	100.554	141.206	130.83
AGK	115.93	180.997	214.589	130.83
ALDH3B1	141.693	156.994	260.175	182.553
TTC22	0	0	0	3.04256
PHTF2	186.777	46.709	42.2507	289.043
CCL26	11.6736	14.9209	2.22372	3.04256
FARP2	192.412	196.567	209.03	200.809
USH1C	0	0	0	0
GGCT	265.674	289.336	491.442	124.745
DBF4	132.032	38.2754	174.562	79.1065
TBXA2R	33.008	37.6267	12.2305	63.8937
IFRD1	250.378	103.798	155.66	228.192
LGALS14	0	0	0	0
COX10	89.3631	140.127	134.535	76.0639
GTF2IRD1	231.458	255.602	133.423	292.086
PAF1	598.974	494.337	502.56	252.532
VPS41	192.01	74.6047	314.656	325.554
ARHGAP44	12.4786	14.2722	24.4609	15.2128
ELAC2	597.364	615.651	378.032	258.617
SCIN	2.41522	0.648736	5.5593	3.04256
ARSD	57.1602	75.2534	27.7965	79.1065
PNPLA4	82.52	117.421	136.759	60.8511
MYH13	1.20761	0	1.11186	0
ADIPOR2	303.11	517.043	281.3	292.086
CDKL3	3.62283	3.89242	6.67116	15.2128
UPP2	0	0	0	0
PRSS21	1.20761	0	0	0
MARK4	273.322	229.004	450.303	322.511
PROM1	0	0	1.11186	0
CCDC124	1198.35	1156.7	1419.84	374.235
CEACAM21	0	0	0	0
PAFAH1B1	718.528	496.932	833.894	1004.04
NOS2	0	0	0	0
DNAH9	0	0	0	0
KIAA0100	1065.11	1188.48	856.132	1204.85
SLC13A2	0	0.648736	1.11186	0
GAS7	35.0207	112.88	319.104	179.511
TRAPPC6A	20.5294	18.1646	12.2305	30.4256
MATK	0	0	2.22372	0
CEACAM7	0	0	0	0
CD79B	0.402536	0	0	0
SCN4A	0	0	0	0
ST7L	69.2363	63.5762	33.3558	51.7235
TKTL1	0	0	0	0
PAX6	0	1.94621	8.89487	0
RPUSD1	326.86	615.651	441.408	143
RHBDF1	234.679	400.27	95.6199	258.617
LUC7L	397.706	327.612	204.582	252.532
CACNA2D2	0.402536	0	1.11186	0
BAIAP3	2.01268	1.94621	2.22372	6.08511
TSR3	739.459	1217.68	1114.08	203.851
PIGQ	275.737	254.953	102.291	212.979
CRAMP1	142.498	142.722	74.4946	200.809
TEAD3	416.223	560.508	520.35	340.766
SELE	0	0	0	9.12767
DNAJC11	452.853	620.192	538.14	362.064
FMO3	0	0	0	0
MYLIP	2.81775	3.89242	4.44744	15.2128
NOX1	0.402536	0	0	0
E2F2	30.1902	99.9054	20.0135	6.08511
PSMB1	1468.05	2170.67	1556.6	751.512
SYN1	4.02536	14.9209	56.7048	21.2979
JARID2	66.821	40.2217	58.9285	200.809
CDKL5	28.5801	15.5697	22.2372	130.83
CAMK1G	2.81775	7.78484	10.0067	6.08511
CDK11A	196.84	167.374	432.513	133.873
NADK	449.231	515.745	608.187	298.171
TFAP2B	0	0	1.11186	0
TFAP2D	0	0	1.11186	0
DLEC1	0	1.29747	0	0
CYTH3	137.265	122.611	151.213	143
ADAM22	2.01268	0	0	0
SYPL1	257.623	572.834	66.7116	362.064
CYB561	163.832	331.504	126.752	222.107
SPAG9	253.598	137.532	167.891	690.661
CELSR3	6.84312	9.73104	7.78301	27.383
AASS	150.146	42.8166	28.9083	237.319
PLEKHG6	1.20761	1.29747	1.11186	3.04256
SS18L2	151.354	373.672	235.714	60.8511
MPND	116.333	81.092	117.857	60.8511
MGST1	583.275	1220.92	382.48	489.852
CRY1	92.9859	70.7123	112.298	155.17
PGLYRP1	0	0	0	0
NFIX	427.091	1080.15	1362.03	2342.77
ST3GAL1	353.427	187.485	97.8436	508.107
MMP25	1.61015	1.94621	2.22372	3.04256
IL32	180.336	10.3798	169.003	191.681
PKD1	429.104	455.413	204.582	2114.58
MAPK8IP2	2.01268	7.78484	6.67116	6.08511
MED24	406.159	592.296	453.639	416.83
RHOBTB2	136.862	292.58	294.643	164.298
HEATR5B	62.7957	44.1141	31.1321	167.341
SEC62	850.559	112.88	395.822	788.022
RPS20	10722	10419.4	14952.3	6450.22
CSDE1	2699.01	758.373	4279.55	3827.54
UBE3C	529.335	563.103	821.664	669.363
REV3L	80.1047	49.9527	76.7183	614.597
TENM1	0	0	4.44744	0
PAX7	0	0	0	0
MASP2	0.805073	1.29747	1.11186	6.08511
IYD	0.402536	0	0	0
FAM76A	35.4232	35.6805	37.8032	39.5532
TRAF3IP3	0.402536	0	0	0
POMT2	192.815	226.409	71.159	146.043
VTA1	321.224	144.668	460.31	328.596
MLXIPL	0	0	1.11186	0
BAZ1B	586.898	541.046	1284.2	864.086
RANBP9	239.107	115.475	254.616	435.086
ETV7	1.61015	1.29747	1.11186	0
SPRTN	59.9779	27.8957	42.2507	36.5107
EEF1AKNMT	200.866	373.023	197.911	136.915
DYRK4	174.701	404.811	286.86	130.83
ZNF207	1062.7	937.424	1031.81	1013.17
UQCRC1	1768.75	2676.69	2123.65	812.363
STARD3NL	375.164	780.43	345.788	188.639
CD9	436.349	1526.48	62.2641	386.405
HHATL	0	0	0	6.08511
NCAPD2	638.423	1500.53	390.263	794.107
IFFO1	160.209	190.08	136.759	112.575
GIPR	1.20761	0	2.22372	12.1702
PHF7	9.66087	12.326	6.67116	18.2553
SEMA3G	0	0	0	3.04256
NISCH	494.717	345.776	291.307	791.065
STAB1	23.7496	12.326	4.44744	54.766
FUZ	108.282	130.396	102.291	69.9788
SLC6A13	0.402536	0	0	0
IDS	467.345	500.824	1519.91	1247.45
PRSS3	126.799	273.767	446.967	18.2553
ZNF200	35.4232	25.3007	45.5862	27.383
CD4	10.0634	9.73104	4.44744	30.4256
LRRC23	68.8337	38.9242	57.8167	39.5532
BTK	0	0.648736	3.33558	0
HFE	82.1174	158.94	12.2305	152.128
SCMH1	328.47	317.232	419.171	304.256
FYN	229.446	110.285	231.267	523.32
HIVEP2	108.685	118.07	174.562	888.427
FMO1	0	0	2.22372	0
ELOA	379.189	361.995	752.729	273.83
LYPLA2	377.982	795.999	694.912	191.681
CLCN6	65.6134	104.447	14.4542	133.873
MRC2	1993.36	1340.29	314.656	4928.94
SLC6A7	0.402536	0	2.22372	0
TSPAN9	348.999	1361.7	285.748	526.362
BTBD7	128.812	145.966	154.548	295.128
APBA3	136.862	204.352	146.765	121.702
MKS1	57.5627	50.6014	40.0269	63.8937
ABHD5	96.2062	222.517	261.287	139.958
ANOS1	12.4786	5.18989	0	9.12767
AKAP8L	320.419	217.327	220.148	212.979
MBTD1	44.6815	12.326	16.6779	91.2767
UTP18	259.233	179.051	306.873	149.085
RNF216	301.097	245.222	221.26	389.447
TTC19	165.04	121.962	73.3827	97.3618
PTBP1	1939.82	4595.65	2938.64	2102.41
DPF1	55.9526	103.149	87.8369	18.2553
SYT7	23.7496	86.9307	35.5795	143
LARS2	166.65	259.495	85.6132	164.298
PIK3C2A	138.875	51.2502	150.101	419.873
PLAUR	651.706	522.233	176.786	635.894
ANLN	448.828	227.706	289.083	508.107
WIZ	260.039	535.207	740.498	508.107
RABGAP1	109.49	82.3895	90.0606	319.469
DCN	1702.73	1702.93	462.533	6578.01
QPCTL	82.52	190.728	34.4676	124.745
PPP5C	504.781	958.184	650.438	343.809
CEP68	57.9652	72.6585	51.1455	66.9363
MAP4K3	92.1808	31.7881	86.725	295.128
ZBTB32	0.402536	0	0	0
TYROBP	0	0	2.22372	0
TMEM159	111.1	89.5256	81.1657	149.085
GABRA3	0	0	0	0
BRCA1	137.667	54.4939	71.159	91.2767
ERCC1	919.796	1069.12	1384.26	477.682
CD22	0	0	0	0
SEMA3B	45.0841	9.73104	10.0067	51.7235
MBTPS2	94.5961	99.9054	15.566	209.936
PRICKLE3	47.0968	70.7123	68.9353	88.2342
LTF	0	0	1.11186	0
EXTL3	294.657	477.47	127.864	398.575
NR1H4	0	0	0	0
ELOVL5	609.44	487.85	295.755	803.235
ALOX5	0	0	1.11186	0
KDM5D	139.278	0	0	243.405
CALCOCO1	106.27	95.3642	133.423	483.767
UBR7	198.45	182.944	214.589	188.639
MAP4K5	213.344	55.1426	204.582	505.065
EHD3	195.633	362.644	403.605	143
PSMC4	909.33	1229.36	1281.97	441.171
MAN2B2	233.471	147.263	43.3625	572.001
SLC7A14	9.66087	1.29747	1.11186	51.7235
CLDN11	2048.11	2175.21	41.1388	1880.3
SLC25A39	1096.91	1225.46	1459.87	450.298
MVP	2659.56	2320.53	2060.28	1600.39
NUB1	291.436	127.801	262.399	313.383
PGM3	633.995	151.804	757.176	882.342
RWDD2A	39.4486	22.7058	40.0269	57.8086
CLK1	161.417	46.0603	42.2507	179.511
POLR3B	109.892	64.2249	94.508	85.1916
ANGEL1	60.3805	110.285	26.6846	79.1065
RNF14	204.086	146.614	370.249	173.426
DNASE1L1	212.942	392.485	209.03	185.596
DDX11	144.511	238.735	97.8436	85.1916
HEBP1	241.119	262.089	295.755	173.426
GPRC5A	147.328	105.744	26.6846	355.979
MAMLD1	52.3297	35.6805	64.4878	69.9788
CD6	0	0	0	0
TACC3	714.502	1015.27	391.374	231.234
UFL1	117.541	37.6267	120.081	276.873
POLA2	200.061	325.017	171.226	73.0214
ZC3H3	123.981	210.839	163.443	139.958
CAPN1	1490.59	1458.36	1724.49	1147.04
ACPP	0	8.43357	3.33558	0
MDH1	914.563	1311.1	1086.29	751.512
SLC30A9	332.093	117.421	583.726	495.937
MTMR11	64.8084	86.2819	50.0337	109.532
COX15	181.544	260.143	207.918	191.681
CCDC88C	0.805073	1.29747	5.5593	0
YAF2	137.667	44.1141	150.101	127.787
ZMYND11	253.195	95.3642	312.432	425.958
WAS	1.20761	0.648736	3.33558	0
DPEP1	1.61015	0	0	0
BID	392.07	465.793	366.914	298.171
MATR3	1237.8	296.472	907.277	1691.66
NPC1L1	0	0	0	0
XYLT2	354.232	263.387	85.6132	322.511
RGPD5	94.5961	8.43357	10.0067	18.2553
STMN4	0	0	3.33558	0
NUDCD3	427.896	706.474	439.184	325.554
ISL1	0.805073	2.59495	0	0
CHDH	0.402536	1.29747	4.44744	0
IL20RA	0.805073	0	0	3.04256
CLCA1	0	0	0	0
CLCA4	0	0	0	0
GLT8D1	458.086	219.273	140.094	502.022
ATP2C1	632.787	213.434	214.589	982.746
IGF1	0	0	6.67116	6.08511
SLC38A5	391.265	674.686	148.989	219.064
RALBP1	686.727	327.612	1165.23	715.001
RUFY3	192.412	51.8989	104.515	289.043
CNTN1	171.883	3.24368	5.5593	124.745
SLC11A1	3.62283	7.1361	6.67116	3.04256
WWTR1	742.277	698.04	1816.78	1986.79
AGPS	227.433	125.206	381.368	404.66
CXorf56	106.27	445.033	150.101	127.787
ATP1A2	0	0	0	0
TTC27	149.744	79.7946	130.088	121.702
ZNF582	6.44058	7.1361	3.33558	3.04256
VSIG2	0.402536	0	0	0
PHLDB1	1191.51	1130.1	1085.17	1107.49
MARCO	0	0	0	0
CYP24A1	0	0	1.11186	3.04256
PRDM11	32.6055	18.8134	15.566	36.5107
SYT13	0	0	0	0
SNAI2	253.195	382.754	382.48	1265.7
CD74	7.64819	9.73104	5.5593	12.1702
HGF	50.3171	153.751	64.4878	483.767
ZRANB1	82.1174	44.7628	91.1725	149.085
NCDN	123.579	392.485	277.965	270.788
ADGRA2	882.36	663.009	166.779	2561.83
ZFP64	173.493	145.966	151.213	179.511
MNAT1	156.587	51.2502	166.779	127.787
SAMD4A	149.341	127.152	3296.66	273.83
RUNX3	0	0.648736	13.3423	3.04256
MRE11	78.8971	36.3292	82.2776	103.447
PLEKHB1	2.01268	5.18989	8.89487	6.08511
SERPINB1	107.88	134.288	202.358	97.3618
CYP3A43	0	0	0	0
SLC7A9	0.402536	0	0	0
SPAST	60.783	40.2217	46.6981	179.511
NRXN3	183.557	5.18989	21.1253	194.724
OSBPL5	138.07	229.653	211.253	313.383
AQR	165.04	76.5509	142.318	252.532
CPS1	24.9573	18.1646	25.5728	39.5532
C8B	0	0	0	0
FHL1	142.498	108.988	152.325	79.1065
RTF2	972.528	1050.95	1187.47	529.405
GABRA1	0	0	0	3.04256
NLRP2	0	1.29747	2.22372	0
SLC45A4	35.0207	40.8704	11.1186	24.3405
RNF10	1182.65	1085.98	1657.78	806.278
ZNF839	67.2236	55.7913	23.349	33.4681
ZDHHC6	172.688	217.327	214.589	136.915
GRAMD1B	12.4786	0	5.5593	60.8511
RNH1	2168.46	1959.83	1947.98	1125.75
NDUFS1	450.438	336.694	561.489	632.852
RB1CC1	121.163	34.383	163.443	584.171
ERP44	351.012	174.51	80.0539	292.086
ALAS1	279.36	372.375	324.663	182.553
BIRC3	29.7877	1.29747	34.4676	170.383
AKAP11	151.354	126.504	235.714	763.682
GLRX2	254.806	271.172	343.565	127.787
SNAPC1	64.4058	20.7596	41.1388	261.66
DERA	294.657	219.273	352.459	216.022
STRAP	1092.89	1165.13	1983.56	1089.24
ABCC2	5.23297	2.59495	4.44744	6.08511
DEF6	53.9399	17.5159	16.6779	51.7235
PLEKHO1	750.73	407.406	393.598	322.511
GCLM	194.425	155.697	193.464	149.085
UBR2	112.71	60.9812	105.627	273.83
EHD2	1102.55	2439.9	2241.51	2726.13
DEPDC1	154.977	68.1173	146.765	222.107
CCDC28A	81.3124	51.8989	67.8234	103.447
RRAGD	0.402536	0.648736	4.44744	9.12767
HSF2	57.5627	22.057	34.4676	66.9363
PHF20	243.132	139.478	240.162	246.447
HSD17B6	7.24566	4.54115	1.11186	0
NR1H3	59.5754	125.206	131.199	42.5958
TYMP	229.848	323.071	451.415	228.192
NCAPH2	640.033	714.259	481.435	194.724
TOMM34	364.698	488.498	741.61	258.617
SEC63	631.982	185.539	264.623	900.597
KPNA6	716.112	846.601	855.02	818.448
VIM	42711.5	28779.9	46761.5	29473.3
FAS	86.9479	46.709	35.5795	182.553
RNASET2	121.566	92.7693	34.4676	54.766
CD44	2373.76	3197.62	2000.23	3930.98
KCNG1	706.451	157.643	230.155	152.128
AGPAT4	107.88	140.776	27.7965	216.022
SLAMF7	0	0	0	0
BTN3A1	99.024	97.9592	24.4609	191.681
MIPEP	92.1808	121.314	148.989	66.9363
PRKCH	12.0761	13.6235	46.6981	18.2553
INSRR	0	0.648736	0	0
IFNGR1	91.3758	48.0065	11.1186	161.256
B4GALT7	483.044	411.299	122.305	231.234
SH2D2A	6.84312	5.83863	46.6981	6.08511
VRK2	105.062	39.5729	181.233	191.681
TNFRSF1B	7.24566	59.6837	5.5593	51.7235
VEZT	286.606	86.9307	211.253	498.979
POU2F2	156.184	178.402	580.391	194.724
BRD9	418.638	242.627	379.144	158.213
SNX1	426.689	361.346	485.882	587.214
TBPL1	163.027	140.127	222.372	94.3193
ARNTL2	200.463	121.962	627.089	234.277
BCLAF1	625.542	188.782	641.543	1122.7
SLC39A9	272.92	344.479	212.365	401.618
ANK1	3.62283	5.83863	5.5593	15.2128
IBSP	0	0	1.11186	0
TFB1M	86.1428	106.393	162.331	106.49
RABEP1	241.924	118.07	470.316	365.107
HMGB3	429.909	459.954	461.422	258.617
NUP160	140.083	139.478	152.325	255.575
BAK1	229.446	349.02	326.887	121.702
MUSK	0.402536	0	1.11186	3.04256
IKZF2	2.01268	4.54115	18.9016	51.7235
GRN	677.469	385.349	52.2574	1116.62
FAM13B	57.5627	29.8419	70.0471	115.617
ARHGAP31	250.378	171.266	265.734	246.447
CENPQ	37.4359	14.9209	24.4609	45.6384
SARS	2076.69	1217.68	1377.59	1156.17
RANBP3	419.443	441.141	434.737	261.66
ARID4A	41.4613	16.2184	46.6981	155.17
EIPR1	279.36	287.39	320.215	91.2767
PNPLA6	811.111	615.002	199.023	687.618
IFT88	49.1094	21.4083	68.9353	103.447
ALG1	228.641	415.191	30.0202	130.83
ZCCHC8	103.049	45.4115	41.1388	112.575
ABCF2	779.713	956.886	952.863	286
CHPF2	1097.72	984.782	108.962	1049.68
LRRC7	2.01268	0	1.11186	12.1702
FUT8	214.149	111.583	58.9285	395.532
UBA6	228.238	81.7408	243.497	483.767
GAB2	138.875	66.1711	1705.59	745.427
ATP6V0A1	94.1935	138.181	42.2507	133.873
PIAS1	117.541	81.092	117.857	276.873
SLC4A7	110.698	53.1964	26.6846	225.149
APBA2	220.992	180.349	241.273	127.787
MAP2K3	213.747	319.827	481.435	118.66
EFCAB1	2.81775	5.18989	11.1186	6.08511
TMSB10	34761.8	26498.9	32385.1	9234.16
ASTE1	28.9826	25.9495	17.7897	15.2128
RNF19A	95.4011	35.0318	57.8167	228.192
PEX3	84.5326	51.2502	94.508	103.447
GABARAPL2	415.82	710.366	517.015	304.256
MYOC	0	0	0	0
SH3YL1	54.3424	25.9495	91.1725	69.9788
FAM136A	474.188	439.843	720.485	261.66
VCL	1111.4	1074.31	402.493	3048.64
DEPDC1B	54.745	75.9021	31.1321	18.2553
DAPK2	0.402536	0.648736	10.0067	6.08511
NSMAF	260.039	140.776	385.815	206.894
ADSS	217.37	188.134	284.636	279.915
STAP1	0	0	0	3.04256
TIMP2	2411.6	2119.42	562.601	6015.14
RFC1	269.297	75.9021	182.345	492.894
TBC1D23	178.726	33.0856	199.023	359.022
CUL3	360.27	148.561	470.316	325.554
MYOM2	0.402536	1.94621	0	3.04256
OTC	0	0	0	0
CYP46A1	1.20761	0	4.44744	3.04256
AC118549.1	181.946	57.0888	170.114	276.873
SLC18A1	0	0	3.33558	0
USP2	1.20761	7.1361	2.22372	0
CASR	0	0	3.33558	0
TUBG2	106.27	82.3895	161.22	112.575
RPL26L1	380.799	600.081	365.802	212.979
FLT4	2.41522	0.648736	1.11186	0
NSUN2	332.495	326.963	476.988	197.766
FBXO42	134.447	160.887	105.627	328.596
MFAP3	25.7623	45.4115	14.4542	112.575
MRI1	130.422	576.078	232.379	182.553
METTL1	156.587	188.782	144.542	60.8511
HOXC8	173.091	127.152	256.839	127.787
AGA	89.3631	64.2249	16.6779	112.575
PI4K2B	126.799	115.475	286.86	146.043
BOD1L1	224.213	119.367	504.784	608.511
MAT2B	340.546	546.236	332.446	374.235
TLL1	0	1.29747	1.11186	0
EDC4	487.472	647.439	326.887	562.873
TRIO	723.76	589.053	875.033	2348.85
VCAN	3363.19	1158.64	197.911	11224
CLEC16A	167.053	197.216	158.996	222.107
MSR1	0.402536	0	6.67116	0
CDH1	0.402536	0	7.78301	0
MTREX	320.822	112.231	302.426	465.511
DNAH5	8.45326	6.48736	12.2305	6.08511
ZFYVE16	85.3377	36.978	48.9218	188.639
RIPOR1	264.064	511.853	641.543	462.469
C6	0	0	0	0
RAI14	1246.66	358.102	4083.86	2567.92
SOX30	0.805073	0	0	0
PNKP	313.978	225.76	197.911	185.596
BEST2	0.805073	0	0	0
PHLPP2	73.6642	53.8451	61.1523	63.8937
SPDL1	377.177	90.8231	330.222	374.235
STAU2	94.1935	38.2754	76.7183	155.17
SLC66A1	120.358	143.371	46.6981	69.9788
CTNS	66.4185	99.2567	27.7965	60.8511
RTN4R	3.62283	8.43357	1.11186	9.12767
PHF23	380.799	510.555	289.083	200.809
CDH10	0	0	1.11186	0
INPP4A	80.1047	86.9307	96.7318	191.681
RAB27B	27.775	49.9527	624.865	313.383
PSMA4	1327.16	532.613	1354.24	873.214
MYO16	0	3.24368	8.89487	0
LSG1	238.302	173.861	181.233	139.958
PARP3	110.295	61.6299	136.759	127.787
TNC	845.729	31.1393	35.5795	2002
THAP3	178.726	153.102	136.759	36.5107
RIPOR3	9.66087	11.6773	6.67116	112.575
TDP1	168.26	177.105	210.141	73.0214
AIFM2	201.268	302.311	184.569	85.1916
C2orf83	0.805073	0	1.11186	0
SPATA7	40.6562	14.9209	65.5997	42.5958
MED17	125.994	85.6332	66.7116	109.532
RETSAT	247.157	225.112	73.3827	258.617
CAPG	670.223	508.609	559.265	331.639
AP2S1	3468.25	4971.27	5086.76	1670.36
USH2A	0	0	0	3.04256
ZPBP	0	0	0	0
TG	1.20761	1.94621	3.33558	6.08511
ADAM28	0	0	0	0
BARX2	0	0	8.89487	0
DCUN1D1	138.07	44.7628	211.253	191.681
JADE2	118.748	402.865	273.517	182.553
ZIC2	0	0	7.78301	3.04256
LCP2	0	0	0	0
TRIT1	121.566	73.3072	118.969	121.702
ADRB1	0	0	2.22372	0
GUCA2B	0	0	0	0
CUL7	381.605	418.435	271.294	705.873
CTNNA1	1697.9	973.753	1418.73	2090.24
PHKA2	95.8037	69.4148	43.3625	130.83
CNTLN	68.8337	30.4906	76.7183	100.404
EPHA3	0.805073	1.94621	5.5593	12.1702
HSPA5	7170.78	3418.19	432.513	6295.05
DSG2	355.842	157.643	40.0269	1049.68
GEMIN8	76.8845	108.339	63.376	121.702
OFD1	42.6689	20.7596	40.0269	79.1065
GPM6B	0.805073	1.29747	8.89487	0
MAGEC2	0	0	0	0
PREX2	0	0	1.11186	0
WDR37	97.8164	118.719	114.522	130.83
YTHDC2	67.2236	49.9527	46.6981	203.851
CTPS2	88.9606	75.2534	68.9353	97.3618
ATP6V1H	198.853	147.263	207.918	173.426
POLR2B	398.511	262.089	374.697	526.362
FAM214A	33.4105	22.7058	44.4744	143
ARAP2	7.64819	0.648736	8.89487	9.12767
TPR	556.708	141.425	599.292	1496.94
CP	0	0	0	0
KIAA0556	97.4138	120.665	101.179	228.192
DTNBP1	74.0667	53.8451	45.5862	48.6809
XK	0	0.648736	1.11186	0
ANO2	0	0	0	0
C12orf4	101.842	26.5982	124.528	48.6809
SCML1	36.6308	22.7058	25.5728	42.5958
WWC3	227.836	337.992	468.093	498.979
ARHGAP6	6.44058	20.7596	16.6779	12.1702
FAM184B	0	0	0	0
MAP4	2462.32	3208	7288.24	3797.11
GOPC	346.584	95.3642	265.734	374.235
ROS1	0.402536	0	3.33558	0
USP28	113.515	64.2249	112.298	365.107
HDAC9	6.44058	2.59495	3.33558	36.5107
TSPAN17	507.196	713.61	485.882	340.766
NOP16	390.46	986.079	509.232	73.0214
CC2D2A	94.9986	131.693	155.66	203.851
RRM2B	98.2189	49.304	221.26	322.511
ZNF800	42.2663	33.0856	41.1388	73.0214
TNFRSF17	0	0	0	0
SNX29	80.9098	108.988	93.3962	292.086
LMO3	15.6989	18.8134	14.4542	60.8511
MRPS10	415.82	408.704	714.926	234.277
GUCA1A	4.4279	10.3798	4.44744	0
RSF1	231.861	55.7913	137.871	681.533
VPS13D	169.87	179.7	114.522	648.065
CELF2	70.8464	7.78484	28.9083	243.405
FAM120A	731.409	1050.95	1657.78	1731.22
R3HDM1	203.683	262.089	501.449	435.086
COL9A2	4.02536	7.1361	12.2305	9.12767
KITLG	47.9018	21.4083	47.8099	325.554
ERCC8	70.0413	36.3292	73.3827	54.766
ADAMTS6	224.615	51.2502	74.4946	456.384
H6PD	903.694	1552.43	219.036	2230.19
VAMP3	784.543	725.287	1423.18	572.001
PER3	24.1522	14.9209	18.9016	39.5532
UTS2	0	0	1.11186	0
TNFRSF9	24.1522	2.59495	5.5593	167.341
EPN3	0.805073	0.648736	0	0
LTBP1	662.575	2032.49	425.842	1935.07
RCN1	3453.36	1265.68	469.205	2589.22
ELN	0.402536	0	0	12.1702
RFC2	255.208	465.144	291.307	100.404
ARID1B	310.356	319.178	375.808	1095.32
CLPTM1L	866.661	1157.35	388.039	422.915
NEDD4L	49.1094	35.0318	46.6981	158.213
FOXP3	0.402536	0	3.33558	0
PPP1R3F	20.5294	16.8671	14.4542	24.3405
HEXB	548.255	574.132	91.1725	635.894
PTCD2	66.016	49.9527	110.074	121.702
NEXMIF	0	0	1.11186	0
JKAMP	209.721	230.301	45.5862	179.511
DKK3	1128.71	448.926	186.792	943.193
ARHGEF5	38.241	55.1426	190.128	88.2342
NFE2L3	256.416	46.0603	6.67116	313.383
MCUR1	195.633	280.903	429.178	136.915
LIMA1	927.444	253.656	371.361	1052.72
LETMD1	147.731	147.263	137.871	182.553
SLC4A8	30.5928	11.0285	25.5728	57.8086
LAMC3	0	1.29747	2.22372	0
PTGER3	0	0	0	0
TNIP3	3.22029	1.29747	4.44744	6.08511
MAPK9	231.861	95.3642	348.012	237.319
COL23A1	0	0	0	0
BCAR1	919.796	1176.81	880.593	784.98
FAM160A2	134.045	160.887	56.7048	133.873
HERPUD1	864.648	672.74	247.945	584.171
HOMER3	718.125	662.36	932.85	240.362
RAD51	112.308	109.636	85.6132	45.6384
POLQ	46.2917	30.4906	31.1321	42.5958
PIK3CB	48.3044	35.6805	117.857	103.447
CYBA	990.24	668.847	234.602	383.362
THOC3	493.912	1087.28	704.919	298.171
HEBP2	570.797	792.756	948.416	264.702
MPHOSPH9	74.8718	51.8989	126.752	124.745
PLEKHA5	63.1982	55.1426	70.0471	276.873
PRSS8	0.402536	0.648736	1.11186	0
SIKE1	153.366	85.6332	274.629	304.256
RRP12	336.118	601.379	386.927	170.383
FNIP2	41.0587	29.8419	71.159	97.3618
MSMO1	286.606	1260.49	243.497	167.341
TTC17	185.972	96.013	61.1523	392.49
ALX4	0.402536	1.29747	3.33558	0
FSTL4	0.805073	1.94621	0	0
FOXN3	156.989	110.934	277.965	678.49
METTL24	0	0	0	0
AKR7A2	410.99	803.136	611.523	301.213
MRTO4	603.805	1548.53	948.416	197.766
NNAT	1.61015	3.89242	5.5593	0
USE1	185.972	179.051	136.759	85.1916
MCF2L2	1.61015	4.54115	18.9016	18.2553
NRIP2	4.83044	3.89242	5.5593	0
LAMA3	2.81775	3.24368	0	6.08511
AP5M1	108.685	55.1426	204.582	133.873
ANAPC4	99.024	45.4115	123.416	118.66
KCNQ1	2.01268	0	0	0
TRAPPC3	486.264	963.373	629.312	212.979
THRAP3	747.108	1006.84	602.628	982.746
PHPT1	1061.89	938.073	989.555	416.83
ENTPD2	0	0	0	0
LY75	1.20761	0	0	3.04256
ARID4B	120.358	35.0318	50.0337	368.149
OPN3	47.0968	168.023	95.6199	57.8086
SDCCAG8	158.197	41.5191	184.569	185.596
PTPRN	19.7243	1.94621	6.67116	100.404
HHAT	24.5547	25.3007	23.349	18.2553
KIF1B	340.143	258.197	326.887	699.788
FOXC1	2.01268	2.59495	8.89487	3.04256
TBC1D22A	268.894	212.786	245.721	231.234
SYNE2	113.515	43.4653	15.566	395.532
PLEKHH1	5.23297	5.83863	3.33558	12.1702
ATP9A	53.5373	25.9495	11.1186	231.234
SPO11	0	0	0	0
CBLN4	0	0	0	0
CHRDL2	0	1.29747	1.11186	0
FAM168A	211.734	310.745	272.406	781.937
RELT	59.9779	97.9592	13.3423	115.617
GALC	53.1348	39.5729	11.1186	191.681
NOP58	403.341	151.156	562.601	249.49
SZRD1	1236.59	1952.7	2240.4	1083.15
KCNH2	2.41522	0.648736	2.22372	6.08511
CUL1	371.139	138.181	410.276	334.681
FAM114A2	121.163	51.8989	142.318	136.915
CYFIP2	128.812	76.5509	68.9353	149.085
TAB2	223.005	109.636	276.853	809.32
GINM1	263.661	107.041	78.942	295.128
EIF2AK2	257.623	156.345	429.178	593.299
USP36	209.319	241.33	243.497	149.085
KMT2C	172.286	203.703	146.765	769.767
MCOLN3	0	0	2.22372	0
CCDC85A	187.582	14.9209	27.7965	155.17
PUM2	266.479	140.127	290.195	465.511
MRPL43	559.123	1013.33	659.333	246.447
ITIH4	1.61015	1.29747	1.11186	0
ITIH1	0	0	0	0
HPF1	183.959	79.7946	163.443	118.66
ZFR	390.058	201.757	667.116	742.384
ZNF280C	23.3471	15.5697	20.0135	48.6809
NPFFR2	0.402536	0	0	0
PHF21B	0.402536	0	1.11186	0
TRAF1	43.4739	55.1426	42.2507	57.8086
RC3H2	223.005	97.3104	319.104	395.532
IL17RB	2.01268	1.29747	1.11186	0
TRAF3IP2	108.685	137.532	148.989	225.149
GYG2	67.2236	27.8957	47.8099	39.5532
DCBLD2	580.86	818.056	304.649	1646.02
SERPINB3	0	0	0	0
SOAT1	202.073	273.767	33.3558	495.937
PKP2	54.3424	0.648736	6.67116	69.9788
MSH4	0	0	0	0
F7	0	0	0	0
GDI2	1932.17	916.664	2686.25	1953.32
PRDM1	19.7243	59.6837	26.6846	133.873
ATG5	196.438	90.1743	356.907	167.341
TMCC3	92.1808	50.6014	77.8301	124.745
PITHD1	225.42	446.331	333.558	106.49
MTA3	190.4	100.554	190.128	292.086
USP13	161.417	117.421	126.752	276.873
ATP11B	141.693	64.8736	76.7183	407.703
LAMC2	18.9192	22.057	18.9016	12.1702
CDK14	146.121	77.8484	350.236	465.511
SEC61A1	5300.6	5427.98	680.458	3842.75
PPP1R12A	510.819	103.149	274.629	711.958
RASGRF1	0.402536	3.24368	5.5593	0
CAMK2B	0	0.648736	12.2305	0
CROCC	107.477	113.529	78.942	109.532
POLR3E	192.01	283.498	324.663	121.702
ATP2B4	618.698	554.021	102.291	2656.15
ZC3H11A	475.798	165.428	360.242	556.788
RIOK2	177.519	38.9242	167.891	152.128
YIPF1	140.083	241.979	96.7318	118.66
NDC1	228.238	253.656	92.2843	212.979
DGKG	1.61015	5.18989	7.78301	0
FLYWCH1	377.579	352.264	329.11	432.043
UNKL	81.3124	100.554	67.8234	167.341
TBXAS1	6.44058	27.8957	25.5728	9.12767
PARP12	74.4692	86.2819	48.9218	57.8086
ALDH18A1	817.954	642.898	446.967	958.406
TARBP1	104.659	103.798	122.305	158.213
GATB	164.235	227.706	155.66	136.915
MXD1	30.9953	26.5982	31.1321	133.873
CDK17	152.159	134.288	255.728	270.788
DNAJC25	62.3931	43.4653	26.6846	76.0639
SLC2A3	224.615	606.568	83.3894	1238.32
PSD	19.3217	22.7058	47.8099	36.5107
CTDP1	194.023	263.387	204.582	264.702
YBX3	1004.73	897.202	2229.28	818.448
STYK1	1.61015	0	0	3.04256
WNK1	368.321	735.018	1092.96	1338.73
CCAR1	369.528	142.722	710.478	520.277
OGFR	272.517	440.492	364.69	222.107
GNA15	1.20761	0	2.22372	6.08511
CREB3L3	0	0	1.11186	3.04256
PIGV	63.1982	89.5256	35.5795	69.9788
PTPRU	132.837	138.83	70.0471	304.256
SNRNP40	366.711	717.502	356.907	179.511
RIMBP2	0	0	0	0
COL11A1	85.7403	73.3072	61.1523	301.213
QSER1	183.959	134.288	364.69	553.745
MPC1	125.994	264.684	233.49	76.0639
ACAA1	303.11	389.891	353.571	133.873
BCAT1	1367.01	375.618	1385.38	3648.03
HDAC7	659.355	722.044	659.333	909.725
LZTS1	36.6308	14.9209	7.78301	36.5107
PRDM6	5.63551	8.43357	10.0067	9.12767
WNT8A	0	0	0	0
SPAG4	19.3217	9.73104	11.1186	51.7235
NCKAP1	673.443	266.631	912.836	1649.07
MRPS35	355.44	249.115	456.974	322.511
GUCY1B1	15.2964	1.94621	11.1186	42.5958
SFSWAP	329.677	270.523	184.569	279.915
TNK2	143.706	153.102	136.759	197.766
MON2	196.84	97.9592	77.8301	459.426
CDH3	0	0	1.11186	0
ARSF	0	0	0	0
GPBP1	222.603	76.5509	209.03	395.532
DGAT2	5.23297	2.59495	2.22372	9.12767
ZNF112	20.1268	7.78484	8.89487	21.2979
CS	1031.7	2170.02	1919.07	1235.28
LTK	1.61015	8.43357	1.11186	0
MRPS24	978.164	1981.24	1359.8	456.384
ELMO2	159.002	199.811	184.569	106.49
WAPL	222.603	130.396	307.985	419.873
VMP1	1188.29	1455.12	173.45	1849.87
APPBP2	223.81	99.9054	221.26	495.937
POLD1	337.728	530.018	260.175	240.362
SEZ6	0.402536	0.648736	0	0
EIF4B	2123.78	1479.12	5533.72	3696.71
SLC6A16	1.61015	0	2.22372	0
BICRA	41.8638	107.69	92.2843	103.447
SPHK2	98.6214	221.868	174.562	91.2767
RPL18	9404.06	12333.8	11912.5	2686.58
CA11	12.4786	7.1361	24.4609	15.2128
ISOC2	523.7	799.892	600.404	139.958
U2AF2	1278.05	2696.15	2105.86	937.108
EPN1	1284.49	1375.32	2139.22	897.554
MED29	209.721	371.077	353.571	301.213
AHRR	30.9953	88.8769	27.7965	100.404
GSC2	0	0	0	0
ZNF275	109.49	85.6332	111.186	109.532
MTMR1	102.647	148.561	205.694	143
GPC1	1081.21	762.265	141.206	1195.73
ADCK1	27.3725	33.7343	32.2439	15.2128
HAGH	122.371	118.07	104.515	51.7235
RNF4	423.468	488.498	489.218	337.724
CASP8	68.4312	145.966	75.6064	158.213
LIMCH1	16.504	1.29747	11.1186	15.2128
INTS13	243.535	70.7123	463.645	374.235
TM7SF3	274.932	564.401	152.325	255.575
DLX3	0.402536	0	8.89487	0
SPA17	113.918	144.668	138.982	76.0639
TSPAN32	2.81775	0.648736	2.22372	3.04256
CCN5	0	0.648736	7.78301	0
DMRT3	0	0	0	0
ST3GAL6	47.9018	26.5982	32.2439	112.575
ATP2C2	1.20761	3.24368	3.33558	3.04256
NGFR	0	0.648736	0	0
CDON	4.02536	4.54115	15.566	73.0214
TAF2	127.604	76.5509	166.779	237.319
HIPK2	283.788	1084.04	3992.69	861.044
TNPO3	476.201	387.944	475.876	590.256
RFXANK	602.194	418.435	458.086	197.766
TMEM161A	161.82	190.728	60.0404	124.745
LPAR2	11.271	1.94621	1.11186	15.2128
CTSA	775.688	500.824	145.654	955.363
SUGP2	429.506	377.565	270.182	523.32
SLC12A2	70.4439	64.8736	32.2439	216.022
SNX24	108.685	71.361	244.609	88.2342
EYA2	1.20761	0.648736	0	0
CNN2	5540.51	4652.09	5951.78	3498.94
ABCA7	19.7243	18.8134	3.33558	54.766
SNCAIP	13.2837	1.94621	0	30.4256
DDX20	111.905	47.3578	56.7048	42.5958
BTBD1	349.402	159.589	764.959	471.596
FAR2	65.2109	21.4083	50.0337	76.0639
BCAS1	0	0	6.67116	6.08511
POU1F1	0	0	0	0
CHI3L2	0.402536	1.94621	2.22372	6.08511
SBNO2	366.711	419.084	498.113	882.342
PMS1	55.55	29.8419	68.9353	97.3618
HMG20B	916.173	898.5	728.268	498.979
CALCRL	2.01268	5.18989	4.44744	30.4256
TAF11	204.891	188.134	179.009	176.468
ANKS1A	83.325	127.152	87.8369	136.915
AP3D1	1191.51	1258.55	1414.28	1277.87
ZNF76	169.87	148.561	130.088	152.128
SLC9A3R2	430.311	346.425	897.27	194.724
NTHL1	165.845	224.463	171.226	42.5958
UHRF1BP1	73.6642	65.5224	42.2507	155.17
GNAI3	691.155	389.242	1335.34	918.852
IPO5	1653.22	528.071	1693.36	1773.81
OAT	598.974	978.294	848.349	617.639
WDR3	155.782	125.206	180.121	112.575
PKN2	146.121	60.3325	44.4744	398.575
WDR18	758.379	859.576	623.753	279.915
TRAM2	857	2392.54	342.453	1405.66
NTN1	2.41522	3.24368	1.11186	3.04256
GLP2R	1.20761	0	2.22372	3.04256
MCM10	67.2236	89.5256	84.5013	48.6809
DGKA	101.439	107.69	175.674	158.213
ERBB3	0.805073	2.59495	7.78301	0
ROPN1	0	0	0	0
ANKRD44	66.821	33.7343	27.7965	79.1065
KARS	1428.6	762.914	1758.96	760.639
ADAT1	95.8037	90.8231	108.962	82.149
PDIA5	299.89	197.216	54.4811	392.49
TBC1D22B	89.3631	103.798	61.1523	191.681
NDUFB4	724.163	1765.86	994.002	371.192
SPEN	208.111	256.251	163.443	1101.41
MYLK	329.275	189.431	123.416	699.788
ZC3H15	496.73	136.883	721.597	523.32
MAP2K4	148.938	64.8736	199.023	143
PACC1	75.6768	98.6079	20.0135	48.6809
SNAP91	0	0	0	0
SLK	148.536	79.7946	349.124	502.022
CYB5R4	53.9399	28.5444	97.8436	76.0639
COL17A1	10.8685	32.4368	11.1186	12.1702
GSTO2	18.5167	83.0382	50.0337	30.4256
SEC61A2	42.6689	49.9527	8.89487	21.2979
PRKCQ	1.61015	1.29747	1.11186	0
TLE2	10.8685	8.43357	8.89487	0
ASB1	325.249	382.106	609.299	185.596
FAM107B	143.706	127.152	364.69	143
ME1	240.717	212.786	448.079	331.639
TBC1D1	702.426	403.514	1324.22	638.937
CDK13	248.365	187.485	147.877	273.83
MTHFD2	1170.17	496.932	751.617	1436.09
SLC9A7	128.812	183.592	32.2439	249.49
FOXJ2	105.062	188.134	86.725	258.617
YBX1	9090.88	7996.32	24309.7	3997.92
PDE4A	87.3504	171.915	207.918	127.787
PPP2R5A	96.2062	78.4971	184.569	185.596
CTNNA2	0	0	0	0
ELAVL1	665.393	943.911	811.657	489.852
TIE1	1.61015	1.29747	1.11186	0
DIP2B	191.205	125.855	108.962	483.767
SMARCD1	298.279	660.414	425.842	304.256
KDM4A	245.145	262.089	196.799	328.596
NFYC	211.734	269.874	205.694	136.915
ZMYND12	1.61015	3.24368	0	6.08511
SLC9A3	22.1395	23.3545	8.89487	24.3405
NGEF	4.4279	0	3.33558	6.08511
ASPM	188.387	86.9307	63.376	313.383
CD84	0	0	0	3.04256
ELOVL1	825.602	1349.37	317.992	343.809
SPI1	0.402536	0.648736	2.22372	0
ZNRD1	183.557	424.922	203.47	73.0214
MPPED2	0	0	1.11186	0
CLDN18	1.61015	1.29747	2.22372	0
ZBTB11	78.8971	30.4906	54.4811	130.83
ATXN3	61.5881	35.6805	102.291	176.468
GOLGA5	311.161	81.092	414.724	444.213
FGFR2	1.61015	0	0	0
LRRC40	68.0287	18.1646	52.2574	103.447
ISOC1	135.655	254.305	222.372	130.83
EML1	44.279	49.304	160.108	85.1916
TRMT11	55.9526	20.7596	71.159	79.1065
THUMPD1	150.549	52.5476	116.745	216.022
MSANTD3	401.329	325.666	650.438	447.256
KIF26A	0.402536	16.8671	12.2305	0
ATG2B	105.867	81.092	101.179	298.171
ARFGEF1	169.87	85.6332	185.68	581.128
ACSM2B	0	0	0	3.04256
ZFAT	43.4739	64.2249	34.4676	51.7235
MTFR1	175.506	138.83	426.954	173.426
STAG3	7.24566	3.89242	2.22372	9.12767
FECH	169.468	219.922	252.392	161.256
MYO9A	138.07	55.1426	113.41	340.766
DDX3Y	172.688	0	0	565.916
PFKP	2488.88	1652.98	1899.06	2415.79
IDI1	189.595	247.817	466.981	106.49
SP100	390.863	110.285	464.757	559.831
KLF6	745.095	916.664	856.132	1016.21
PLPP1	142.9	337.992	34.4676	182.553
NEO1	224.615	179.7	22.2372	809.32
TRAM1	1037.74	847.25	871.698	1621.68
PHKA1	33.8131	83.0382	130.088	112.575
TNFRSF1A	1034.52	1277.36	231.267	830.618
CACNB1	47.4993	38.9242	48.9218	24.3405
EVI5	149.744	57.7375	216.813	307.298
STOML1	161.82	256.9	54.4811	73.0214
PKM	20405	15916.7	16272.1	14081
DHX29	192.01	76.5509	284.636	331.639
DNTTIP2	237.094	64.8736	299.09	298.171
METTL22	311.161	143.371	183.457	112.575
TP53BP1	355.037	265.333	171.226	879.299
TRO	146.523	87.5794	32.2439	258.617
RRP15	197.243	80.4433	317.992	115.617
RHOA	5764.32	6118.23	8750.33	4183.52
DHX8	214.954	296.472	165.667	292.086
PRKCZ	78.8971	1.94621	6.67116	76.0639
ZFY	42.2663	0	0	115.617
IARS2	414.613	286.093	187.904	821.49
SYT1	33.4105	11.6773	15.566	88.2342
NAV3	122.371	68.1173	104.515	203.851
IDH3G	592.936	533.261	744.946	386.405
ROGDI	235.081	143.371	174.562	158.213
PDZD4	0	0.648736	2.22372	9.12767
ATP2B3	0	0	4.44744	3.04256
ROCK1	306.733	125.206	443.632	645.022
CBFB	271.712	380.159	535.916	328.596
PDK3	37.8384	58.3863	66.7116	279.915
HYAL2	500.755	779.132	62.2641	206.894
HDAC4	63.6008	93.418	97.8436	325.554
RASSF1	255.208	363.941	270.182	167.341
FGFR3	4.83044	3.24368	0	0
IFI35	146.523	136.235	55.593	66.9363
HEATR6	137.667	136.235	82.2776	206.894
COASY	624.334	600.081	563.713	301.213
PLEKHH3	103.854	121.962	56.7048	112.575
MEF2A	152.159	101.203	133.423	526.362
OTUD5	476.201	443.736	597.068	359.022
TFE3	579.25	774.591	907.277	669.363
TBC1D25	111.503	148.561	105.627	100.404
ACSL4	361.478	120.665	287.972	638.937
INPP5A	312.368	292.58	444.744	188.639
GPKOW	173.493	156.345	131.199	109.532
GRIPAP1	171.078	105.744	175.674	170.383
FTSJ1	631.177	816.759	822.776	252.532
PRR11	266.077	230.95	428.066	298.171
REEP1	0.402536	0.648736	0	0
ATP11A	114.32	94.0668	26.6846	368.149
POLR1A	392.473	836.221	346.9	331.639
LAPTM4A	942.338	2883.63	172.338	1189.64
TTC7A	218.98	216.029	211.253	182.553
IP6K2	363.088	480.714	255.728	301.213
STON1-GTF2A1L	0	0	0	0
SRBD1	72.054	29.1931	77.8301	97.3618
KIF2A	125.189	86.2819	180.121	264.702
RASGRP2	3.22029	0	0	3.04256
PSME4	492.705	221.219	575.943	724.129
IFT80	86.1428	33.0856	195.687	322.511
SIRT2	280.568	321.124	399.157	255.575
ERLEC1	452.048	178.402	133.423	556.788
PPP2R5B	124.384	121.314	143.43	362.064
PYGM	3.22029	1.29747	6.67116	27.383
PAGE1	0	0	0	0
PITX1	576.835	1458.36	1066.27	352.937
TRPC7	0	0	0	0
MAST4	78.8971	78.4971	46.6981	176.468
ADGRF5	0	0	0	0
SDK2	0.402536	3.89242	3.33558	3.04256
ADAM7	0	0	0	0
NUP133	177.116	118.719	164.555	322.511
NUCKS1	1864.55	1143.07	2253.74	2504.02
VPS35	552.683	230.301	708.254	690.661
DNAJA2	458.489	341.235	505.896	441.171
BCL3	263.661	408.704	251.28	559.831
KCNAB2	26.5674	32.4368	52.2574	63.8937
ABCC9	3.22029	0	1.11186	6.08511
GAL	55.1475	60.3325	81.1657	18.2553
CLEC2D	34.6181	9.08231	11.1186	36.5107
FUNDC1	78.8971	48.0065	83.3894	69.9788
MAOB	0	0	0	0
RORA	10.8685	7.1361	42.2507	261.66
DRD4	1.20761	0.648736	1.11186	21.2979
TGFBR3	57.9652	45.4115	7.78301	234.277
PLA2G10	0	0	0	0
HES2	0	1.94621	2.22372	0
ATP1B3	1078.4	869.955	295.755	544.618
NEDD4	144.108	68.1173	264.623	328.596
PIGB	31.8004	46.0603	22.2372	36.5107
MAPK6	353.83	108.988	428.066	626.767
GNB5	144.511	182.944	243.497	152.128
RAB27A	163.027	109.636	421.395	179.511
HDHD5	235.081	374.97	229.043	225.149
UFD1	689.142	558.562	749.393	328.596
LRP6	86.5453	90.1743	30.0202	374.235
GUCY2C	0	0	0	0
SCT	0	0	0	0
PHRF1	322.029	524.828	251.28	295.128
ELP1	206.501	166.076	254.616	252.532
NUCB2	527.323	57.0888	134.535	660.235
PFN2	1388.35	1795.7	2694.03	1527.36
PTPN3	5.63551	17.5159	41.1388	27.383
SPTB	2.01268	1.94621	1.11186	0
DAPP1	0	0	4.44744	0
FGF10	0	0	0	0
SLC44A1	284.593	245.222	158.996	620.682
TMEM260	71.6515	28.5444	13.3423	139.958
SMG6	270.102	323.071	309.097	565.916
EXOC5	261.649	96.013	530.357	559.831
CLTCL1	52.7323	36.978	36.6914	69.9788
FGF22	0.402536	0	0	0
FSTL3	1879.85	875.794	287.972	614.597
DGCR2	323.237	489.796	37.8032	380.32
RNF126	516.052	661.711	798.315	279.915
MNT	80.9098	169.32	232.379	331.639
ZXDC	51.9272	116.124	56.7048	118.66
JMJD6	333.3	297.77	366.914	176.468
POLB	94.9986	57.0888	132.311	63.8937
ST6GALNAC1	0	0	0	0
WIPI1	251.183	437.897	762.735	380.32
FRMPD1	0.402536	0	2.22372	0
GBA2	225.823	221.219	207.918	143
NDST1	1156.49	1302.66	676.01	1314.38
ASNS	885.178	157.643	141.206	532.448
AP3M2	105.465	77.1996	143.43	88.2342
CNGB1	0.402536	0	2.22372	0
ST6GALNAC2	0	0	0	0
CHAT	0	0	0	0
PABPC1	4222.61	3000.41	16727.9	7353.86
TESK2	7.24566	7.78484	10.0067	18.2553
CFAP20	226.628	470.983	224.596	124.745
CSNK2A2	393.278	345.776	558.153	568.958
PTPN21	102.244	90.8231	136.759	155.17
EIF2B3	260.039	227.058	293.531	124.745
CAMK2A	11.6736	4.54115	7.78301	9.12767
TCOF1	722.553	975.051	604.851	456.384
CDC42	2297.68	4108.45	2647.34	1709.92
OSBPL3	194.828	153.102	158.996	298.171
EPHA8	0	0	1.11186	0
SLC12A3	0	0	0	0
RAD18	106.672	45.4115	122.305	112.575
ATP2B1	702.829	243.276	162.331	1168.34
TRPM5	0	0	0	0
NCK2	136.46	276.362	233.49	167.341
MAP4K4	1903.19	1495.99	9917.78	3173.39
MGAT4A	0	0	1.11186	0
RPL31	7171.19	6520.45	10210.2	4731.18
WDR1	5225.73	4264.14	4892.18	2920.86
SNX13	110.698	36.3292	108.962	249.49
MS4A12	0	0	0	0
ARHGAP10	209.721	140.127	224.596	109.532
RPS6KA2	521.285	558.562	595.957	593.299
ING3	41.0587	15.5697	37.8032	57.8086
VASH1	130.422	127.801	3944.88	252.532
LMCD1	563.551	611.758	707.142	441.171
BUD23	483.044	515.745	379.144	261.66
SEL1L	272.115	149.858	44.4744	909.725
TRIP13	309.148	342.533	408.052	124.745
ATP6AP1	607.83	589.701	97.8436	693.703
TCF3	993.057	1081.44	1004.01	845.831
TRIB2	61.5881	173.861	132.311	240.362
DAZAP1	1181.04	1568.64	1373.15	660.235
MBD3	1126.3	1874.2	1274.19	468.554
PRLH	0	0	0	0
HLTF	83.325	34.383	57.8167	319.469
FAM50A	834.458	500.176	865.027	273.83
FAM3A	361.88	335.397	197.911	179.511
CPSF1	704.841	846.601	533.692	620.682
MYO3B	0.402536	0.648736	1.11186	3.04256
CYBRD1	645.668	192.675	63.376	1433.04
CDH19	0	0	3.33558	0
PDCD2	495.925	1085.98	780.525	243.405
SLC6A15	8.45326	112.88	43.3625	6.08511
RDH11	550.267	387.944	84.5013	492.894
PRKACA	465.735	967.915	1286.42	690.661
ADGRL1	20.5294	11.0285	26.6846	94.3193
SPP2	0	0	0	0
ACTN1	4662.98	4077.96	2349.36	4579.05
ZFYVE26	117.943	208.244	135.647	209.936
RPS6KA6	30.9953	5.18989	36.6914	21.2979
EPN2	238.302	432.058	392.486	422.915
PTPN18	192.01	327.612	335.781	185.596
LIMS2	175.908	6.48736	36.6914	182.553
ASIC4	1.20761	0	0	0
SPEG	242.327	70.7123	33.3558	355.979
LNX1	6.44058	8.43357	26.6846	12.1702
ALDH3A2	139.278	121.962	128.976	118.66
TFRC	768.442	332.153	104.515	718.044
SREBF1	270.504	515.745	33.3558	468.554
TRPC5	0.402536	0.648736	0	0
AFF4	353.83	343.83	480.323	2065.9
UBE2D1	101.037	121.314	126.752	139.958
MPP5	146.523	55.1426	153.437	197.766
RHOBTB1	105.062	66.1711	114.522	182.553
SMC1A	289.021	618.894	952.863	453.341
HSD17B10	567.576	757.724	620.417	182.553
MARK2	138.875	291.931	255.728	267.745
HMMR	117.541	44.7628	63.376	143
CHFR	200.463	177.105	276.853	243.405
TRHDE	139.278	78.4971	55.593	465.511
P4HA2	874.309	424.922	133.423	1411.75
FCGR2B	0.402536	0	0	0
NFATC3	137.667	114.826	154.548	185.596
TRNT1	100.634	51.8989	98.9555	76.0639
ACADVL	1782.83	1005.54	1334.23	1725.13
STK10	281.775	327.612	302.426	170.383
FBXW11	177.116	271.172	279.077	383.362
ACAP1	27.3725	11.0285	26.6846	9.12767
CRMP1	24.9573	26.5982	20.0135	39.5532
EVC	172.688	356.805	293.531	961.448
DERL2	420.248	878.389	158.996	164.298
SIDT1	0	0	1.11186	0
NDE1	164.235	214.732	222.372	219.064
MRVI1	19.7243	4.54115	7.78301	9.12767
TMEM38A	4.4279	7.78484	3.33558	6.08511
AP1M1	609.843	964.022	734.939	380.32
PVR	678.274	514.448	108.962	219.064
XRCC1	178.726	286.741	202.358	139.958
SCARB1	274.932	347.074	135.647	286
CYP2W1	0	0	0	0
MCM2	427.494	1109.99	262.399	143
MOV10L1	29.7877	7.1361	1.11186	30.4256
PANX2	57.1602	24.652	94.508	115.617
SELENOO	188.387	244.574	104.515	88.2342
TP63	0	0	6.67116	3.04256
ALPK1	45.0841	29.1931	25.5728	94.3193
LLGL2	10.0634	5.83863	1.11186	0
PDE8A	146.523	70.0635	361.354	237.319
CLCN4	25.7623	26.5982	5.5593	33.4681
NLE1	219.785	285.444	265.734	130.83
SDHA	558.721	681.822	584.838	517.235
SMARCE1	861.83	285.444	882.816	757.597
FNDC8	0	0	0	0
GSDMB	42.6689	16.8671	6.67116	42.5958
KDM5A	278.958	128.45	179.009	641.98
ADAM11	1.20761	1.94621	2.22372	6.08511
PPP2R3A	147.328	74.6047	112.298	282.958
FERMT2	682.299	193.972	465.869	1086.19
ABCB11	0	0	2.22372	0
DHRS9	0.805073	0.648736	0	0
CD5L	0	0	0	0
PTGS2	183.557	36.978	26.6846	3447.22
IGF2BP2	383.617	398.324	846.125	715.001
MAP3K13	171.078	146.614	344.676	112.575
ST6GAL1	31.8004	19.4621	7.78301	73.0214
TBX21	0	1.29747	7.78301	0
FRY	24.5547	106.393	104.515	91.2767
PICALM	1089.26	375.618	1194.14	1612.56
NSF	229.848	162.184	366.914	517.235
GLI2	202.476	276.362	102.291	453.341
CLASP1	198.45	275.713	221.26	645.022
MRPS34	763.612	1671.79	1016.24	206.894
NOTCH3	18.9192	14.9209	8.89487	216.022
CLNS1A	655.732	869.955	798.315	489.852
PPP2R2C	0.402536	3.89242	18.9016	0
TEAD2	489.887	419.732	272.406	292.086
EED	88.9606	72.0097	73.3827	45.6384
CDHR2	0.805073	0	0	3.04256
SNCB	0	1.29747	1.11186	9.12767
TSG101	359.465	357.454	386.927	310.341
NCBP3	272.115	182.295	254.616	380.32
ATP2A3	51.5247	96.013	38.9151	79.1065
CA12	326.457	315.935	52.2574	1150.09
MGLL	545.839	844.006	1811.22	313.383
NTN4	5.63551	6.48736	3.33558	0
BCS1L	251.183	373.023	263.511	94.3193
NUAK1	321.224	88.8769	294.643	185.596
DPP8	209.319	73.3072	175.674	243.405
SLC24A1	38.6435	46.709	445.856	152.128
ZNF532	207.709	168.023	254.616	556.788
SCARF1	2.41522	0.648736	1.11186	6.08511
LMAN1	912.148	315.935	255.728	2990.83
HACD3	462.112	496.932	75.6064	441.171
IPCEF1	0	0	3.33558	0
ZZEF1	251.988	360.049	169.003	495.937
NOX3	0	0	0	0
ENO1	22992.9	24655.2	18217.8	12605.3
SLC12A1	0.402536	0	0	0
MYDGF	2451.45	1943.61	531.469	1037.51
ANO8	26.5674	50.6014	22.2372	85.1916
TUBE1	90.9732	68.1173	74.4946	79.1065
ARHGEF10L	73.2616	51.8989	51.1455	112.575
TXK	0.805073	2.59495	1.11186	0
WSCD2	0	0	0	0
KCNQ2	0	0	2.22372	0
TACR2	1.61015	3.89242	2.22372	0
ACTR6	84.5326	37.6267	87.8369	103.447
TIPIN	69.2363	83.0382	98.9555	27.383
SRI	803.463	978.943	968.429	444.213
EIF4G3	295.059	214.083	196.799	769.767
NUP37	234.679	493.688	223.484	167.341
SEMA3A	83.325	26.5982	17.7897	164.298
GTSE1	218.577	405.46	133.423	133.873
SEMA3C	319.211	77.1996	98.9555	1134.87
TTC38	168.26	228.355	174.562	146.043
ACAT1	313.978	286.093	352.459	212.979
GRAMD4	33.8131	50.6014	24.4609	51.7235
CELSR1	1.20761	1.29747	1.11186	0
WNT8B	0	0	0	3.04256
ZNF638	233.874	60.9812	140.094	480.724
SLC25A40	51.1221	31.7881	52.2574	88.2342
TIMM21	227.433	174.51	231.267	103.447
ADD2	0	1.29747	4.44744	6.08511
FGF4	0	0	0	0
RASAL2	60.3805	86.9307	84.5013	182.553
VPS9D1	126.396	86.2819	93.3962	118.66
ZNF37A	95.8037	31.1393	151.213	161.256
MARK3	450.438	223.165	439.184	498.979
SLC25A3	3948.08	5667.36	6512.16	2567.92
FNDC3B	810.708	631.22	729.38	2850.88
FOSL2	564.356	886.823	415.835	2504.02
CACNG5	0	0	0	0
CACNG4	0	0	0	0
FRYL	132.434	75.9021	45.5862	307.298
TMEM131	138.473	190.08	110.074	556.788
FSCN1	3952.91	5074.42	4210.61	3480.69
ACTB	57842.1	64635.5	66176.8	34371.8
MOCOS	80.5073	58.3863	31.1321	54.766
PLD1	93.3885	53.8451	70.0471	495.937
ATP12A	0	0	0	0
WDR62	113.113	150.507	98.9555	54.766
DLG1	305.123	74.6047	167.891	511.15
RAB7A	859.818	1475.23	1884.6	1004.04
BCAP29	242.327	105.744	112.298	219.064
SEC31B	18.1141	6.48736	1.11186	60.8511
SART3	303.512	383.403	202.358	301.213
ARHGAP15	0	0	0	0
TUBA3D	0.805073	0.648736	0	0
PAX2	0	0	1.11186	0
EXOSC7	244.742	373.672	296.866	109.532
KIFAP3	100.634	31.7881	103.403	170.383
MKRN2	272.92	212.137	263.511	286
MCM6	442.388	376.916	333.558	212.979
REXO2	919.796	681.173	986.219	532.448
RBM7	256.818	79.1458	245.721	340.766
RBMS2	251.988	389.891	728.268	641.98
BAZ2A	262.856	653.277	553.706	660.235
PTPN23	200.463	513.799	251.28	416.83
MLH1	216.162	178.402	202.358	182.553
UNG	200.061	376.267	173.45	100.404
FMO4	4.4279	1.29747	4.44744	18.2553
KLHL20	66.4185	44.7628	84.5013	82.149
RGS11	3.62283	0.648736	5.5593	0
SLC46A1	79.7022	105.095	26.6846	60.8511
PLXNA2	24.9573	68.1173	42.2507	21.2979
SPAG5	395.693	328.909	222.372	258.617
ANKRD13A	432.727	236.14	330.222	465.511
TPD52	3.62283	1.29747	6.67116	6.08511
ACACB	16.9065	24.652	22.2372	30.4256
TRAF4	385.227	345.128	276.853	222.107
PAG1	13.6862	79.1458	17.7897	39.5532
GPATCH1	61.1855	36.3292	24.4609	79.1065
ICAM3	127.202	208.893	280.189	54.766
NT5C2	243.937	88.2281	207.918	225.149
MCAM	230.653	82.3895	11.1186	194.724
GPC4	9.25834	5.18989	2.22372	15.2128
MBNL3	26.9699	22.7058	83.3894	106.49
CAMSAP3	0	0	0	0
RAP1GAP	0.402536	0.648736	3.33558	0
XAB2	422.663	343.182	291.307	307.298
ARHGEF1	547.45	674.686	558.153	459.426
STXBP2	136.46	45.4115	107.85	63.8937
MAP2K7	182.349	349.669	497.001	289.043
NMRK2	0	0	0	0
DGKD	114.32	112.231	112.298	295.128
CTTNBP2	0.805073	3.24368	0	3.04256
ACTL6B	0	0	0	0
RARB	10.0634	6.48736	4.44744	33.4681
TOP2B	438.765	149.858	383.591	888.427
TM9SF3	814.331	415.84	214.589	1405.66
NFKB2	318.406	177.754	271.294	867.129
UBE2T	269.297	464.495	162.331	88.2342
PPP1R12B	28.9826	38.2754	35.5795	60.8511
DNAJC10	815.941	177.754	291.307	1451.3
GTF3C1	503.976	520.935	154.548	669.363
IL4R	336.118	337.992	117.857	505.065
USP33	146.121	81.7408	122.305	395.532
PAK3	18.1141	4.54115	5.5593	39.5532
CAPN6	0	0	0	0
DCX	0	0	8.89487	3.04256
SNRPA	901.279	890.066	843.901	383.362
SPAG6	0	0	0	0
EXOSC5	175.506	189.431	180.121	54.766
DYNC1I2	976.151	217.975	672.675	824.533
APBB1IP	0	0	4.44744	0
LRCH4	166.248	240.681	236.826	197.766
FAM76B	43.0714	13.6235	20.0135	85.1916
SIRT6	164.637	185.539	197.911	112.575
TYR	0	0	0	0
POLD3	82.1174	73.9559	108.962	136.915
ACTN2	0	0	0	0
CAPZB	2244.95	2147.32	3938.21	1591.26
GPR137B	42.6689	49.9527	66.7116	118.66
NAALAD2	6.03805	1.29747	3.33558	27.383
JADE1	245.547	105.744	151.213	261.66
SLC25A43	82.9225	70.7123	340.229	170.383
UBE2A	383.215	432.058	679.346	286
FGFR1	649.694	838.816	111.186	839.746
FKBP6	0.402536	0	0	0
SMC1B	0	0	0	0
FBLN1	1650.4	1130.1	111.186	3571.96
ITGA8	0	0	4.44744	0
CST7	0	0	1.11186	0
MAP2	0.402536	3.89242	31.1321	6.08511
PIAS2	109.892	62.2787	257.951	270.788
AMPH	21.3344	10.3798	8.89487	18.2553
ARAF	559.123	416.489	245.721	325.554
MCCC1	69.2363	64.2249	63.376	127.787
LAMP3	0.402536	1.29747	2.22372	3.04256
FAP	436.752	127.152	166.779	836.703
NEBL	0.805073	0	4.44744	3.04256
ACER3	134.447	92.7693	80.0539	130.83
UBE2K	590.118	321.124	784.973	444.213
PIK3C3	138.473	36.978	115.633	413.788
N4BP2	30.9953	9.08231	37.8032	155.17
TIGAR	231.056	133.64	317.992	219.064
TULP3	181.544	343.182	236.826	410.745
SYNJ2	444.4	558.562	412.5	788.022
ADCY2	0	0	3.33558	0
PPP2R5C	532.153	364.59	861.691	635.894
RBFOX1	0	0	13.3423	0
GNB1	3608.34	3401.32	4483.02	2844.79
HOXA9	122.774	153.102	67.8234	179.511
EDN1	63.6008	10.3798	2.22372	18.2553
MLLT10	107.88	107.69	114.522	255.575
ZCWPW1	8.05073	2.59495	5.5593	0
ADCYAP1R1	0	0.648736	1.11186	0
FGF20	2.41522	0.648736	0	3.04256
P2RY10	0	0	0	0
ITM2A	0	0	0	0
NRDC	878.737	293.229	1067.38	937.108
VDAC3	823.59	1106.74	801.651	495.937
PCM1	284.593	99.2567	232.379	882.342
TNRC6C	51.5247	51.8989	53.3692	66.9363
CBFA2T2	94.1935	92.7693	54.4811	206.894
BRINP1	0	0	0	0
ITCH	210.124	120.665	323.551	544.618
PKD2L2	0.402536	0.648736	1.11186	6.08511
TP53INP2	39.8511	120.016	956.199	228.192
SDF4	1975.65	1507.66	354.683	1262.66
MYH7B	0.402536	0	0	9.12767
BPIFB2	0	0	0	0
TP73	2.41522	1.29747	8.89487	0
TOLLIP	308.745	411.299	360.242	216.022
UBE2D4	91.7783	92.7693	150.101	63.8937
CLUL1	0	0	1.11186	0
RUNX1T1	33.008	41.5191	26.6846	100.404
CDH17	0	0	0	3.04256
THOC1	95.8037	40.2217	102.291	82.149
FKBP7	173.493	186.187	50.0337	216.022
OSBPL6	100.634	14.9209	48.9218	66.9363
SLC1A3	14.8938	35.6805	10.0067	21.2979
XRCC5	2286	1054.85	2199.26	2169.34
LXN	182.752	37.6267	147.877	407.703
SP140	3.22029	33.7343	35.5795	3.04256
MKNK1	101.439	140.776	104.515	94.3193
TNS1	940.325	520.287	1726.72	3714.96
REXO1	215.357	404.163	411.388	243.405
SAR1A	851.767	1080.79	1169.68	584.171
CDC14A	8.8558	7.1361	13.3423	30.4256
RAPGEF3	118.346	8.43357	30.0202	118.66
CEACAM1	0	0	2.22372	0
SENP1	65.2109	49.304	96.7318	161.256
DUSP13	0	0	1.11186	0
CIC	282.581	646.141	503.672	1302.21
LIPE	27.775	43.4653	24.4609	12.1702
FDFT1	636.41	2469.09	1458.76	626.767
PAFAH1B3	437.155	413.245	209.03	146.043
OPHN1	33.8131	22.7058	31.1321	82.149
AFM	0	0	0	0
KIF22	528.933	659.765	283.524	197.766
SCGN	0	0	0	0
CARMIL1	25.3598	45.4115	55.593	54.766
PGM1	538.191	376.267	828.335	784.98
DDX1	702.426	231.599	822.776	669.363
DNM2	709.269	1029.54	700.471	851.916
EPB41L2	664.185	335.397	381.368	1171.38
RIMS1	2.81775	0	5.5593	0
MOXD1	97.0113	40.8704	7.78301	319.469
STX7	180.739	79.1458	231.267	194.724
RABL2B	152.159	141.425	167.891	109.532
KEAP1	539.801	821.3	588.174	289.043
DDX43	6.84312	0.648736	0	6.08511
PTPRH	18.5167	1.29747	0	27.383
DCT	0	0	0	0
SLC35C2	397.706	458.657	303.538	301.213
CRYBG3	34.6181	20.1108	35.5795	322.511
EPHA6	0	0	1.11186	0
SCTR	0	0	0	0
RFX3	20.9319	11.0285	25.5728	97.3618
RIF1	185.569	80.4433	83.3894	538.533
RAB21	193.62	233.545	314.656	322.511
SLC4A4	12.0761	40.2217	26.6846	76.0639
SMARCA2	175.103	188.134	217.924	456.384
RDH8	0.805073	0	2.22372	0
SESN1	84.5326	45.4115	57.8167	243.405
MID2	5.63551	33.7343	51.1455	24.3405
PIH1D3	0	0	0	0
COL5A3	80.9098	19.4621	22.2372	194.724
SRCAP	332.495	1061.98	497.001	629.809
PUM3	295.462	82.3895	304.649	158.213
CPB2	0	0	0	0
CHRNA3	0.805073	0.648736	1.11186	12.1702
KCNN2	0.402536	0	0	0
CNOT4	74.4692	101.203	108.962	146.043
PSEN1	227.836	166.725	67.8234	286
CPOX	124.384	241.33	151.213	279.915
CLDND1	210.527	163.482	93.3962	276.873
MOK	138.875	188.782	241.273	79.1065
HSP90AA1	6907.12	2192.73	11879.1	5178.43
RBL1	68.0287	59.6837	52.2574	69.9788
DLGAP4	485.056	903.041	1050.71	836.703
IGSF9B	0	1.29747	5.5593	3.04256
CFHR2	0	0	0	0
NDC80	136.46	39.5729	75.6064	158.213
AP4E1	81.3124	22.7058	111.186	127.787
RSBN1	69.6388	44.7628	50.0337	243.405
MAGI3	43.0714	41.5191	30.0202	82.149
CXCL2	44.6815	99.9054	13.3423	444.213
AFP	8.45326	4.54115	3.33558	0
COL4A4	2.41522	0	0	0
TCF7	14.8938	25.3007	38.9151	27.383
OSTM1	109.087	46.709	16.6779	109.532
CDH7	0.402536	0	6.67116	0
IMPG2	1.20761	0.648736	1.11186	3.04256
PCNP	681.092	314.637	1372.03	900.597
EXD2	73.2616	120.665	27.7965	136.915
ARG2	34.2156	65.5224	15.566	85.1916
MEF2C	23.7496	17.5159	33.3558	94.3193
PTPRC	0	0	0	0
CACNA1S	0	0	0	0
PKP1	3.62283	5.83863	6.67116	12.1702
UBA5	211.734	118.719	293.531	261.66
STK17B	219.785	156.994	510.343	237.319
CDC14B	38.241	18.1646	60.0404	127.787
ZNF510	27.775	21.4083	14.4542	33.4681
LRP2	0	0	3.33558	0
ZNF506	63.6008	45.4115	54.4811	69.9788
JMJD4	274.127	332.153	200.135	94.3193
DUSP12	155.379	221.219	136.759	127.787
AACS	276.945	352.264	359.131	252.532
DELE1	243.535	254.953	219.036	301.213
SLC13A1	0	0	0	0
CADPS2	6.44058	5.18989	27.7965	24.3405
PCDHB4	0	0	0	0
PCDHA6	0	0	0	0
PCDHGA2	4.83044	5.83863	0	33.4681
HSPB11	237.094	302.96	266.846	182.553
PHLPP1	40.6562	102.5	34.4676	149.085
ATP8B1	160.209	72.0097	26.6846	234.277
IL12RB2	0.402536	0.648736	0	0
SMARCD3	446.01	206.947	179.009	170.383
WDR70	144.511	83.0382	117.857	173.426
FYB1	0	0.648736	8.89487	0
MPP4	63.1982	33.0856	51.1455	27.383
STRADB	186.777	398.973	375.808	155.17
BZW1	1946.67	1107.39	4308.45	2029.39
PGR	0	0	0	0
C1QTNF3	6.03805	1.29747	0	9.12767
ME2	241.119	142.722	350.236	289.043
C5orf22	71.2489	55.7913	147.877	124.745
CCNT2	105.465	33.7343	24.4609	133.873
FAM135A	23.3471	10.3798	25.5728	54.766
COL19A1	0	0	8.89487	0
EPB41L3	22.9446	7.1361	7.78301	69.9788
COBLL1	23.3471	23.3545	38.9151	82.149
DLG3	97.0113	127.801	140.094	97.3618
KCNK2	70.0413	33.7343	72.2709	66.9363
SERTAD4	143.303	44.1141	25.5728	73.0214
TRAF5	218.577	29.1931	28.9083	206.894
MRPL22	297.877	498.878	312.432	130.83
GEMIN5	139.278	199.811	93.3962	139.958
OPRK1	0	0	2.22372	0
NFE2L1	1637.12	1576.43	1096.29	2227.15
SEMA5B	0	0	1.11186	0
GSK3B	224.213	261.441	303.538	553.745
ITGB5	1832.75	1597.84	396.934	1609.51
ERC1	251.183	288.688	381.368	523.32
XPO1	963.672	493.688	696.024	1426.96
LINC01587	0	0	0	3.04256
RNF13	88.558	51.2502	44.4744	182.553
TRPM3	0	0.648736	8.89487	3.04256
PALB2	58.7703	21.4083	63.376	54.766
DOP1A	37.4359	11.6773	14.4542	91.2767
LYRM2	202.073	108.339	383.591	149.085
BCKDHB	56.7576	58.3863	73.3827	85.1916
KAT6A	134.045	194.621	219.036	389.447
TUT7	89.7656	60.3325	182.345	194.724
ULK2	71.6515	31.1393	86.725	106.49
GRHL2	0	0	0	0
TNPO1	569.589	516.394	1178.57	1229.19
PLOD1	2017.51	954.94	310.209	2729.17
P2RX5	2.01268	1.94621	14.4542	0
ITGAE	231.861	308.15	336.893	76.0639
DIS3	245.547	67.4686	219.036	307.298
PIBF1	45.4866	18.1646	82.2776	91.2767
TDRD3	58.7703	16.8671	68.9353	115.617
AC000061.1	0	0	0	0
NUFIP1	68.4312	57.0888	66.7116	45.6384
PDS5B	101.037	53.8451	85.6132	249.49
OXCT1	235.081	169.969	240.162	276.873
RRAGB	34.6181	18.8134	42.2507	79.1065
EPYC	0	0	0	0
CYLD	111.1	38.9242	140.094	228.192
SLC27A5	45.4866	77.8484	75.6064	27.383
ZNF324	65.2109	74.6047	53.3692	51.7235
ZNF671	37.8384	21.4083	8.89487	21.2979
ZNF416	33.008	20.7596	15.566	15.2128
ZNF586	36.6308	40.8704	21.1253	27.383
ZNF446	77.287	51.8989	25.5728	66.9363
ZNF264	71.2489	135.586	53.3692	158.213
RPS5	10542.4	20567.5	12115.9	3708.88
FAT1	395.291	310.096	46.6981	2771.77
YTHDC1	249.17	97.3104	534.804	401.618
CHMP2B	152.964	61.6299	266.846	231.234
SMAP2	193.62	1153.45	905.053	383.362
PPIE	382.812	728.531	349.124	219.064
ZMPSTE24	345.779	256.251	82.2776	319.469
STARD7	528.53	1743.8	1116.31	511.15
NOA1	174.701	223.814	225.707	197.766
REST	124.786	60.3325	175.674	419.873
HAL	0.402536	0	1.11186	3.04256
SSH1	450.438	489.796	382.48	1250.49
GSTP1	5983.3	6424.44	6524.39	2269.75
APLP2	578.847	528.72	253.504	1004.04
FAM234B	27.775	55.7913	4.44744	118.66
SLCO1A2	0	0	0	0
WBP11	383.215	502.771	543.699	422.915
EIF3I	2534.77	2273.82	3276.65	1220.07
NKAIN1	0.402536	0	2.22372	0
COL16A1	1077.99	413.245	117.857	2017.22
TXLNA	619.504	950.399	480.323	775.852
APOB	0	0	1.11186	0
NCOA1	86.1428	55.1426	57.8167	146.043
AGBL5	354.232	280.254	313.544	243.405
EFR3B	21.3344	8.43357	10.0067	42.5958
KIF3C	177.116	251.71	252.392	295.128
RAB10	520.48	655.872	809.434	736.299
GCKR	0.402536	0	1.11186	0
HADHA	1497.44	791.458	1498.79	1046.64
MAPRE3	96.2062	116.124	176.786	91.2767
CAD	573.614	1455.76	412.5	553.745
CD59	3242.83	3926.8	1026.25	2005.05
CD82	225.42	503.419	200.135	307.298
BCORL1	40.2536	101.852	56.7048	103.447
ATRX	331.287	74.6047	444.744	687.618
AK6	214.552	90.8231	283.524	149.085
FCN1	0	0	4.44744	0
MYNN	87.7529	25.9495	74.4946	127.787
MECOM	93.3885	37.6267	51.1455	118.66
SCAMP1	122.774	44.7628	50.0337	359.022
PREP	263.661	305.555	287.972	270.788
HACE1	37.8384	25.3007	48.9218	133.873
SEH1L	241.924	378.862	544.811	240.362
WDR47	60.3805	32.4368	58.9285	79.1065
WDFY1	237.496	103.798	383.591	596.341
OVGP1	2.81775	0	1.11186	0
SLC25A24	215.357	218.624	349.124	334.681
MAP3K4	123.176	100.554	156.772	139.958
PILRA	0.402536	0	2.22372	3.04256
IGSF9	1.20761	1.94621	0	0
ABCB1	0	0.648736	0	0
ZNF213	82.9225	136.235	122.305	85.1916
AKR1B1	1180.24	1189.13	1159.67	851.916
CPNE3	214.954	210.191	386.927	559.831
RRN3	172.688	119.367	138.982	209.936
CTTN	1866.96	1146.32	1887.94	1603.43
WNT11	0	0	0	0
MTIF2	148.536	46.0603	191.24	194.724
DDHD2	145.316	107.041	181.233	301.213
TTC39A	0.402536	1.94621	2.22372	3.04256
EPS15	175.908	74.6047	260.175	459.426
ORC1	73.6642	130.396	61.1523	54.766
MGST2	108.685	215.38	48.9218	103.447
CHERP	218.98	512.502	279.077	258.617
ATG16L1	123.579	129.099	101.179	94.3193
USP40	231.458	189.431	244.609	295.128
POMGNT1	677.469	679.227	329.11	349.894
RAD54L	95.8037	124.557	72.2709	36.5107
MAST2	563.551	430.761	483.659	483.767
DNAJA1	1229.35	661.062	1345.35	651.107
B4GALT1	803.463	1294.88	241.273	3358.98
CHMP5	344.974	182.944	436.961	368.149
NFX1	229.043	131.045	216.813	295.128
AQP6	0.805073	0	0	0
DIMT1	265.674	361.346	391.374	170.383
IPO11	131.629	48.6552	120.081	94.3193
FOLH1	0	0	5.5593	0
EIF2AK1	559.928	432.707	1052.93	711.958
NME8	0	0	0	0
EPDR1	1.61015	42.1679	5.5593	0
SNX10	0	0	1.11186	0
SEPHS1	582.47	788.863	521.462	343.809
MRPL28	1022.44	1232.6	871.698	289.043
HBQ1	1.61015	5.83863	1.11186	0
ITPKC	164.235	194.621	201.247	139.958
CEACAM6	0	0	2.22372	0
FAT2	0.402536	0.648736	2.22372	0
RBM22	264.466	349.669	271.294	346.852
TMED2	1529.24	2426.27	611.523	1935.07
ERO1B	9.66087	3.89242	1.11186	15.2128
ZFAND6	285.801	138.83	231.267	273.83
HSD17B2	0.402536	7.1361	18.9016	0
TXLNG	65.2109	62.2787	108.962	121.702
PPEF1	0	0.648736	0	0
LAT2	5.23297	7.78484	18.9016	3.04256
HUWE1	1102.95	2066.23	3544.61	3675.41
ZW10	140.888	77.1996	166.779	155.17
ALG9	154.977	245.222	131.199	143
MYBPC2	0	0	0	0
NOX4	63.6008	16.8671	53.3692	57.8086
ACOX3	198.048	147.912	131.199	118.66
MTMR2	475.798	156.994	929.514	578.086
PPP1R15A	589.313	640.303	479.211	842.788
HSD17B14	18.9192	14.9209	17.7897	18.2553
TRIP6	856.598	1162.54	817.217	422.915
ACHE	0.805073	2.59495	2.22372	3.04256
FTL	23061.3	26377	34607.7	14163.1
SRRT	894.838	1171.62	776.078	477.682
BAX	960.854	1636.76	1298.65	715.001
NLK	63.6008	48.0065	50.0337	54.766
PIGS	341.753	526.125	237.938	441.171
ADAMTS2	186.777	196.567	134.535	346.852
TMPRSS11E	0	0	1.11186	0
ATXN7L3	353.427	765.509	466.981	477.682
PGS1	130.019	180.997	122.305	167.341
PSMC5	1712.79	1314.34	1646.66	724.129
UIMC1	156.587	72.6585	161.22	124.745
CETP	0.805073	0.648736	1.11186	0
MMP2	6405.16	4174.62	1120.75	14631.7
MT3	0.402536	0	1.11186	6.08511
LPCAT2	156.587	99.9054	26.6846	471.596
GNAO1	1.61015	5.83863	12.2305	0
OGFOD1	374.761	267.928	518.126	164.298
SH3BP2	241.522	203.703	193.464	328.596
NOP14	348.194	514.448	639.319	228.192
ADD1	1135.56	1441.49	1105.19	1356.98
L2HGDH	24.1522	60.3325	55.593	39.5532
TXNDC16	7.64819	7.78484	1.11186	30.4256
RTRAF	1741.37	1144.37	1812.33	940.15
NID2	536.984	716.205	120.081	2993.88
GMCL1	73.2616	55.7913	124.528	112.575
SF3B2	2105.27	1998.11	1561.05	1563.87
KLHL42	177.519	187.485	291.307	182.553
GNAS	6653.52	2173.27	5992.92	4950.24
DNM1L	342.156	116.124	468.093	489.852
PTHLH	11.6736	4.54115	15.566	39.5532
PHACTR3	0	0	2.22372	0
ERGIC2	270.907	72.0097	160.108	310.341
TFAP2C	0	0	1.11186	0
AURKA	372.346	530.666	354.683	194.724
CASS4	1.20761	1.29747	5.5593	0
PIR	94.9986	118.719	70.0471	76.0639
AAMDC	208.916	283.498	125.64	88.2342
RFX2	47.0968	42.1679	70.0471	73.0214
METTL2A	134.85	277.659	116.745	85.1916
SULT2B1	0.402536	1.94621	0	0
ALG6	36.6308	55.7913	13.3423	33.4681
CNOT3	317.199	371.726	254.616	282.958
GP6	0	0	0	0
PTPN4	51.1221	15.5697	63.376	60.8511
DDX18	515.247	148.561	461.422	474.639
KHSRP	802.658	2409.41	1959.1	1125.75
GNA11	633.19	1036.68	1036.25	395.532
ASAP3	164.637	94.7155	43.3625	240.362
EDEM2	317.601	205.001	68.9353	212.979
DNMT3B	29.7877	24.652	5.5593	18.2553
REM1	0	0	0	0
TPX2	1074.37	655.872	512.567	568.958
PDRG1	121.969	161.535	122.305	45.6384
EPB41L1	124.786	158.94	300.202	252.532
SLC15A1	0	0.648736	5.5593	0
DOCK9	39.046	35.0318	50.0337	60.8511
ANKRD10	165.845	116.124	68.9353	231.234
TGDS	47.4993	17.5159	45.5862	27.383
DOCK3	4.4279	3.89242	2.22372	0
C3orf18	55.1475	57.0888	36.6914	54.766
COQ9	288.216	312.042	263.511	139.958
TMEM40	0	0	3.33558	0
KIF9	34.6181	53.8451	86.725	18.2553
ARHGAP28	24.1522	14.2722	7.78301	276.873
CRLS1	329.677	740.857	452.527	206.894
DEFB127	0	0	0	0
PPP1R13B	32.6055	9.08231	32.2439	30.4256
ATRN	189.192	169.32	37.8032	727.171
SMOX	135.252	171.266	320.215	383.362
SIGLEC1	0	0	0	0
FKBP1A	1807.79	3087.34	6034.06	1566.92
NSFL1C	603.402	617.597	601.516	352.937
SLC4A11	13.2837	14.2722	6.67116	15.2128
C20orf194	97.8164	81.092	104.515	197.766
ZNF343	84.5326	46.0603	76.7183	51.7235
EBF4	4.83044	0	1.11186	15.2128
CPXM1	386.435	27.2469	3.33558	553.745
MAVS	563.551	1521.29	1199.7	1080.11
LZTS3	17.3091	22.057	22.2372	30.4256
F11	0	0	0	0
XRN2	361.478	270.523	591.509	675.448
KIZ	51.5247	16.2184	60.0404	76.0639
DYNLL1	2655.94	6081.9	3473.45	961.448
TESC	0.805073	1.29747	1.11186	0
SNX5	578.042	513.799	893.935	444.213
RPL6	10089.6	4330.31	16044.1	4396.5
SIRPG	0	0	0	0
MAPKAPK5	210.124	136.883	203.47	136.915
P2RX7	0.402536	0.648736	4.44744	3.04256
ESF1	111.503	27.2469	784.973	118.66
RBBP9	84.5326	120.016	283.524	197.766
ANAPC5	1241.42	1180.7	1140.77	675.448
SLC23A2	105.062	150.507	30.0202	286
SLC8B1	80.5073	93.418	26.6846	115.617
TMEM230	974.138	1029.54	1389.82	605.469
DZANK1	19.3217	6.48736	16.6779	21.2979
KDM2B	194.828	205.649	157.884	517.235
CFAP61	0	0.648736	2.22372	0
LHX5	0	0	0	0
TASP1	28.1775	20.7596	36.6914	27.383
OAS1	0	0	2.22372	0
GCN1	1106.98	1680.23	639.319	1311.34
RPLP0	30722	38855.4	40625.1	13676.3
PXN	981.786	1822.95	1771.19	1557.79
SIRT4	4.02536	5.83863	4.44744	3.04256
RPH3A	0	0	1.11186	0
KIF16B	26.9699	17.5159	46.6981	76.0639
TRMT6	128.007	91.4718	339.117	94.3193
CHGB	2.41522	3.89242	2.22372	3.04256
PEBP1	1678.58	1612.11	1713.38	812.363
TBX5	0	2.59495	0	0
BRAP	165.04	63.5762	127.864	179.511
ERP29	1095.3	784.971	243.497	626.767
NOS1	0	0	5.5593	0
FUS	2298.08	3416.89	2500.57	1317.43
IGBP1	373.956	208.244	423.618	352.937
FXYD5	1455.57	620.841	754.952	842.788
ZNF302	61.5881	12.9747	34.4676	57.8086
GRAMD1A	482.239	294.526	492.554	492.894
FXYD3	0	0	3.33558	0
HEPH	6.44058	1.94621	1.11186	27.383
CDIP1	120.761	147.263	124.528	146.043
CMTM1	0.805073	3.24368	3.33558	6.08511
KCNH4	0	0.648736	0	0
GANAB	2008.25	1706.83	440.296	4092.24
GMIP	100.634	83.687	137.871	94.3193
RBM41	24.1522	8.43357	44.4744	69.9788
BIRC5	1073.16	2080.5	1015.13	346.852
LAG3	6.84312	3.89242	2.22372	0
MLF2	1091.28	2083.74	2394.94	1311.34
OTUB2	13.2837	29.8419	16.6779	15.2128
DDX24	572.809	553.372	520.35	562.873
ZBTB25	43.0714	50.6014	46.6981	161.256
NECAP1	78.8971	325.017	187.904	109.532
ARHGAP4	10.0634	7.78484	7.78301	9.12767
ANKRD24	4.02536	0.648736	3.33558	3.04256
DHX32	160.209	81.7408	145.654	243.405
RCOR1	136.057	164.13	180.121	535.49
GPATCH2L	117.541	125.855	158.996	459.426
LTBP4	355.842	348.371	600.404	651.107
BLVRB	324.847	316.583	217.924	206.894
SLC9A1	254.403	587.755	124.528	575.043
SPTLC1	329.275	315.286	63.376	365.107
PAPOLA	807.891	349.02	1285.31	1280.92
CCNK	290.631	471.631	655.997	422.915
PCBP4	788.971	396.378	614.858	343.809
RGS1	0	0.648736	0	0
YPEL3	98.6214	64.2249	91.1725	304.256
MRPS33	286.203	488.498	379.144	228.192
NDUFB2	870.284	1571.89	1340.9	605.469
NUDC	1957.94	1555.67	1912.4	568.958
MAEA	456.074	526.125	527.021	231.234
ICAM1	325.249	27.2469	25.5728	2272.79
STRN4	424.273	594.891	709.366	453.341
IRAK3	18.1141	43.4653	152.325	149.085
LYZ	0	0	3.33558	0
SI	0	0	0	0
MUL1	198.853	312.042	74.4946	124.745
TFAP4	66.4185	232.248	93.3962	155.17
PDCD7	158.599	256.9	180.121	143
SPG21	420.248	889.417	1087.4	380.32
FETUB	0	0	0	0
DNAJB11	958.439	766.158	117.857	514.192
P3H2	41.8638	23.3545	10.0067	79.1065
THPO	0	0	0	0
CHRD	2.01268	1.29747	0	3.04256
FLT3LG	29.3852	42.8166	42.2507	27.383
RAB11FIP3	155.782	271.172	426.954	97.3618
GNPTG	189.997	179.7	66.7116	146.043
ZNF268	70.0413	22.7058	68.9353	69.9788
GOLGA3	898.059	1045.11	1229.72	1323.51
PABPC4	1473.28	1752.89	3314.45	1241.36
CD209	0	0	1.11186	0
CERS4	12.4786	3.24368	0	12.1702
MCOLN1	120.358	180.349	43.3625	69.9788
USP48	285.398	129.099	227.931	331.639
EFNB1	116.736	161.535	18.9016	404.66
PDPR	132.434	210.191	275.741	340.766
AARS	1117.44	1023.71	538.14	757.597
GLG1	1138.37	770.05	144.542	2893.47
KIF4A	220.992	114.826	102.291	173.426
TNRC6A	414.613	291.931	310.209	398.575
PLEKHG2	276.543	265.982	185.68	362.064
DLL3	25.3598	55.1426	18.9016	27.383
NAT14	307.538	566.347	86.725	212.979
PITPNM2	86.9479	137.532	100.067	167.341
EXOC1	116.333	52.5476	117.857	267.745
RBM27	154.171	110.285	197.911	279.915
POU4F3	0	0.648736	1.11186	0
OSBPL8	228.641	94.0668	331.334	934.065
DTX2	106.672	108.988	61.1523	73.0214
NLRC4	1.61015	0	1.11186	0
PUS7	103.854	56.4401	96.7318	121.702
LAMB4	0.805073	1.29747	0	0
NRCAM	0.402536	0	1.11186	0
LAMB1	1526.02	773.294	391.374	5364.03
SLC26A4	1.20761	0	3.33558	0
SLC26A3	0	0	0	0
DLD	379.592	199.162	527.021	395.532
WDR7	55.1475	70.0635	56.7048	130.83
TXNL1	743.082	676.632	722.709	462.469
IL5RA	0	0	1.11186	0
ABCC6	3.22029	0.648736	4.44744	3.04256
CMTM6	420.248	454.764	125.64	352.937
ITGA6	73.2616	10.3798	1.11186	191.681
RAPGEF4	1.20761	1.94621	4.44744	15.2128
MAP3K20	582.068	191.377	902.83	1055.77
SMPX	0	0	0	0
FH	522.492	292.58	642.655	365.107
SEL1L3	595.351	76.5509	84.5013	952.32
TF	0.805073	1.29747	12.2305	0
CDV3	1225.72	910.826	2162.57	1204.85
MYO15A	2.01268	1.94621	6.67116	9.12767
ALKBH5	599.377	1327.96	1009.57	1049.68
APOH	0	0	0	0
NLRP1	223.408	66.1711	55.593	273.83
PITPNM3	5.23297	5.18989	722.709	3.04256
SPAG7	334.91	531.315	400.269	206.894
ORC6	130.422	162.833	96.7318	45.6384
ZFHX4	313.576	269.874	74.4946	724.129
SLC17A6	0	0	0	0
CPA1	3.22029	0	1.11186	3.04256
ZC3HC1	192.815	171.266	126.752	106.49
ESR1	0.805073	0.648736	1.11186	0
RGS17	30.5928	51.8989	87.8369	73.0214
ANGPT2	5.23297	3.24368	4.44744	6.08511
TMEM101	243.535	285.444	83.3894	161.256
CD200	126.396	35.0318	25.5728	240.362
CCDC80	5696.7	775.889	832.783	6188.56
CMA1	0	0	0	0
PSME1	799.035	868.658	751.617	544.618
PPP2R3C	198.45	31.7881	207.918	167.341
HAUS4	183.154	399.622	160.108	97.3618
JPH4	0	0	0	0
MYH7	0	0	0	0
CEBPE	0	0	0	0
SLC7A8	5.23297	48.0065	37.8032	36.5107
OSGEP	171.883	280.254	150.101	79.1065
SLC22A17	130.422	88.2281	11.1186	182.553
RNF31	293.449	277.01	212.365	206.894
SCFD1	271.31	90.1743	433.625	380.32
G2E3	86.9479	41.5191	82.2776	97.3618
HECTD1	324.042	189.431	244.609	903.64
HNRNPC	4891.62	7743.32	4257.31	3358.98
RPGRIP1	0	0	1.11186	0
SUPT16H	655.732	475.524	811.657	654.15
TOX4	403.744	421.679	420.283	550.703
GEMIN2	61.1855	52.5476	57.8167	54.766
TGM1	4.83044	1.94621	2.22372	3.04256
TINF2	243.937	291.283	222.372	188.639
DAZL	0	0	0	0
TBL1Y	0	0	0	0
SEMA6A	0.805073	0	17.7897	0
TRPM7	114.723	65.5224	82.2776	355.979
TYRO3	200.463	254.305	64.4878	103.447
WDR76	105.062	130.396	112.298	57.8086
CAPN3	2.41522	3.24368	3.33558	9.12767
SNAP23	333.3	251.71	456.974	605.469
TBX15	0	0	5.5593	0
PHGDH	2186.98	746.047	432.513	1332.64
COL9A3	4.4279	3.24368	4.44744	9.12767
EZR	1318.31	1250.11	790.532	718.044
MYL6	13100.1	20439.7	12616.3	5534.41
AGO1	249.17	488.498	2652.9	696.746
TEKT2	2.01268	5.83863	5.5593	0
CLSPN	172.688	134.937	360.242	118.66
RFFL	103.452	206.298	207.918	194.724
UNC13D	39.4486	4.54115	5.5593	51.7235
MFSD11	93.3885	234.194	35.5795	109.532
DPYSL2	556.708	1605.62	963.982	1831.62
TGFB2	109.892	12.9747	12.2305	459.426
GPATCH2	63.1982	20.7596	78.942	51.7235
NUP50	278.153	281.552	388.039	292.086
CDC45	177.921	229.653	204.582	39.5532
COMT	1182.25	1180.05	220.148	480.724
ADA2	1.61015	3.24368	7.78301	9.12767
VNN3	0	0	0	0
ECHDC1	420.248	232.896	643.767	331.639
LRRFIP2	344.571	212.137	472.54	185.596
SEC22C	282.983	450.872	338.005	200.809
XYLB	14.8938	38.2754	16.6779	9.12767
HDAC6	183.959	219.273	95.6199	276.873
OR1I1	0	0	11.1186	0
GABRP	0	0	0	0
KRT31	0	0	0	0
CDC6	197.645	188.782	145.654	76.0639
UPRT	49.512	53.8451	56.7048	88.2342
CDC23	140.083	123.909	104.515	164.298
AAAS	334.91	507.961	263.511	176.468
CBX5	865.051	1185.89	1447.64	2035.47
FMO2	0	0	1.11186	0
SUCO	156.989	60.3325	45.5862	395.532
[truncated: 34,602 more rows]

## Sheet: Fig. 2b
MSC_raw			MSC_imputation			293F_raw			293F_imputation
type	corr		type	corr		source	corr		source	corr
debris_SEVtras	0.0425563		debris_SEVtras	0.212807		debris_SEVtras	0.00506432		debris_SEVtras	0.0173792
debris_SEVtras	0.221905		debris_SEVtras	0.568935		debris_SEVtras	0.00415262		debris_SEVtras	0.0112415
debris_SEVtras	0.0506394		debris_SEVtras	0.148773		debris_SEVtras	0.0359401		debris_SEVtras	0.0946469
debris_SEVtras	0.0608982		debris_SEVtras	0.194982		debris_SEVtras	0.0830954		debris_SEVtras	0.111914
debris_SEVtras	0.0607574		debris_SEVtras	0.177106		debris_SEVtras	0.207564		debris_SEVtras	0.318112
debris_SEVtras	0.085447		debris_SEVtras	0.154261		debris_SEVtras	0.012571		debris_SEVtras	0.0296689
debris_SEVtras	0.0301593		debris_SEVtras	0.112919		debris_SEVtras	0.00985226		debris_SEVtras	0.0251699
debris_SEVtras	0.154968		debris_SEVtras	0.270946		debris_SEVtras	0.108885		debris_SEVtras	0.197621
debris_SEVtras	0.0867165		debris_SEVtras	0.171572		debris_SEVtras	0.0238887		debris_SEVtras	0.0241395
debris_SEVtras	0.130842		debris_SEVtras	0.178671		debris_SEVtras	0.082136		debris_SEVtras	0.144671
debris_SEVtras	0.0401267		debris_SEVtras	0.0911553		debris_SEVtras	0.12094		debris_SEVtras	0.218314
debris_SEVtras	0.0697667		debris_SEVtras	0.159152		debris_SEVtras	0.0455363		debris_SEVtras	0.0871829
debris_SEVtras	0.0385299		debris_SEVtras	0.133216		debris_SEVtras	0.0505517		debris_SEVtras	0.168473
debris_SEVtras	0.0801805		debris_SEVtras	0.190809		debris_SEVtras	0.0978325		debris_SEVtras	0.163909
debris_SEVtras	0.0834167		debris_SEVtras	0.253183		debris_SEVtras	0.0028952		debris_SEVtras	0.0127873
debris_SEVtras	0.0398752		debris_SEVtras	0.098103		debris_SEVtras	0.00409074		debris_SEVtras	0.0229671
debris_SEVtras	0.0976523		debris_SEVtras	0.187262		debris_SEVtras	0.0512214		debris_SEVtras	0.0964799
debris_SEVtras	0.139682		debris_SEVtras	0.278484		debris_SEVtras	0.0347445		debris_SEVtras	0.0886002
debris_SEVtras	0.0688345		debris_SEVtras	0.106397		debris_SEVtras	0.0401429		debris_SEVtras	0.0923221
debris_SEVtras	0.0454568		debris_SEVtras	0.0709264		debris_SEVtras	0.24584		debris_SEVtras	0.335201
debris_SEVtras	0.0305348		debris_SEVtras	0.129977		debris_SEVtras	0.0736769		debris_SEVtras	0.0792583
debris_SEVtras	0.0645902		debris_SEVtras	0.182781		debris_SEVtras	0.0347632		debris_SEVtras	0.0663878
debris_SEVtras	0.00413144		debris_SEVtras	0.0260415		debris_SEVtras	0.0209611		debris_SEVtras	0.0539904
debris_SEVtras	0.0304776		debris_SEVtras	0.0770782		debris_SEVtras	0.253575		debris_SEVtras	0.31918
debris_SEVtras	0.0396487		debris_SEVtras	0.0854603		debris_SEVtras	0.02019		debris_SEVtras	0.0243329
debris_SEVtras	0.129686		debris_SEVtras	0.182724		debris_SEVtras	0.0140157		debris_SEVtras	0.014402
debris_SEVtras	0.0470684		debris_SEVtras	0.194084		debris_SEVtras	0.0549301		debris_SEVtras	0.160536
debris_SEVtras	0.0448508		debris_SEVtras	0.104243		debris_SEVtras	0.0156736		debris_SEVtras	0.0281553
debris_SEVtras	0.0225396		debris_SEVtras	0.0706405		debris_SEVtras	0.163018		debris_SEVtras	0.322546
debris_SEVtras	0.0904332		debris_SEVtras	0.183245		debris_SEVtras	0.112117		debris_SEVtras	0.19798
debris_SEVtras	0.0737025		debris_SEVtras	0.206154		debris_SEVtras	0.0475242		debris_SEVtras	0.0662225
debris_SEVtras	0.0288134		debris_SEVtras	0.0926613		debris_SEVtras	-1.28847e-05		debris_SEVtras	0.0147602
debris_SEVtras	0.0817427		debris_SEVtras	0.210399		debris_SEVtras	0.0258354		debris_SEVtras	0.0363475
debris_SEVtras	0.0664643		debris_SEVtras	0.225306		debris_SEVtras	0.0141926		debris_SEVtras	0.00969681
debris_SEVtras	0.0447507		debris_SEVtras	0.0979155		debris_SEVtras	0.0466509		debris_SEVtras	0.110752
debris_SEVtras	0.0213737		debris_SEVtras	0.114296		debris_SEVtras	0.00692021		debris_SEVtras	0.0156792
debris_SEVtras	0.0448239		debris_SEVtras	0.100164		debris_SEVtras	0.0500165		debris_SEVtras	0.174457
debris_SEVtras	0.0354109		debris_SEVtras	0.128224		debris_SEVtras	0.0609343		debris_SEVtras	0.211525
debris_SEVtras	0.0582134		debris_SEVtras	0.172505		debris_SEVtras	0.00699072		debris_SEVtras	0.0162538
debris_SEVtras	0.0882082		debris_SEVtras	0.176747		debris_SEVtras	0.216608		debris_SEVtras	0.267394
debris_SEVtras	0.0842511		debris_SEVtras	0.584722		debris_SEVtras	0.0149591		debris_SEVtras	0.0670881
debris_SEVtras	0.0944271		debris_SEVtras	0.320016		debris_SEVtras	0.0658003		debris_SEVtras	0.147692
debris_SEVtras	0.0635946		debris_SEVtras	0.135853		debris_SEVtras	0.0256455		debris_SEVtras	0.149978
debris_SEVtras	0.0136878		debris_SEVtras	0.0963199		debris_SEVtras	0.075404		debris_SEVtras	0.134007
debris_SEVtras	0.0469536		debris_SEVtras	0.164893		debris_SEVtras	-0.000691437		debris_SEVtras	0.0150858
debris_SEVtras	0.0739694		debris_SEVtras	0.201021		debris_SEVtras	0.0642086		debris_SEVtras	0.143611
debris_SEVtras	0.0486329		debris_SEVtras	0.143685		debris_SEVtras	0.0757311		debris_SEVtras	0.407184
debris_SEVtras	0.00651422		debris_SEVtras	0.100572		debris_SEVtras	0.0513398		debris_SEVtras	0.188503
debris_SEVtras	0.0856382		debris_SEVtras	0.188737		debris_SEVtras	0.0403615		debris_SEVtras	0.106019
debris_SEVtras	0.107258		debris_SEVtras	0.199335		debris_SEVtras	0.0120204		debris_SEVtras	0.0196884
debris_SEVtras	0.0760279		debris_SEVtras	0.228248		debris_SEVtras	0.00150837		debris_SEVtras	0.00866173
debris_SEVtras	0.0314733		debris_SEVtras	0.104586		debris_SEVtras	0.169385		debris_SEVtras	0.210991
debris_SEVtras	0.12878		debris_SEVtras	0.249165		debris_SEVtras	0.0662741		debris_SEVtras	0.123386
debris_SEVtras	0.0320343		debris_SEVtras	0.0756787		debris_SEVtras	0.101177		debris_SEVtras	0.210906
debris_SEVtras	0.125547		debris_SEVtras	0.193679		debris_SEVtras	0.090642		debris_SEVtras	0.0875037
debris_SEVtras	0.0525421		debris_SEVtras	0.118781		debris_SEVtras	0.0146894		debris_SEVtras	0.0147128
debris_SEVtras	0.115604		debris_SEVtras	0.206637		debris_SEVtras	0.122281		debris_SEVtras	0.241866
debris_SEVtras	0.115463		debris_SEVtras	0.224571		debris_SEVtras	0.0675955		debris_SEVtras	0.144932
debris_SEVtras	0.0618247		debris_SEVtras	0.158325		debris_SEVtras	0.00249599		debris_SEVtras	0.00499354
debris_SEVtras	0.0498072		debris_SEVtras	0.207308		debris_SEVtras	0.215347		debris_SEVtras	0.377
debris_SEVtras	0.0113539		debris_SEVtras	0.0817812		debris_SEVtras	0.0020542		debris_SEVtras	0.141676
debris_SEVtras	0.0709426		debris_SEVtras	0.118304		debris_SEVtras	0.126482		debris_SEVtras	0.201719
debris_SEVtras	0.026091		debris_SEVtras	0.0909629		debris_SEVtras	0.0493498		debris_SEVtras	0.0842677
debris_SEVtras	0.0444574		debris_SEVtras	0.155704		debris_SEVtras	0.114404		debris_SEVtras	0.238156
debris_SEVtras	0.092533		debris_SEVtras	0.251408		debris_SEVtras	0.1026		debris_SEVtras	0.142804
debris_SEVtras	0.0736677		debris_SEVtras	0.233867		debris_SEVtras	0.124074		debris_SEVtras	0.25608
debris_SEVtras	0.0475837		debris_SEVtras	0.0947308		debris_SEVtras	0.0737383		debris_SEVtras	0.156418
debris_SEVtras	0.0945219		debris_SEVtras	0.166498		debris_SEVtras	0.0887756		debris_SEVtras	0.175385
debris_SEVtras	0.0895396		debris_SEVtras	0.138105		debris_SEVtras	0.031391		debris_SEVtras	0.0822826
debris_SEVtras	0.0531272		debris_SEVtras	0.133408		debris_SEVtras	0.00279124		debris_SEVtras	0.00503984
debris_SEVtras	0.0330453		debris_SEVtras	0.0834946		debris_SEVtras	0.000504108		debris_SEVtras	0.0244382
debris_SEVtras	0.0891824		debris_SEVtras	0.183004		debris_SEVtras	0.00592436		debris_SEVtras	0.0531065
debris_SEVtras	0.0478909		debris_SEVtras	0.117531		debris_SEVtras	0.162372		debris_SEVtras	0.308745
debris_SEVtras	0.0650424		debris_SEVtras	0.256711		debris_SEVtras	0.158304		debris_SEVtras	0.117563
debris_SEVtras	0.0568435		debris_SEVtras	0.165319		debris_SEVtras	0.00631775		debris_SEVtras	0.0240212
debris_SEVtras	0.0327888		debris_SEVtras	0.119044		debris_SEVtras	0.00625279		debris_SEVtras	0.0107508
debris_SEVtras	0.0733329		debris_SEVtras	0.264957		debris_SEVtras	0.24917		debris_SEVtras	0.36984
debris_SEVtras	0.11209		debris_SEVtras	0.185819		debris_SEVtras	0.131407		debris_SEVtras	0.18354
debris_SEVtras	0.0537638		debris_SEVtras	0.152774		debris_SEVtras	0.016194		debris_SEVtras	0.13916
debris_SEVtras	0.0125654		debris_SEVtras	0.0527178		debris_SEVtras	0.0360993		debris_SEVtras	0.0588658
debris_SEVtras	0.0897924		debris_SEVtras	0.219388		debris_SEVtras	0.00270391		debris_SEVtras	0.0136977
debris_SEVtras	0.0207528		debris_SEVtras	0.0744858		debris_SEVtras	0.0116039		debris_SEVtras	0.0554162
debris_SEVtras	0.0654957		debris_SEVtras	0.154901		debris_SEVtras	0.0446292		debris_SEVtras	0.098392
debris_SEVtras	0.0768146		debris_SEVtras	0.230693		debris_SEVtras	0.0916303		debris_SEVtras	0.180996
debris_SEVtras	0.0704291		debris_SEVtras	0.189997		debris_SEVtras	-0.000691437		debris_SEVtras	0.00726428
debris_SEVtras	0.0727466		debris_SEVtras	0.112177		debris_SEVtras	0.177417		debris_SEVtras	0.220654
debris_SEVtras	0.0513905		debris_SEVtras	0.151594		debris_SEVtras	0.0367723		debris_SEVtras	0.106113
debris_SEVtras	0.0237492		debris_SEVtras	0.0882956		debris_SEVtras	0.00970357		debris_SEVtras	0.0145655
debris_SEVtras	0.0388188		debris_SEVtras	0.127351		debris_SEVtras	0.00269873		debris_SEVtras	0.00597722
debris_SEVtras	0.0669754		debris_SEVtras	0.216291		debris_SEVtras	0.0578947		debris_SEVtras	0.0275404
debris_SEVtras	0.0537862		debris_SEVtras	0.184019		debris_SEVtras	0.183578		debris_SEVtras	0.260727
debris_SEVtras	0.0752994		debris_SEVtras	0.296125		debris_SEVtras	0.129189		debris_SEVtras	0.169487
debris_SEVtras	0.0905905		debris_SEVtras	0.288151		debris_SEVtras	0.00154135		debris_SEVtras	0.00697405
debris_SEVtras	0.0489145		debris_SEVtras	0.146032		debris_SEVtras	0.422629		debris_SEVtras	0.858012
debris_SEVtras	0.0589674		debris_SEVtras	0.134268		debris_SEVtras	-0.000691437		debris_SEVtras	0.0105651
debris_SEVtras	0.039086		debris_SEVtras	0.161145		debris_SEVtras	0.0034141		debris_SEVtras	0.0268108
debris_SEVtras	0.045114		debris_SEVtras	0.119636		debris_SEVtras	0.079936		debris_SEVtras	0.16339
debris_SEVtras	0.0647823		debris_SEVtras	0.163239		debris_SEVtras	0.0528218		debris_SEVtras	0.132179
debris_SEVtras	0.0427556		debris_SEVtras	0.0919378		debris_SEVtras	0.012967		debris_SEVtras	0.0251424
debris_SEVtras	0.0967839		debris_SEVtras	0.201684		debris_SEVtras	0.00744914		debris_SEVtras	0.017284
debris_SEVtras	0.100259		debris_SEVtras	0.144165		debris_SEVtras	0.0135251		debris_SEVtras	0.229162
debris_SEVtras	0.1468		debris_SEVtras	0.495988		debris_SEVtras	0.00031282		debris_SEVtras	0.0526022
debris_SEVtras	0.0374027		debris_SEVtras	0.114243		debris_SEVtras	0.163477		debris_SEVtras	0.203543
debris_SEVtras	0.0729781		debris_SEVtras	0.186297		debris_SEVtras	0.171189		debris_SEVtras	0.259087
debris_SEVtras	0.133487		debris_SEVtras	0.268997		debris_SEVtras	0.100053		debris_SEVtras	0.18472
debris_SEVtras	0.112167		debris_SEVtras	0.353003		debris_SEVtras	0.0735265		debris_SEVtras	0.16691
debris_SEVtras	0.00502742		debris_SEVtras	0.0876166		debris_SEVtras	0.00127236		debris_SEVtras	0.0105017
debris_SEVtras	0.111927		debris_SEVtras	0.222786		debris_SEVtras	0.0674376		debris_SEVtras	0.153727
debris_SEVtras	0.0457238		debris_SEVtras	0.153136		debris_SEVtras	0.0589245		debris_SEVtras	0.13461
debris_SEVtras	0.0469563		debris_SEVtras	0.154076		debris_SEVtras	0.0198424		debris_SEVtras	0.00146029
debris_SEVtras	0.0267673		debris_SEVtras	0.122525		debris_SEVtras	-0.000691437		debris_SEVtras	0.0373214
debris_SEVtras	0.0504915		debris_SEVtras	0.120414		debris_SEVtras	0.140535		debris_SEVtras	0.16308
debris_SEVtras	0.00992112		debris_SEVtras	0.10748		debris_SEVtras	0.0412942		debris_SEVtras	0.123479
debris_SEVtras	0.0601021		debris_SEVtras	0.161998		debris_SEVtras	0.000400147		debris_SEVtras	0.0332891
debris_SEVtras	0.0373472		debris_SEVtras	0.165929		debris_SEVtras	-0.000691437		debris_SEVtras	0.00618706
debris_SEVtras	0.0526016		debris_SEVtras	0.152408		debris_SEVtras	0.028338		debris_SEVtras	0.073711
debris_SEVtras	0.0854922		debris_SEVtras	0.127717		debris_SEVtras	0.201298		debris_SEVtras	0.310697
debris_SEVtras	0.0698871		debris_SEVtras	0.278666		debris_SEVtras	0.011995		debris_SEVtras	0.118234
debris_SEVtras	0.0394106		debris_SEVtras	0.103429		debris_SEVtras	0.088634		debris_SEVtras	0.187537
debris_SEVtras	0.114018		debris_SEVtras	0.215283		debris_SEVtras	0.0597319		debris_SEVtras	0.0962712
debris_SEVtras	0.0380274		debris_SEVtras	0.139248		debris_SEVtras	0.0441779		debris_SEVtras	0.0982512
debris_SEVtras	0.0639554		debris_SEVtras	0.145347		debris_SEVtras	0.0401323		debris_SEVtras	0.116138
debris_SEVtras	0.0551604		debris_SEVtras	0.141219		debris_SEVtras	0.003116		debris_SEVtras	0.00457812
debris_SEVtras	0.0960027		debris_SEVtras	0.229679		debris_SEVtras	0.148701		debris_SEVtras	0.225445
debris_SEVtras	0.0135673		debris_SEVtras	0.0901835		debris_SEVtras	0.0169739		debris_SEVtras	0.0810458
debris_SEVtras	0.016474		debris_SEVtras	0.152365		debris_SEVtras	0.0919006		debris_SEVtras	0.186176
debris_SEVtras	0.0718869		debris_SEVtras	0.170117		debris_SEVtras	0.0618633		debris_SEVtras	0.102096
debris_SEVtras	0.0278755		debris_SEVtras	0.0878739		debris_SEVtras	0.0708621		debris_SEVtras	0.147682
debris_SEVtras	0.109914		debris_SEVtras	0.568524		debris_SEVtras	0.161231		debris_SEVtras	0.321393
debris_SEVtras	0.0603626		debris_SEVtras	0.146149		debris_SEVtras	0.252048		debris_SEVtras	0.254578
debris_SEVtras	0.0288552		debris_SEVtras	0.0544667		debris_SEVtras	0.107838		debris_SEVtras	0.246329
debris_SEVtras	0.0458984		debris_SEVtras	0.118016		debris_SEVtras	0.0832659		debris_SEVtras	0.158795
debris_SEVtras	0.110078		debris_SEVtras	0.240328		debris_SEVtras	0.0280217		debris_SEVtras	0.0808975
debris_SEVtras	0.063652		debris_SEVtras	0.276607		debris_SEVtras	0.0277966		debris_SEVtras	0.0521822
debris_SEVtras	0.0850952		debris_SEVtras	0.305851		debris_SEVtras	0.00471185		debris_SEVtras	0.00788149
debris_SEVtras	0.0592095		debris_SEVtras	0.134887		debris_SEVtras	0.0766478		debris_SEVtras	0.165459
debris_SEVtras	0.0411309		debris_SEVtras	0.101029		debris_SEVtras	0.00149173		debris_SEVtras	0.0287272
debris_SEVtras	0.405894		debris_SEVtras	0.578701		debris_SEVtras	0.00167884		debris_SEVtras	0.00669777
debris_SEVtras	0.0955344		debris_SEVtras	0.231261		debris_SEVtras	0.0599619		debris_SEVtras	0.106875
debris_SEVtras	0.0383103		debris_SEVtras	0.102077		debris_SEVtras	0.0720668		debris_SEVtras	0.145228
debris_SEVtras	0.030149		debris_SEVtras	0.0908217		debris_SEVtras	0.0540376		debris_SEVtras	0.137488
debris_SEVtras	0.0948257		debris_SEVtras	0.1859		debris_SEVtras	0.0623887		debris_SEVtras	0.104735
debris_SEVtras	0.0673992		debris_SEVtras	0.116146		debris_SEVtras	0.0542694		debris_SEVtras	0.100843
debris_SEVtras	0.0776205		debris_SEVtras	0.189148		debris_SEVtras	0.101737		debris_SEVtras	0.107606
debris_SEVtras	0.0347223		debris_SEVtras	0.075216		debris_SEVtras	0.138464		debris_SEVtras	0.345239
debris_SEVtras	0.0871106		debris_SEVtras	0.448777		debris_SEVtras	0.00671492		debris_SEVtras	0.0489171
debris_SEVtras	0.0725613		debris_SEVtras	0.145277		debris_SEVtras	0.125632		debris_SEVtras	0.25248
debris_SEVtras	0.02151		debris_SEVtras	0.163456		debris_SEVtras	0.187107		debris_SEVtras	0.285817
debris_SEVtras	0.0677576		debris_SEVtras	0.283713		debris_SEVtras	0.0191435		debris_SEVtras	0.0280137
debris_SEVtras	0.0300703		debris_SEVtras	0.173281		debris_SEVtras	0.0043853		debris_SEVtras	0.0138876
debris_SEVtras	0.0844089		debris_SEVtras	0.22302		debris_SEVtras	0.137142		debris_SEVtras	0.268088
debris_SEVtras	0.102136		debris_SEVtras	0.27305		debris_SEVtras	0.0672084		debris_SEVtras	0.37714
debris_SEVtras	0.0113034		debris_SEVtras	0.099697		debris_SEVtras	-0.000691437		debris_SEVtras	0.0133558
debris_SEVtras	0.0715702		debris_SEVtras	0.221781		debris_SEVtras	0.00590797		debris_SEVtras	0.0173846
debris_SEVtras	0.00401331		debris_SEVtras	0.0744986		debris_SEVtras	-9.7023e-05		debris_SEVtras	0.00988052
debris_SEVtras	0.0786111		debris_SEVtras	0.13966		debris_SEVtras	0.0459264		debris_SEVtras	0.0373057
debris_SEVtras	0.0343854		debris_SEVtras	0.114097		debris_SEVtras	0.395607		debris_SEVtras	0.816721
debris_SEVtras	0.027259		debris_SEVtras	0.0756234		debris_SEVtras	0.00091468		debris_SEVtras	0.0151963
debris_SEVtras	0.285045		debris_SEVtras	0.54188		debris_SEVtras	0.00149173		debris_SEVtras	0.0258132
debris_SEVtras	0.0338654		debris_SEVtras	0.118722		debris_SEVtras	0.0112624		debris_SEVtras	0.197355
debris_SEVtras	0.00628825		debris_SEVtras	0.107975		debris_SEVtras	0.523183		debris_SEVtras	0.871314
debris_SEVtras	0.0676679		debris_SEVtras	0.157146		debris_SEVtras	0.0867609		debris_SEVtras	0.16604
debris_SEVtras	0.122976		debris_SEVtras	0.26582		debris_SEVtras	0.102181		debris_SEVtras	0.207123
debris_SEVtras	0.056998		debris_SEVtras	0.185237		debris_SEVtras	0.400123		debris_SEVtras	0.871356
debris_SEVtras	0.0435449		debris_SEVtras	0.103266		debris_SEVtras	0.0075392		debris_SEVtras	0.0121492
debris_SEVtras	0.029942		debris_SEVtras	0.0780566		debris_SEVtras	0.35866		debris_SEVtras	0.851139
debris_SEVtras	0.058025		debris_SEVtras	0.0923012		debris_SEVtras	0.00247122		debris_SEVtras	0.0317554
debris_SEVtras	0.00925576		debris_SEVtras	0.0758006		debris_SEVtras	0.0651361		debris_SEVtras	0.161338
debris_SEVtras	0.0850958		debris_SEVtras	0.180557		debris_SEVtras	0.00144625		debris_SEVtras	0.016124
debris_SEVtras	0.0534838		debris_SEVtras	0.156619		debris_SEVtras	0.0428935		debris_SEVtras	0.0402704
debris_SEVtras	0.0119151		debris_SEVtras	0.0729435		debris_SEVtras	0.0104957		debris_SEVtras	0.0221284
debris_SEVtras	0.0368434		debris_SEVtras	0.0833648		debris_SEVtras	0.00435475		debris_SEVtras	0.0028081
debris_SEVtras	0.0922177		debris_SEVtras	0.2151		debris_SEVtras	0.0300817		debris_SEVtras	0.0484089
debris_SEVtras	0.0517975		debris_SEVtras	0.14395		debris_SEVtras	0.39145		debris_SEVtras	0.793032
debris_SEVtras	0.0752219		debris_SEVtras	0.171655		debris_SEVtras	0.0492725		debris_SEVtras	0.0955711
debris_SEVtras	0.0352243		debris_SEVtras	0.128385		debris_SEVtras	0.093678		debris_SEVtras	0.205435
debris_SEVtras	0.0388645		debris_SEVtras	0.188199		debris_SEVtras	0.0941137		debris_SEVtras	0.168213
debris_SEVtras	0.0394069		debris_SEVtras	0.0904715		debris_SEVtras	0.00225988		debris_SEVtras	0.00888233
debris_SEVtras	0.0316497		debris_SEVtras	0.0707064		debris_SEVtras	0.289873		debris_SEVtras	0.76058
debris_SEVtras	0.0646156		debris_SEVtras	0.162239		debris_SEVtras	0.0072545		debris_SEVtras	0.078893
debris_SEVtras	0.045162		debris_SEVtras	0.154258		debris_SEVtras	0.254395		debris_SEVtras	0.344044
debris_SEVtras	0.0734197		debris_SEVtras	0.200418		debris_SEVtras	0.363858		debris_SEVtras	0.864778
debris_SEVtras	0.0681631		debris_SEVtras	0.171724		debris_SEVtras	0.0401015		debris_SEVtras	0.0566991
debris_SEVtras	0.0852466		debris_SEVtras	0.20748		debris_SEVtras	0.102223		debris_SEVtras	0.213917
debris_SEVtras	0.0915214		debris_SEVtras	0.2585		debris_SEVtras	0.0449878		debris_SEVtras	0.068057
debris_SEVtras	0.0400799		debris_SEVtras	0.110031		debris_SEVtras	0.166604		debris_SEVtras	0.803688
debris_SEVtras	0.0958737		debris_SEVtras	0.230201		debris_SEVtras	0.120012		debris_SEVtras	0.239566
debris_SEVtras	0.106697		debris_SEVtras	0.159215		debris_SEVtras	0.352165		debris_SEVtras	0.844859
debris_SEVtras	0.00603679		debris_SEVtras	0.0949264		debris_SEVtras	0.161117		debris_SEVtras	0.303721
debris_SEVtras	0.00452981		debris_SEVtras	0.0735654		debris_SEVtras	0.0658219		debris_SEVtras	0.527376
debris_SEVtras	0.0618982		debris_SEVtras	0.156233		debris_SEVtras	0.022053		debris_SEVtras	0.0334764
debris_SEVtras	0.109123		debris_SEVtras	0.205856		debris_SEVtras	0.11065		debris_SEVtras	0.183083
debris_SEVtras	0.082727		debris_SEVtras	0.203941		debris_SEVtras	0.101799		debris_SEVtras	0.271599
debris_SEVtras	0.0495969		debris_SEVtras	0.133068		debris_SEVtras	0.0312973		debris_SEVtras	0.10824
debris_SEVtras	0.146273		debris_SEVtras	0.607611		debris_SEVtras	0.0008913		debris_SEVtras	0.0890045
debris_SEVtras	0.0597314		debris_SEVtras	0.167185		debris_SEVtras	0.0710268		debris_SEVtras	0.142969
debris_SEVtras	0.0779279		debris_SEVtras	0.251155		debris_SEVtras	0.0492741		debris_SEVtras	0.115334
debris_SEVtras	0.108917		debris_SEVtras	0.222401		debris_SEVtras	0.0919309		debris_SEVtras	0.147465
debris_SEVtras	0.0234115		debris_SEVtras	0.106612		debris_SEVtras	0.0577777		debris_SEVtras	0.137181
debris_SEVtras	0.114181		debris_SEVtras	0.182986		debris_SEVtras	0.00458926		debris_SEVtras	0.00620052
debris_SEVtras	0.0615201		debris_SEVtras	0.151563		debris_SEVtras	0.093586		debris_SEVtras	0.144362
debris_SEVtras	0.0209067		debris_SEVtras	0.0530179		debris_SEVtras	0.00665791		debris_SEVtras	0.0127816
debris_SEVtras	0.0543626		debris_SEVtras	0.161154		debris_SEVtras	0.0926938		debris_SEVtras	0.11786
debris_SEVtras	0.048495		debris_SEVtras	0.100127		debris_SEVtras	0.122126		debris_SEVtras	0.33177
debris_SEVtras	0.0154611		debris_SEVtras	0.128429		debris_SEVtras	0.0547647		debris_SEVtras	0.11938
debris_SEVtras	0.0798243		debris_SEVtras	0.201916		debris_SEVtras	0.0352799		debris_SEVtras	0.058161
debris_SEVtras	0.0171275		debris_SEVtras	0.13487		debris_SEVtras	0.0473934		debris_SEVtras	0.116316
debris_SEVtras	0.0579405		debris_SEVtras	0.159084		debris_SEVtras	0.000205221		debris_SEVtras	0.00730155
debris_SEVtras	0.0380826		debris_SEVtras	0.140245		debris_SEVtras	0.140848		debris_SEVtras	0.272231
debris_SEVtras	0.0349926		debris_SEVtras	0.114207		debris_SEVtras	0.163667		debris_SEVtras	0.221958
debris_SEVtras	0.280927		debris_SEVtras	0.489991		debris_SEVtras	0.157592		debris_SEVtras	0.219679
debris_SEVtras	0.120219		debris_SEVtras	0.235107		debris_SEVtras	0.0723812		debris_SEVtras	0.0421556
debris_SEVtras	0.028778		debris_SEVtras	0.174806		debris_SEVtras	0.0863908		debris_SEVtras	0.600931
debris_SEVtras	0.0646715		debris_SEVtras	0.156599		debris_SEVtras	0.108203		debris_SEVtras	0.248978
debris_SEVtras	0.302884		debris_SEVtras	0.394441		debris_SEVtras	0.0299223		debris_SEVtras	0.0567703
debris_SEVtras	0.0493805		debris_SEVtras	0.119371		debris_SEVtras	0.00656468		debris_SEVtras	0.0157822
debris_SEVtras	0.104026		debris_SEVtras	0.227921		debris_SEVtras	0.138839		debris_SEVtras	0.725439
debris_SEVtras	0.0723577		debris_SEVtras	0.165285		debris_SEVtras	0.117152		debris_SEVtras	0.230711
debris_SEVtras	0.0979078		debris_SEVtras	0.191701		debris_SEVtras	0.00807519		debris_SEVtras	0.0116113
debris_SEVtras	0.0738882		debris_SEVtras	0.178661		debris_SEVtras	0.00425684		debris_SEVtras	0.00943219
debris_SEVtras	0.0290931		debris_SEVtras	0.12859		debris_SEVtras	0.136253		debris_SEVtras	0.184936
debris_SEVtras	0.0424498		debris_SEVtras	0.0743546		debris_SEVtras	0.0675955		debris_SEVtras	0.0969539
debris_SEVtras	0.0427099		debris_SEVtras	0.10525		debris_SEVtras	0.100854		debris_SEVtras	0.186732
debris_SEVtras	0.0140387		debris_SEVtras	0.0375735		debris_SEVtras	0.127487		debris_SEVtras	0.181052
debris_SEVtras	0.0145204		debris_SEVtras	0.0275715		debris_SEVtras	0.183301		debris_SEVtras	0.277785
debris_SEVtras	0.109259		debris_SEVtras	0.233877		debris_SEVtras	0.0632307		debris_SEVtras	0.138099
debris_SEVtras	0.0612215		debris_SEVtras	0.144207		debris_SEVtras	0.154238		debris_SEVtras	0.316349
debris_SEVtras	0.0890095		debris_SEVtras	0.257385		debris_SEVtras	0.00126491		debris_SEVtras	0.0376004
debris_SEVtras	0.0982448		debris_SEVtras	0.203073		debris_SEVtras	0.126253		debris_SEVtras	0.179646
debris_SEVtras	0.0559423		debris_SEVtras	0.201676		debris_SEVtras	0.0542026		debris_SEVtras	0.120912
debris_SEVtras	0.0622254		debris_SEVtras	0.249356		debris_SEVtras	0.0288881		debris_SEVtras	0.0521174
debris_SEVtras	0.0861437		debris_SEVtras	0.334166		debris_SEVtras	0.0704355		debris_SEVtras	0.117974
debris_SEVtras	0.0458365		debris_SEVtras	0.159061		debris_SEVtras	0.00551634		debris_SEVtras	0.0070334
debris_SEVtras	0.0602111		debris_SEVtras	0.169238		debris_SEVtras	0.0821273		debris_SEVtras	0.136637
debris_SEVtras	0.0784736		debris_SEVtras	0.174899		debris_SEVtras	0.0951882		debris_SEVtras	0.147663
debris_SEVtras	0.0547296		debris_SEVtras	0.159219		debris_SEVtras	0.0704329		debris_SEVtras	0.18507
debris_SEVtras	0.0809126		debris_SEVtras	0.212496		debris_SEVtras	0.00352808		debris_SEVtras	0.0302286
debris_SEVtras	0.0607465		debris_SEVtras	0.180942		debris_SEVtras	0.0499518		debris_SEVtras	0.0999186
debris_SEVtras	0.0906011		debris_SEVtras	0.23636		debris_SEVtras	0.0802843		debris_SEVtras	0.0821523
debris_SEVtras	0.0224385		debris_SEVtras	0.0637861		debris_SEVtras	0.0306128		debris_SEVtras	0.0525599
debris_SEVtras	0.0231146		debris_SEVtras	0.191386		debris_SEVtras	0.102987		debris_SEVtras	0.211565
debris_SEVtras	0.0497399		debris_SEVtras	0.0735306		debris_SEVtras	0.00267484		debris_SEVtras	0.0890928
debris_SEVtras	0.00937099		debris_SEVtras	0.0681097		debris_SEVtras	0.102886		debris_SEVtras	0.162037
debris_SEVtras	0.2558		debris_SEVtras	0.767572		debris_SEVtras	0.114961		debris_SEVtras	0.213992
debris_SEVtras	0.0497673		debris_SEVtras	0.144521		debris_SEVtras	0.0546693		debris_SEVtras	0.132185
debris_SEVtras	0.033371		debris_SEVtras	0.110426		debris_SEVtras	0.145246		debris_SEVtras	0.193188
debris_SEVtras	0.233421		debris_SEVtras	0.486084		debris_SEVtras	0.00707697		debris_SEVtras	0.0651499
debris_SEVtras	0.057948		debris_SEVtras	0.155152		debris_SEVtras	0.0227544		debris_SEVtras	0.0319177
debris_SEVtras	0.0535269		debris_SEVtras	0.137712		debris_SEVtras	0.161756		debris_SEVtras	0.310131
debris_SEVtras	0.0778219		debris_SEVtras	0.185078		debris_SEVtras	0.0718675		debris_SEVtras	0.292253
debris_SEVtras	0.0709188		debris_SEVtras	0.195916		debris_SEVtras	0.035697		debris_SEVtras	0.105047
debris_SEVtras	0.0305814		debris_SEVtras	0.0916924		debris_SEVtras	0.0203024		debris_SEVtras	0.0353992
debris_SEVtras	0.0523627		debris_SEVtras	0.205705		debris_SEVtras	0.072093		debris_SEVtras	0.108943
debris_SEVtras	0.0362336		debris_SEVtras	0.134281		debris_SEVtras	0.196127		debris_SEVtras	0.517823
debris_SEVtras	0.0746026		debris_SEVtras	0.0879262		debris_SEVtras	0.171213		debris_SEVtras	0.250156
debris_SEVtras	0.0269376		debris_SEVtras	0.0929577		debris_SEVtras	0.179405		debris_SEVtras	0.215626
debris_SEVtras	0.0411633		debris_SEVtras	0.153453		debris_SEVtras	0.0143759		debris_SEVtras	0.0533109
debris_SEVtras	0.0795665		debris_SEVtras	0.152186		debris_SEVtras	0.329365		debris_SEVtras	0.840648
debris_SEVtras	0.0184352		debris_SEVtras	0.117579		debris_SEVtras	-4.76822e-05		debris_SEVtras	0.047458
debris_SEVtras	0.232915		debris_SEVtras	0.544263		debris_SEVtras	0.085054		debris_SEVtras	0.152701
debris_SEVtras	0.00750875		debris_SEVtras	0.0878196		debris_SEVtras	0.0799077		debris_SEVtras	0.166429
debris_SEVtras	0.0857946		debris_SEVtras	0.208893		debris_SEVtras	0.0584843		debris_SEVtras	0.119873
debris_SEVtras	0.0836913		debris_SEVtras	0.273204		debris_SEVtras	0.0725838		debris_SEVtras	0.0990321
debris_SEVtras	0.0771436		debris_SEVtras	0.150227		debris_SEVtras	0.000941035		debris_SEVtras	0.0588574
debris_SEVtras	0.417446		debris_SEVtras	0.764664		debris_SEVtras	0.168704		debris_SEVtras	0.2345
debris_SEVtras	0.0913904		debris_SEVtras	0.203267		debris_SEVtras	0.0448543		debris_SEVtras	0.138414
debris_SEVtras	0.060911		debris_SEVtras	0.173694		debris_SEVtras	0.0404936		debris_SEVtras	0.0919521
debris_SEVtras	0.0907174		debris_SEVtras	0.198769		debris_SEVtras	0.0461489		debris_SEVtras	0.10206
debris_SEVtras	0.079711		debris_SEVtras	0.193875		debris_SEVtras	0.033448		debris_SEVtras	0.0568301
debris_SEVtras	0.0317411		debris_SEVtras	0.112906		debris_SEVtras	-0.000691437		debris_SEVtras	0.0192443
debris_SEVtras	0.134747		debris_SEVtras	0.254176		debris_SEVtras	0.179351		debris_SEVtras	0.285354
debris_SEVtras	0.0891937		debris_SEVtras	0.218173		debris_SEVtras	0.00140077		debris_SEVtras	0.0125497
debris_SEVtras	0.0692118		debris_SEVtras	0.176661		debris_SEVtras	0.161231		debris_SEVtras	0.308742
debris_SEVtras	0.0674019		debris_SEVtras	0.143191		debris_SEVtras	0.161159		debris_SEVtras	0.309435
debris_SEVtras	0.0603473		debris_SEVtras	0.164255		debris_SEVtras	0.0555609		debris_SEVtras	0.0402428
debris_SEVtras	0.0714015		debris_SEVtras	0.202364		debris_SEVtras	0.00031282		debris_SEVtras	0.00699885
debris_SEVtras	0.00193607		debris_SEVtras	0.0448135		debris_SEVtras	0.223202		debris_SEVtras	0.318272
debris_SEVtras	0.030912		debris_SEVtras	0.139213		debris_SEVtras	0.0632307		debris_SEVtras	0.158043
debris_SEVtras	0.131522		debris_SEVtras	0.216567		debris_SEVtras	-0.000691437		debris_SEVtras	0.0232691
debris_SEVtras	0.101387		debris_SEVtras	0.226097		debris_SEVtras	0.120987		debris_SEVtras	0.149861
debris_SEVtras	0.0792086		debris_SEVtras	0.528357		debris_SEVtras	0.11578		debris_SEVtras	0.172106
debris_SEVtras	0.0870578		debris_SEVtras	0.247488		debris_SEVtras	0.0597319		debris_SEVtras	0.11495
debris_SEVtras	0.0438658		debris_SEVtras	0.110316		debris_SEVtras	0.00503288		debris_SEVtras	0.0190649
debris_SEVtras	0.0474627		debris_SEVtras	0.196199		debris_SEVtras	0.107452		debris_SEVtras	0.203998
debris_SEVtras	0.00478284		debris_SEVtras	0.0669869		debris_SEVtras	0.113875		debris_SEVtras	0.179616
debris_SEVtras	0.106158		debris_SEVtras	0.516331		debris_SEVtras	0.0468558		debris_SEVtras	0.114994
debris_SEVtras	0.141865		debris_SEVtras	0.285859		debris_SEVtras	0.113126		debris_SEVtras	0.0960541
debris_SEVtras	0.0453088		debris_SEVtras	0.120219		debris_SEVtras	0.00263707		debris_SEVtras	0.0367028
debris_SEVtras	0.0584828		debris_SEVtras	0.219319		debris_SEVtras	0.022268		debris_SEVtras	0.127955
debris_SEVtras	0.0341742		debris_SEVtras	0.0847828		debris_SEVtras	0.0046479		debris_SEVtras	0.071296
debris_SEVtras	0.0663885		debris_SEVtras	0.184574		debris_SEVtras	0.0760496		debris_SEVtras	0.0982849
debris_SEVtras	0.065886		debris_SEVtras	0.197227		debris_SEVtras	0.0212323		debris_SEVtras	0.0353431
debris_SEVtras	0.0480457		debris_SEVtras	0.142437		debris_SEVtras	0.0379684		debris_SEVtras	0.0555232
debris_SEVtras	0.062016		debris_SEVtras	0.220725		debris_SEVtras	0.00728496		debris_SEVtras	0.0209233
debris_SEVtras	0.054926		debris_SEVtras	0.105249		debris_SEVtras	0.0646319		debris_SEVtras	0.192021
debris_SEVtras	0.0697019		debris_SEVtras	0.196475		debris_SEVtras	0.0558624		debris_SEVtras	0.140647
debris_SEVtras	0.0451783		debris_SEVtras	0.116624		debris_SEVtras	0.00663699		debris_SEVtras	0.0172815
debris_SEVtras	0.0743728		debris_SEVtras	0.159547		debris_SEVtras	0.139287		debris_SEVtras	0.290257
debris_SEVtras	0.0711985		debris_SEVtras	0.190945		debris_SEVtras	0.00259631		debris_SEVtras	0.040272
debris_SEVtras	0.116149		debris_SEVtras	0.157185		debris_SEVtras	0.0115135		debris_SEVtras	0.0192696
debris_SEVtras	0.0290945		debris_SEVtras	0.100967		debris_SEVtras	0.0014154		debris_SEVtras	0.00882616
debris_SEVtras	0.0142598		debris_SEVtras	0.0814919		debris_SEVtras	0.0020306		debris_SEVtras	0.0172096
debris_SEVtras	0.11419		debris_SEVtras	0.217059		debris_SEVtras	0.0587325		debris_SEVtras	0.117803
debris_SEVtras	0.0706205		debris_SEVtras	0.121485		debris_SEVtras	0.0425136		debris_SEVtras	0.153428
debris_SEVtras	0.0667233		debris_SEVtras	0.184402		debris_SEVtras	0.013842		debris_SEVtras	0.0195433
debris_SEVtras	0.0398324		debris_SEVtras	0.139207		debris_SEVtras	0.0044922		debris_SEVtras	0.0245991
debris_SEVtras	0.0576746		debris_SEVtras	0.153142		debris_SEVtras	0.0969115		debris_SEVtras	0.281656
debris_SEVtras	0.0866786		debris_SEVtras	0.280616		debris_SEVtras	0.0554074		debris_SEVtras	0.173309
debris_SEVtras	0.0751069		debris_SEVtras	0.225998		debris_SEVtras	0.00824731		debris_SEVtras	0.0634457
debris_SEVtras	0.0763602		debris_SEVtras	0.16257		debris_SEVtras	0.000991373		debris_SEVtras	0.00496434
debris_SEVtras	0.0718033		debris_SEVtras	0.132733		debris_SEVtras	0.0775355		debris_SEVtras	0.0886827
debris_SEVtras	0.0518823		debris_SEVtras	0.15013		debris_SEVtras	0.00527793		debris_SEVtras	0.00706988
debris_SEVtras	0.071421		debris_SEVtras	0.202763		debris_SEVtras	0.0866611		debris_SEVtras	0.151056
debris_SEVtras	0.0621928		debris_SEVtras	0.167842		debris_SEVtras	0.0404936		debris_SEVtras	0.0915836
debris_SEVtras	0.0456752		debris_SEVtras	0.103476		debris_SEVtras	0.0660398		debris_SEVtras	0.0871158
debris_SEVtras	0.0456108		debris_SEVtras	0.129135		debris_SEVtras	0.0831282		debris_SEVtras	0.230741
debris_SEVtras	0.0108471		debris_SEVtras	0.0985913		debris_SEVtras	0.107523		debris_SEVtras	0.174809
debris_SEVtras	0.0796877		debris_SEVtras	0.207344		debris_SEVtras	0.0364692		debris_SEVtras	0.0896459
debris_SEVtras	0.11205		debris_SEVtras	0.195124		debris_SEVtras	0.0451469		debris_SEVtras	0.103919
debris_SEVtras	0.0331211		debris_SEVtras	0.163532		debris_SEVtras	0.00031282		debris_SEVtras	0.00520143
debris_SEVtras	0.0981163		debris_SEVtras	0.217267		debris_SEVtras	0.00149173		debris_SEVtras	0.00736887
debris_SEVtras	0.0915397		debris_SEVtras	0.202749		debris_SEVtras	0.16787		debris_SEVtras	0.161975
debris_SEVtras	0.121137		debris_SEVtras	0.21146		debris_SEVtras	0.0344272		debris_SEVtras	0.064566
debris_SEVtras	0.0296325		debris_SEVtras	0.143971		debris_SEVtras	0.00982284		debris_SEVtras	0.0192645
debris_SEVtras	0.1414		debris_SEVtras	0.235192		debris_SEVtras	0.011863		debris_SEVtras	0.026545
debris_SEVtras	0.0395612		debris_SEVtras	0.0832755		debris_SEVtras	0.190274		debris_SEVtras	0.269831
debris_SEVtras	0.0238096		debris_SEVtras	0.111814		debris_SEVtras	0.018803		debris_SEVtras	0.0238201
debris_SEVtras	0.00956832		debris_SEVtras	0.118613		debris_SEVtras	0.0583765		debris_SEVtras	0.132826
debris_SEVtras	0.300451		debris_SEVtras	0.789053		debris_SEVtras	0.0502927		debris_SEVtras	0.0697883
debris_SEVtras	0.111342		debris_SEVtras	0.218408		debris_SEVtras	0.0478392		debris_SEVtras	0.0982289
debris_SEVtras	0.0921302		debris_SEVtras	0.152229		debris_SEVtras	0.146387		debris_SEVtras	0.15892
debris_SEVtras	0.0841993		debris_SEVtras	0.192858		debris_SEVtras	0.0418783		debris_SEVtras	0.0978274
debris_SEVtras	0.0210619		debris_SEVtras	0.117162		debris_SEVtras	0.284785		debris_SEVtras	0.364846
debris_SEVtras	0.080045		debris_SEVtras	0.293382		debris_SEVtras	0.138822		debris_SEVtras	0.157112
debris_SEVtras	0.255347		debris_SEVtras	0.735348		debris_SEVtras	0.00128868		debris_SEVtras	0.0216344
debris_SEVtras	0.0553162		debris_SEVtras	0.140097		debris_SEVtras	0.00263707		debris_SEVtras	0.0354266
debris_SEVtras	0.0461855		debris_SEVtras	0.164343		debris_SEVtras	0.0798603		debris_SEVtras	0.082671
debris_SEVtras	0.0915594		debris_SEVtras	0.242698		debris_SEVtras	0.0469416		debris_SEVtras	0.0412706
debris_SEVtras	0.0614624		debris_SEVtras	0.220193		debris_SEVtras	0.000504108		debris_SEVtras	0.0282042
debris_SEVtras	0.0714912		debris_SEVtras	0.167239		debris_SEVtras	0.0475242		debris_SEVtras	0.082433
debris_SEVtras	0.0115523		debris_SEVtras	0.0576687		debris_SEVtras	0.153385		debris_SEVtras	0.189763
debris_SEVtras	0.0975906		debris_SEVtras	0.203683		debris_SEVtras	0.00225613		debris_SEVtras	0.0101352
debris_SEVtras	0.0137788		debris_SEVtras	0.128929		debris_SEVtras	0.0278689		debris_SEVtras	0.102974
debris_SEVtras	0.0701656		debris_SEVtras	0.158408		debris_SEVtras	0.0945205		debris_SEVtras	0.211193
debris_SEVtras	0.0611002		debris_SEVtras	0.168748		debris_SEVtras	0.123856		debris_SEVtras	0.181739
debris_SEVtras	0.0263074		debris_SEVtras	0.0972974		debris_SEVtras	0.00250698		debris_SEVtras	0.0159732
debris_SEVtras	0.037798		debris_SEVtras	0.140537		debris_SEVtras	0.010568		debris_SEVtras	0.0983882
debris_SEVtras	0.046004		debris_SEVtras	0.169021		debris_SEVtras	0.0515954		debris_SEVtras	0.182518
debris_SEVtras	0.0617553		debris_SEVtras	0.218836		debris_SEVtras	0.0807433		debris_SEVtras	0.152456
debris_SEVtras	0.115002		debris_SEVtras	0.21056		debris_SEVtras	0.000580246		debris_SEVtras	0.00581995
debris_SEVtras	0.094128		debris_SEVtras	0.210536		debris_SEVtras	0.0545477		debris_SEVtras	0.108071
debris_SEVtras	0.0461461		debris_SEVtras	0.150947		debris_SEVtras	0.0185843		debris_SEVtras	0.098838
debris_SEVtras	0.0542869		debris_SEVtras	0.123743		debris_SEVtras	0.0783035		debris_SEVtras	0.117012
debris_SEVtras	0.0504028		debris_SEVtras	0.180321		debris_SEVtras	0.0558007		debris_SEVtras	0.126993
debris_SEVtras	0.0574171		debris_SEVtras	0.196409		debris_SEVtras	0.0912212		debris_SEVtras	0.154529
debris_SEVtras	0.118244		debris_SEVtras	0.251317		debris_SEVtras	0.0234593		debris_SEVtras	0.18266
debris_SEVtras	0.0776569		debris_SEVtras	0.151889		debris_SEVtras	0.176315		debris_SEVtras	0.232229
debris_SEVtras	0.072461		debris_SEVtras	0.171406		debris_SEVtras	0.000354665		debris_SEVtras	0.0212491
debris_SEVtras	0.0803565		debris_SEVtras	0.228801		debris_SEVtras	0.24045		debris_SEVtras	0.298581
debris_SEVtras	0.0479641		debris_SEVtras	0.188938		debris_SEVtras	0.0227582		debris_SEVtras	0.097192
debris_SEVtras	0.0541391		debris_SEVtras	0.130455		debris_SEVtras	0.00107743		debris_SEVtras	0.0480222
debris_SEVtras	0.328827		debris_SEVtras	0.509642		debris_SEVtras	0.00409003		debris_SEVtras	0.00983989
debris_SEVtras	0.103872		debris_SEVtras	0.22016		debris_SEVtras	0.168534		debris_SEVtras	0.277033
debris_SEVtras	0.0357631		debris_SEVtras	0.143376		debris_SEVtras	0.189554		debris_SEVtras	0.305232
debris_SEVtras	0.0811874		debris_SEVtras	0.296751		debris_SEVtras	0.0543982		debris_SEVtras	0.115889
debris_SEVtras	0.035529		debris_SEVtras	0.0942732		debris_SEVtras	0.0711599		debris_SEVtras	0.153841
debris_SEVtras	0.00832925		debris_SEVtras	0.0482938		debris_SEVtras	0.0860862		debris_SEVtras	0.192118
debris_SEVtras	0.0700353		debris_SEVtras	0.233768		debris_SEVtras	0.0097467		debris_SEVtras	0.0494013
debris_SEVtras	0.0346304		debris_SEVtras	0.0675032		debris_SEVtras	0.070693		debris_SEVtras	0.11847
debris_SEVtras	0.0970729		debris_SEVtras	0.185939		debris_SEVtras	0.0499175		debris_SEVtras	0.149249
debris_SEVtras	0.0520253		debris_SEVtras	0.169194		debris_SEVtras	0.0488784		debris_SEVtras	0.104544
debris_SEVtras	0.0632858		debris_SEVtras	0.172063		debris_SEVtras	0.0226817		debris_SEVtras	0.0318721
debris_SEVtras	0.0155702		debris_SEVtras	0.050299		debris_SEVtras	0.207528		debris_SEVtras	0.244707
debris_SEVtras	0.0570647		debris_SEVtras	0.167587		debris_SEVtras	0.114888		debris_SEVtras	0.118321
debris_SEVtras	0.089819		debris_SEVtras	0.192448		debris_SEVtras	0.109099		debris_SEVtras	0.21913
debris_SEVtras	0.00154248		debris_SEVtras	0.0346002		debris_SEVtras	0.000504108		debris_SEVtras	0.0220192
debris_SEVtras	0.110039		debris_SEVtras	0.232256		debris_SEVtras	0.085889		debris_SEVtras	0.289908
debris_SEVtras	0.0588742		debris_SEVtras	0.191025		debris_SEVtras	0.0842746		debris_SEVtras	0.134752
debris_SEVtras	0.0305165		debris_SEVtras	0.116293		debris_SEVtras	0.150411		debris_SEVtras	0.196891
debris_SEVtras	0.0360954		debris_SEVtras	0.0999539		debris_SEVtras	0.0724077		debris_SEVtras	0.213716
debris_SEVtras	0.0313473		debris_SEVtras	0.0912025		debris_SEVtras	0.0511798		debris_SEVtras	0.128728
debris_SEVtras	0.176222		debris_SEVtras	0.588807		debris_SEVtras	0.00507364		debris_SEVtras	0.0172495
debris_SEVtras	0.0269235		debris_SEVtras	0.0902393		debris_SEVtras	0.0172198		debris_SEVtras	0.043234
debris_SEVtras	0.232368		debris_SEVtras	0.468931		debris_SEVtras	0.14686		debris_SEVtras	0.246818
debris_SEVtras	0.0859545		debris_SEVtras	0.23493		debris_SEVtras	0.123507		debris_SEVtras	0.148321
debris_SEVtras	0.0610686		debris_SEVtras	0.165893		debris_SEVtras	0.0642768		debris_SEVtras	0.136142
debris_SEVtras	0.0889688		debris_SEVtras	0.270038		debris_SEVtras	0.0758382		debris_SEVtras	0.130173
debris_SEVtras	0.123769		debris_SEVtras	0.218223		debris_SEVtras	0.094463		debris_SEVtras	0.138856
debris_SEVtras	0.186232		debris_SEVtras	0.596384		debris_SEVtras	0.0475165		debris_SEVtras	0.094281
debris_SEVtras	0.0609997		debris_SEVtras	0.139842		debris_SEVtras	0.0373445		debris_SEVtras	0.0958735
debris_SEVtras	0.0804343		debris_SEVtras	0.13445		debris_SEVtras	0.108007		debris_SEVtras	0.231458
debris_SEVtras	0.101448		debris_SEVtras	0.186342		debris_SEVtras	-0.000691437		debris_SEVtras	0.0017284
debris_SEVtras	0.0727102		debris_SEVtras	0.193071		debris_SEVtras	0.00245828		debris_SEVtras	0.0138088
debris_SEVtras	0.0649678		debris_SEVtras	0.18277		debris_SEVtras	0.0807796		debris_SEVtras	0.111577
debris_SEVtras	0.0787977		debris_SEVtras	0.232239		debris_SEVtras	0.0482536		debris_SEVtras	0.112964
debris_SEVtras	0.0813948		debris_SEVtras	0.225021		debris_SEVtras	0.00354648		debris_SEVtras	0.0216934
debris_SEVtras	0.0536779		debris_SEVtras	0.206983		debris_SEVtras	0.11824		debris_SEVtras	0.203303
debris_SEVtras	0.0431345		debris_SEVtras	0.171434		debris_SEVtras	0.0805888		debris_SEVtras	0.133531
debris_SEVtras	0.0309073		debris_SEVtras	0.136485		debris_SEVtras	0.023928		debris_SEVtras	0.070886
debris_SEVtras	0.238991		debris_SEVtras	0.774762		debris_SEVtras	0.111574		debris_SEVtras	0.139689
debris_SEVtras	0.0676318		debris_SEVtras	0.32493		debris_SEVtras	0.0611676		debris_SEVtras	0.137649
debris_SEVtras	0.0599976		debris_SEVtras	0.141752		debris_SEVtras	0.16407		debris_SEVtras	0.270661
debris_SEVtras	0.0325205		debris_SEVtras	0.0779766		debris_SEVtras	0.0742095		debris_SEVtras	0.129488
debris_SEVtras	0.110363		debris_SEVtras	0.199172		debris_SEVtras	0.00364283		debris_SEVtras	0.0565203
debris_SEVtras	0.0786106		debris_SEVtras	0.232729		debris_SEVtras	0.0480542		debris_SEVtras	0.103396
debris_SEVtras	0.0241507		debris_SEVtras	0.103522		debris_SEVtras	0.492383		debris_SEVtras	0.865669
debris_SEVtras	0.0381662		debris_SEVtras	0.117892		debris_SEVtras	0.00483274		debris_SEVtras	0.0556865
debris_SEVtras	0.0946921		debris_SEVtras	0.185752		debris_SEVtras	0.00268048		debris_SEVtras	0.0120214
debris_SEVtras	0.232193		debris_SEVtras	0.54601		debris_SEVtras	0.0278913		debris_SEVtras	0.0930998
debris_SEVtras	0.097588		debris_SEVtras	0.19625		debris_SEVtras	0.00798409		debris_SEVtras	0.0270122
debris_SEVtras	0.0527526		debris_SEVtras	0.200177		debris_SEVtras	0.0257282		debris_SEVtras	0.0576814
debris_SEVtras	0.212755		debris_SEVtras	0.560941		debris_SEVtras	0.0441779		debris_SEVtras	0.10504
debris_SEVtras	0.0239026		debris_SEVtras	0.0697127		debris_SEVtras	0.207006		debris_SEVtras	0.304767
debris_SEVtras	0.0795728		debris_SEVtras	0.210882		debris_SEVtras	0.0252515		debris_SEVtras	0.0461317
debris_SEVtras	0.0305575		debris_SEVtras	0.189691		debris_SEVtras	0.176363		debris_SEVtras	0.351412
debris_SEVtras	0.0291247		debris_SEVtras	0.0826311		debris_SEVtras	0.00358757		debris_SEVtras	0.0203691
debris_SEVtras	0.101611		debris_SEVtras	0.289054		debris_SEVtras	0.0028952		debris_SEVtras	0.00118075
debris_SEVtras	0.0521866		debris_SEVtras	0.189179		debris_SEVtras	0.0131564		debris_SEVtras	0.145038
debris_SEVtras	0.0470847		debris_SEVtras	0.153014		debris_SEVtras	0.0324104		debris_SEVtras	0.141516
debris_SEVtras	0.101029		debris_SEVtras	0.212155		debris_SEVtras	0.0911258		debris_SEVtras	0.540232
debris_SEVtras	0.0233583		debris_SEVtras	0.112566		debris_SEVtras	0.163593		debris_SEVtras	0.226404
debris_SEVtras	0.0759112		debris_SEVtras	0.234623		debris_SEVtras	0.0505227		debris_SEVtras	0.098632
debris_SEVtras	0.0225979		debris_SEVtras	0.101183		debris_SEVtras	0.0326563		debris_SEVtras	0.0513666
debris_SEVtras	0.0379071		debris_SEVtras	0.124411		debris_SEVtras	0.0370064		debris_SEVtras	0.073272
debris_SEVtras	0.0602477		debris_SEVtras	0.167905		debris_SEVtras	0.0544455		debris_SEVtras	0.131642
debris_SEVtras	0.00673991		debris_SEVtras	0.059761		debris_SEVtras	0.0697169		debris_SEVtras	0.135025
debris_SEVtras	0.060169		debris_SEVtras	0.167623		debris_SEVtras	0.228449		debris_SEVtras	0.306291
debris_SEVtras	0.037011		debris_SEVtras	0.127472		debris_SEVtras	0.0642023		debris_SEVtras	0.186862
debris_SEVtras	0.109985		debris_SEVtras	0.207685		debris_SEVtras	0.163495		debris_SEVtras	0.30683
debris_SEVtras	0.065438		debris_SEVtras	0.201392		debris_SEVtras	0.0441779		debris_SEVtras	0.0866469
debris_SEVtras	0.0434148		debris_SEVtras	0.136764		debris_SEVtras	0.134761		debris_SEVtras	0.156161
debris_SEVtras	0.183622		debris_SEVtras	0.502506		debris_SEVtras	0.142753		debris_SEVtras	0.186818
debris_SEVtras	0.0712362		debris_SEVtras	0.324167		debris_SEVtras	0.0228861		debris_SEVtras	0.0625053
debris_SEVtras	0.0449582		debris_SEVtras	0.13892		debris_SEVtras	0.0711815		debris_SEVtras	0.141637
debris_SEVtras	0.0164438		debris_SEVtras	0.103506		debris_SEVtras	0.131222		debris_SEVtras	0.23311
debris_SEVtras	0.0611006		debris_SEVtras	0.1864		debris_SEVtras	0.115193		debris_SEVtras	0.14134
debris_SEVtras	0.0679575		debris_SEVtras	0.209027		debris_SEVtras	0.0817627		debris_SEVtras	0.142833
debris_SEVtras	0.0228213		debris_SEVtras	0.0761902		debris_SEVtras	0.0968589		debris_SEVtras	0.203349
debris_SEVtras	0.0531049		debris_SEVtras	0.140346		debris_SEVtras	0.00556372		debris_SEVtras	0.069897
debris_SEVtras	0.0617301		debris_SEVtras	0.158263		debris_SEVtras	0.129936		debris_SEVtras	0.156162
debris_SEVtras	0.0881148		debris_SEVtras	0.226874		debris_SEVtras	0.00338529		debris_SEVtras	0.00654871
debris_SEVtras	0.0752259		debris_SEVtras	0.160389		debris_SEVtras	0.213938		debris_SEVtras	0.676618
debris_SEVtras	0.0566985		debris_SEVtras	0.180167		debris_SEVtras	0.0475184		debris_SEVtras	0.157204
debris_SEVtras	0.0542366		debris_SEVtras	0.180991		debris_SEVtras	0.0363033		debris_SEVtras	0.143396
debris_SEVtras	0.0511145		debris_SEVtras	0.0643132		debris_SEVtras	0.0210759		debris_SEVtras	0.037226
debris_SEVtras	0.213725		debris_SEVtras	0.30102		debris_SEVtras	0.142642		debris_SEVtras	0.225726
debris_SEVtras	0.088566		debris_SEVtras	0.225239		debris_SEVtras	0.092413		debris_SEVtras	0.197924
debris_SEVtras	0.101473		debris_SEVtras	0.205492		debris_SEVtras	0.0397156		debris_SEVtras	0.0329462
debris_SEVtras	0.0586294		debris_SEVtras	0.217803		debris_SEVtras	0.0884226		debris_SEVtras	0.126602
debris_SEVtras	0.0895804		debris_SEVtras	0.175635		debris_SEVtras	0.0132076		debris_SEVtras	0.0229903
debris_SEVtras	0.0345806		debris_SEVtras	0.135407		debris_SEVtras	0.111382		debris_SEVtras	0.158406
debris_SEVtras	0.13036		debris_SEVtras	0.254874		debris_SEVtras	0.165446		debris_SEVtras	0.322807
debris_SEVtras	0.0125048		debris_SEVtras	0.0841137		debris_SEVtras	0.00856532		debris_SEVtras	0.0798725
debris_SEVtras	0.0769915		debris_SEVtras	0.197347		debris_SEVtras	0.00159097		debris_SEVtras	0.0046594
debris_SEVtras	0.0256562		debris_SEVtras	0.0701463		debris_SEVtras	0.00816719		debris_SEVtras	0.0258208
debris_SEVtras	0.165885		debris_SEVtras	0.279943		debris_SEVtras	-0.000452328		debris_SEVtras	0.0431523
debris_SEVtras	0.0497047		debris_SEVtras	0.169718		debris_SEVtras	0.160464		debris_SEVtras	0.195876
debris_SEVtras	0.0608475		debris_SEVtras	0.201696		debris_SEVtras	0.086799		debris_SEVtras	0.126494
debris_SEVtras	0.0417037		debris_SEVtras	0.145524		debris_SEVtras	0.00902203		debris_SEVtras	0.0714194
debris_SEVtras	0.0767831		debris_SEVtras	0.216439		debris_SEVtras	0.00278651		debris_SEVtras	0.00616483
debris_SEVtras	0.134228		debris_SEVtras	0.23491		debris_SEVtras	0.000236973		debris_SEVtras	0.00861659
debris_SEVtras	0.0623711		debris_SEVtras	0.161249		debris_SEVtras	0.00449235		debris_SEVtras	0.0685664
debris_SEVtras	0.082456		debris_SEVtras	0.316939		debris_SEVtras	0.0811252		debris_SEVtras	0.131346
debris_SEVtras	0.0428342		debris_SEVtras	0.135795		debris_SEVtras	0.160113		debris_SEVtras	0.208583
debris_SEVtras	0.0290234		debris_SEVtras	0.116859		debris_SEVtras	-8.23368e-05		debris_SEVtras	0.0150389
debris_SEVtras	0.0305288		debris_SEVtras	0.130161		debris_SEVtras	-0.000691437		debris_SEVtras	0.0111269
debris_SEVtras	0.0689071		debris_SEVtras	0.200263		debris_SEVtras	0.0240835		debris_SEVtras	0.0294311
debris_SEVtras	0.0369212		debris_SEVtras	0.107259		debris_SEVtras	0.113002		debris_SEVtras	0.214692
debris_SEVtras	0.00815698		debris_SEVtras	0.0701152		debris_SEVtras	0.00588297		debris_SEVtras	0.0126425
debris_SEVtras	0.0154059		debris_SEVtras	0.0572714		debris_SEVtras	0.000912727		debris_SEVtras	0.00506999
debris_SEVtras	0.0484301		debris_SEVtras	0.210535		debris_SEVtras	0.101361		debris_SEVtras	0.168154
debris_SEVtras	0.0732944		debris_SEVtras	0.174444		debris_SEVtras	0.11799		debris_SEVtras	0.182047
debris_SEVtras	0.0796636		debris_SEVtras	0.187146		debris_SEVtras	0.000236973		debris_SEVtras	0.0709373
debris_SEVtras	0.0339953		debris_SEVtras	0.0826064		debris_SEVtras	0.0139589		debris_SEVtras	0.0413228
debris_SEVtras	0.0557124		debris_SEVtras	0.155621		debris_SEVtras	0.0319478		debris_SEVtras	0.0923512
debris_SEVtras	0.0750197		debris_SEVtras	0.182568		debris_SEVtras	0.052634		debris_SEVtras	0.0526866
debris_SEVtras	0.0353156		debris_SEVtras	0.118607		debris_SEVtras	0.00706195		debris_SEVtras	0.0197409
debris_SEVtras	0.0351819		debris_SEVtras	0.164864		debris_SEVtras	0.11577		debris_SEVtras	0.103096
debris_SEVtras	0.0495731		debris_SEVtras	0.142588		debris_SEVtras	0.162698		debris_SEVtras	0.25538
debris_SEVtras	0.0722872		debris_SEVtras	0.117429		debris_SEVtras	0.217983		debris_SEVtras	0.829226
debris_SEVtras	0.106012		debris_SEVtras	0.35127		debris_SEVtras	0.00551289		debris_SEVtras	0.0121569
debris_SEVtras	0.0350478		debris_SEVtras	0.157166		debris_SEVtras	0.0491538		debris_SEVtras	0.119439
debris_SEVtras	0.0539646		debris_SEVtras	0.105046		debris_SEVtras	0.00489992		debris_SEVtras	0.00998486
debris_SEVtras	0.044558		debris_SEVtras	0.143946		debris_SEVtras	0.058517		debris_SEVtras	0.0424772
debris_SEVtras	0.0426513		debris_SEVtras	0.132577		debris_SEVtras	0.0627559		debris_SEVtras	0.118349
debris_SEVtras	0.0532978		debris_SEVtras	0.100473		debris_SEVtras	-0.000691437		debris_SEVtras	0.006508
debris_SEVtras	0.128575		debris_SEVtras	0.680934		debris_SEVtras	0.0688524		debris_SEVtras	0.116892
debris_SEVtras	0.0368846		debris_SEVtras	0.125316		debris_SEVtras	-0.000691437		debris_SEVtras	0.0444975
debris_SEVtras	0.0533598		debris_SEVtras	0.170701		debris_SEVtras	0.0533366		debris_SEVtras	0.130229
debris_SEVtras	0.0891737		debris_SEVtras	0.181136		debris_SEVtras	0.166725		debris_SEVtras	0.315356
debris_SEVtras	0.0200198		debris_SEVtras	0.114506		debris_SEVtras	0.0426111		debris_SEVtras	0.0803819
debris_SEVtras	0.0646188		debris_SEVtras	0.152342		debris_SEVtras	0.0379887		debris_SEVtras	0.0290967
debris_SEVtras	0.0419004		debris_SEVtras	0.141274		debris_SEVtras	0.0409177		debris_SEVtras	0.104337
debris_SEVtras	0.0447852		debris_SEVtras	0.171764		debris_SEVtras	0.000449765		debris_SEVtras	0.0143761
debris_SEVtras	0.0291673		debris_SEVtras	0.131698		debris_SEVtras	0.0459264		debris_SEVtras	0.0416374
debris_SEVtras	0.0464872		debris_SEVtras	0.180556		debris_SEVtras	0.0230843		debris_SEVtras	0.140766
debris_SEVtras	0.0206332		debris_SEVtras	0.133512		debris_SEVtras	0.00549194		debris_SEVtras	0.0273667
debris_SEVtras	0.0468188		debris_SEVtras	0.196148		debris_SEVtras	0.0299237		debris_SEVtras	0.106103
debris_SEVtras	0.0906341		debris_SEVtras	0.177842		debris_SEVtras	0.104879		debris_SEVtras	0.19421
debris_SEVtras	0.0865923		debris_SEVtras	0.269349		debris_SEVtras	0.0699485		debris_SEVtras	0.163883
debris_SEVtras	0.0437345		debris_SEVtras	0.151169		debris_SEVtras	0.000449765		debris_SEVtras	0.0053703
debris_SEVtras	0.0387176		debris_SEVtras	0.109598		debris_SEVtras	0.0442071		debris_SEVtras	0.16876
debris_SEVtras	0.062058		debris_SEVtras	0.133159		debris_SEVtras	0.0653925		debris_SEVtras	0.122697
debris_SEVtras	0.0331018		debris_SEVtras	0.134391		debris_SEVtras	0.0598302		debris_SEVtras	0.178552
debris_SEVtras	0.197861		debris_SEVtras	0.548363		debris_SEVtras	0.115669		debris_SEVtras	0.146924
debris_SEVtras	0.0292301		debris_SEVtras	0.120894		debris_SEVtras	0.034677		debris_SEVtras	0.140788
debris_SEVtras	0.252778		debris_SEVtras	0.439451		debris_SEVtras	0.0582181		debris_SEVtras	0.126789
debris_SEVtras	0.0145009		debris_SEVtras	0.0917085		debris_SEVtras	0.0240016		debris_SEVtras	0.112611
debris_SEVtras	0.0227386		debris_SEVtras	0.124901		debris_SEVtras	0.0603971		debris_SEVtras	0.112786
debris_SEVtras	0.0271905		debris_SEVtras	0.122487		debris_SEVtras	-0.000691437		debris_SEVtras	0.0144599
debris_SEVtras	0.0410598		debris_SEVtras	0.119508		debris_SEVtras	0.0772913		debris_SEVtras	0.112675
debris_SEVtras	0.0602832		debris_SEVtras	0.173509		debris_SEVtras	0.0917681		debris_SEVtras	0.18295
debris_SEVtras	0.069968		debris_SEVtras	0.206031		debris_SEVtras	0.0872935		debris_SEVtras	0.195466
debris_SEVtras	0.109451		debris_SEVtras	0.236435		debris_SEVtras	0.0502927		debris_SEVtras	0.109297
debris_SEVtras	0.0726922		debris_SEVtras	0.172837		debris_SEVtras	0.186387		debris_SEVtras	0.322496
debris_SEVtras	0.107564		debris_SEVtras	0.25939		debris_SEVtras	0.0531213		debris_SEVtras	0.124238
debris_SEVtras	0.0633042		debris_SEVtras	0.163627		debris_SEVtras	0.0255626		debris_SEVtras	0.0309121
debris_SEVtras	0.0364246		debris_SEVtras	0.129856		debris_SEVtras	0.00568571		debris_SEVtras	0.0101916
debris_SEVtras	0.0420993		debris_SEVtras	0.121927		debris_SEVtras	0.00567012		debris_SEVtras	0.00447556
debris_SEVtras	0.0519505		debris_SEVtras	0.148533		debris_SEVtras	0.385836		debris_SEVtras	0.868696
debris_SEVtras	0.0950265		debris_SEVtras	0.200668		debris_SEVtras	0.0433333		debris_SEVtras	0.0989372
debris_SEVtras	0.0334341		debris_SEVtras	0.116718		debris_SEVtras	0.000400147		debris_SEVtras	0.0128735
debris_SEVtras	0.0373899		debris_SEVtras	0.158926		debris_SEVtras	0.171773		debris_SEVtras	0.184236
debris_SEVtras	0.0385473		debris_SEVtras	0.108031		debris_SEVtras	0.152262		debris_SEVtras	0.210021
debris_SEVtras	0.103723		debris_SEVtras	0.210626		debris_SEVtras	0.0792519		debris_SEVtras	0.14917
debris_SEVtras	0.0687056		debris_SEVtras	0.265047		debris_SEVtras	0.143446		debris_SEVtras	0.196979
debris_SEVtras	0.0734771		debris_SEVtras	0.178796		debris_SEVtras	0.000238431		debris_SEVtras	0.00341769
debris_SEVtras	0.051199		debris_SEVtras	0.128572		debris_SEVtras	0.156531		debris_SEVtras	0.22825
debris_SEVtras	0.0814409		debris_SEVtras	0.133565		debris_SEVtras	0.138337		debris_SEVtras	0.251186
debris_SEVtras	0.130489		debris_SEVtras	0.223295		debris_SEVtras	0.0391756		debris_SEVtras	0.241658
debris_SEVtras	0.0883137		debris_SEVtras	0.173008		debris_SEVtras	0.11241		debris_SEVtras	0.260054
debris_SEVtras	0.0041545		debris_SEVtras	0.0595911		debris_SEVtras	0.135834		debris_SEVtras	0.196903
debris_SEVtras	0.0415365		debris_SEVtras	0.10782		debris_SEVtras	0.0539311		debris_SEVtras	0.120789
debris_SEVtras	0.0182847		debris_SEVtras	0.0784789		debris_SEVtras	0.0452465		debris_SEVtras	0.146933
debris_SEVtras	0.0381981		debris_SEVtras	0.105049		debris_SEVtras	0.232861		debris_SEVtras	0.31009
debris_SEVtras	0.035768		debris_SEVtras	0.153965		debris_SEVtras	0.161947		debris_SEVtras	0.650757
debris_SEVtras	0.0449162		debris_SEVtras	0.140487		debris_SEVtras	0.0792801		debris_SEVtras	0.192358
debris_SEVtras	0.0172713		debris_SEVtras	0.0883589		debris_SEVtras	0.0587666		debris_SEVtras	0.0419766
debris_SEVtras	0.0174831		debris_SEVtras	0.0827835		debris_SEVtras	0.00351318		debris_SEVtras	0.0290304
debris_SEVtras	0.0376711		debris_SEVtras	0.157879		debris_SEVtras	0.047162		debris_SEVtras	0.11719
debris_SEVtras	0.0996257		debris_SEVtras	0.258453		debris_SEVtras	0.026927		debris_SEVtras	0.0362953
debris_SEVtras	0.0146125		debris_SEVtras	0.0588231		debris_SEVtras	0.207614		debris_SEVtras	0.342271
debris_SEVtras	0.0354928		debris_SEVtras	0.101149		debris_SEVtras	0.0809457		debris_SEVtras	0.135633
debris_SEVtras	0.074865		debris_SEVtras	0.177034		debris_SEVtras	0.0446847		debris_SEVtras	0.170783
debris_SEVtras	0.0773522		debris_SEVtras	0.172689		debris_SEVtras	0.109829		debris_SEVtras	0.215192
debris_SEVtras	0.082824		debris_SEVtras	0.194433		debris_SEVtras	0.161308		debris_SEVtras	0.30471
debris_SEVtras	0.0315497		debris_SEVtras	0.074623		debris_SEVtras	0.114192		debris_SEVtras	0.214157
debris_SEVtras	0.0307321		debris_SEVtras	0.166666		debris_SEVtras	0.0883482		debris_SEVtras	0.180539
debris_SEVtras	0.100243		debris_SEVtras	0.208357		debris_SEVtras	0.00849278		debris_SEVtras	0.0173652
debris_SEVtras	0.0436618		debris_SEVtras	0.0973253		debris_SEVtras	3.34244e-05		debris_SEVtras	0.0314483
debris_SEVtras	0.0287072		debris_SEVtras	0.0875447		debris_SEVtras	0.000205221		debris_SEVtras	0.0110498
debris_SEVtras	0.0463813		debris_SEVtras	0.0981143		debris_SEVtras	-0.000691437		debris_SEVtras	0.0269057
debris_SEVtras	0.0203862		debris_SEVtras	0.0718136		debris_SEVtras	0.00149173		debris_SEVtras	0.0227807
debris_SEVtras	0.065116		debris_SEVtras	0.123175		debris_SEVtras	0.00678393		debris_SEVtras	0.0431485
debris_SEVtras	0.0135578		debris_SEVtras	0.0573619		debris_SEVtras	0.0454579		debris_SEVtras	0.106
debris_SEVtras	0.0281019		debris_SEVtras	0.117715		debris_SEVtras	0.0898838		debris_SEVtras	0.174602
debris_SEVtras	0.0640551		debris_SEVtras	0.187906		debris_SEVtras	0.0389499		debris_SEVtras	0.12343
debris_SEVtras	0.0552186		debris_SEVtras	0.123463		debris_SEVtras	0.010141		debris_SEVtras	0.0227799
debris_SEVtras	0.0661697		debris_SEVtras	0.181562		debris_SEVtras	0.0177029		debris_SEVtras	0.0282789
debris_SEVtras	0.076607		debris_SEVtras	0.148685		debris_SEVtras	0.141003		debris_SEVtras	0.188119
debris_SEVtras	0.0686533		debris_SEVtras	0.206335		debris_SEVtras	0.00175932		debris_SEVtras	0.128442
debris_SEVtras	0.0722719		debris_SEVtras	0.233298		debris_SEVtras	0.137142		debris_SEVtras	0.271353
debris_SEVtras	0.0650874		debris_SEVtras	0.197146		debris_SEVtras	0.217978		debris_SEVtras	0.308144
debris_SEVtras	0.0569842		debris_SEVtras	0.127389		debris_SEVtras	0.18366		debris_SEVtras	0.233519
debris_SEVtras	0.127119		debris_SEVtras	0.42238		debris_SEVtras	0.00808498		debris_SEVtras	0.00976405
debris_SEVtras	0.0789402		debris_SEVtras	0.164511		debris_SEVtras	-0.000691437		debris_SEVtras	0.0366914
debris_SEVtras	0.107577		debris_SEVtras	0.255467		debris_SEVtras	-0.000691437		debris_SEVtras	0.0445186
debris_SEVtras	0.142506		debris_SEVtras	0.25077		debris_SEVtras	0.162041		debris_SEVtras	0.203788
debris_SEVtras	0.212077		debris_SEVtras	0.546617		debris_SEVtras	0.0536671		debris_SEVtras	0.131953
debris_SEVtras	0.0295993		debris_SEVtras	0.0851668		debris_SEVtras	0.434408		debris_SEVtras	0.856862
debris_SEVtras	0.0307943		debris_SEVtras	0.248158		debris_SEVtras	0.120849		debris_SEVtras	0.216985
debris_SEVtras	0.0917627		debris_SEVtras	0.269822		debris_SEVtras	7.13107e-05		debris_SEVtras	0.03878
debris_SEVtras	0.0321128		debris_SEVtras	0.105836		debris_SEVtras	0.00506891		debris_SEVtras	0.0191975
debris_SEVtras	0.112402		debris_SEVtras	0.257837		debris_SEVtras	0.00333467		debris_SEVtras	0.014409
debris_SEVtras	0.349115		debris_SEVtras	0.37565		debris_SEVtras	0.0451469		debris_SEVtras	0.110601
debris_SEVtras	0.138014		debris_SEVtras	0.208731		debris_SEVtras	0.00931313		debris_SEVtras	0.234269
debris_SEVtras	0.215293		debris_SEVtras	0.241671		debris_SEVtras	0.0909723		debris_SEVtras	0.228044
debris_SEVtras	0.0392739		debris_SEVtras	0.163183		debris_SEVtras	0.0103621		debris_SEVtras	0.0313275
debris_SEVtras	0.0688148		debris_SEVtras	0.151204		debris_SEVtras	0.143397		debris_SEVtras	0.247841
debris_SEVtras	0.0344638		debris_SEVtras	0.0848227		debris_SEVtras	0.116176		debris_SEVtras	0.139471
debris_SEVtras	0.0205908		debris_SEVtras	0.0887119		debris_SEVtras	0.219697		debris_SEVtras	0.304973
debris_SEVtras	0.04564		debris_SEVtras	0.191772		debris_SEVtras	0.0854383		debris_SEVtras	0.133781
debris_SEVtras	0.0992754		debris_SEVtras	0.205432		debris_SEVtras	0.0149897		debris_SEVtras	0.0309977
debris_SEVtras	0.113229		debris_SEVtras	0.214562		debris_SEVtras	0.217978		debris_SEVtras	0.215922
debris_SEVtras	0.0676171		debris_SEVtras	0.137458		debris_SEVtras	0.137785		debris_SEVtras	0.276919
debris_SEVtras	0.0243641		debris_SEVtras	0.0927881		debris_SEVtras	0.0136563		debris_SEVtras	0.0251463
debris_SEVtras	0.0560982		debris_SEVtras	0.0812412		debris_SEVtras	0.0425275		debris_SEVtras	0.094678
debris_SEVtras	0.0374313		debris_SEVtras	0.105344		debris_SEVtras	0.00257518		debris_SEVtras	0.0128855
debris_SEVtras	0.0711159		debris_SEVtras	0.196442		debris_SEVtras	0.0391899		debris_SEVtras	0.108936
debris_SEVtras	0.101965		debris_SEVtras	0.250642		debris_SEVtras	0.193372		debris_SEVtras	0.292479
debris_SEVtras	0.076528		debris_SEVtras	0.266109		debris_SEVtras	0.0213149		debris_SEVtras	0.142119
debris_SEVtras	0.223661		debris_SEVtras	0.47221		debris_SEVtras	0.0112393		debris_SEVtras	0.014978
debris_SEVtras	0.0479757		debris_SEVtras	0.103678		debris_SEVtras	0.0451469		debris_SEVtras	0.1043
debris_SEVtras	0.325129		debris_SEVtras	0.766488		debris_SEVtras	0.138337		debris_SEVtras	0.185232
debris_SEVtras	0.0323769		debris_SEVtras	0.123734		debris_SEVtras	0.00129681		debris_SEVtras	0.0172484
debris_SEVtras	0.00128507		debris_SEVtras	0.0267216		debris_SEVtras	0.0632723		debris_SEVtras	0.156837
debris_SEVtras	0.0291352		debris_SEVtras	0.108687		debris_SEVtras	0.00887585		debris_SEVtras	0.0157352
debris_SEVtras	0.106349		debris_SEVtras	0.207864		debris_SEVtras	0.180895		debris_SEVtras	0.223202
debris_SEVtras	0.0491927		debris_SEVtras	0.11756		debris_SEVtras	0.132394		debris_SEVtras	0.186285
debris_SEVtras	0.0881061		debris_SEVtras	0.119661		debris_SEVtras	0.0364681		debris_SEVtras	0.0910175
debris_SEVtras	0.0727522		debris_SEVtras	0.215623		debris_SEVtras	0.0487198		debris_SEVtras	0.13416
debris_SEVtras	0.131112		debris_SEVtras	0.251256		debris_SEVtras	0.00238119		debris_SEVtras	0.0993645
debris_SEVtras	0.0343953		debris_SEVtras	0.120187		debris_SEVtras	0.295131		debris_SEVtras	0.388184
debris_SEVtras	0.0574736		debris_SEVtras	0.157944		debris_SEVtras	0.108088		debris_SEVtras	0.19662
debris_SEVtras	0.086477		debris_SEVtras	0.175731		debris_SEVtras	0.0451435		debris_SEVtras	0.0868086
debris_SEVtras	0.0692735		debris_SEVtras	0.21753		debris_SEVtras	0.0179707		debris_SEVtras	0.0635178
debris_SEVtras	0.0999668		debris_SEVtras	0.22945		debris_SEVtras	0.14545		debris_SEVtras	0.260565
debris_SEVtras	0.223897		debris_SEVtras	0.459345		debris_SEVtras	0.0344441		debris_SEVtras	0.0491971
debris_SEVtras	0.24003		debris_SEVtras	0.483769		debris_SEVtras	0.0291765		debris_SEVtras	0.0909622
debris_SEVtras	0.0626722		debris_SEVtras	0.194898		debris_SEVtras	0.140919		debris_SEVtras	0.237093
debris_SEVtras	0.120309		debris_SEVtras	0.231606		debris_SEVtras	0.0258354		debris_SEVtras	0.0289131
debris_SEVtras	0.0815353		debris_SEVtras	0.182612		debris_SEVtras	0.015138		debris_SEVtras	0.0293329
debris_SEVtras	0.0255479		debris_SEVtras	0.0922543		debris_SEVtras	0.0970952		debris_SEVtras	0.193103
debris_SEVtras	0.03858		debris_SEVtras	0.122858		debris_SEVtras	0.0679251		debris_SEVtras	0.0639338
debris_SEVtras	0.0641074		debris_SEVtras	0.18055		debris_SEVtras	0.124116		debris_SEVtras	0.286592
debris_SEVtras	0.118055		debris_SEVtras	0.466166		debris_SEVtras	0.474842		debris_SEVtras	0.859088
debris_SEVtras	0.0750236		debris_SEVtras	0.155806		debris_SEVtras	0.09228		debris_SEVtras	0.172871
debris_SEVtras	0.080169		debris_SEVtras	0.164162		debris_SEVtras	0.0101167		debris_SEVtras	0.0708192
debris_SEVtras	0.0347508		debris_SEVtras	0.150421		debris_SEVtras	0.0103774		debris_SEVtras	0.0545826
debris_SEVtras	0.0523941		debris_SEVtras	0.109723		debris_SEVtras	0.0406531		debris_SEVtras	0.0951884
debris_SEVtras	0.190417		debris_SEVtras	0.514474		debris_SEVtras	0.0482291		debris_SEVtras	0.110041
debris_SEVtras	0.058883		debris_SEVtras	0.168767		debris_SEVtras	0.0683121		debris_SEVtras	0.128135
debris_SEVtras	0.113946		debris_SEVtras	0.233118		debris_SEVtras	0.00311958		debris_SEVtras	0.00574311
debris_SEVtras	0.151816		debris_SEVtras	0.269251		debris_SEVtras	0.0608879		debris_SEVtras	0.367339
debris_SEVtras	0.220776		debris_SEVtras	0.416465		debris_SEVtras	0.0426311		debris_SEVtras	0.0386285
debris_SEVtras	0.00620309		debris_SEVtras	0.0844731		debris_SEVtras	0.00938978		debris_SEVtras	0.0489852
debris_SEVtras	0.0109224		debris_SEVtras	0.118329		debris_SEVtras	-0.000691437		debris_SEVtras	0.034415
debris_SEVtras	0.0300776		debris_SEVtras	0.150411		debris_SEVtras	0.441907		debris_SEVtras	0.860779
debris_SEVtras	0.257134		debris_SEVtras	0.397495		debris_SEVtras	0.00359727		debris_SEVtras	0.0110942
debris_SEVtras	0.06372		debris_SEVtras	0.173544		debris_SEVtras	0.132722		debris_SEVtras	0.227597
debris_SEVtras	0.303178		debris_SEVtras	0.50097		debris_SEVtras	0.109731		debris_SEVtras	0.138508
debris_SEVtras	0.0589255		debris_SEVtras	0.138725		debris_SEVtras	0.00332251		debris_SEVtras	0.0114958
debris_SEVtras	0.0673296		debris_SEVtras	0.223621		debris_SEVtras	0.0325236		debris_SEVtras	0.157236
debris_SEVtras	0.072767		debris_SEVtras	0.248171		debris_SEVtras	0.0356393		debris_SEVtras	0.147325
debris_SEVtras	0.0546222		debris_SEVtras	0.140359		debris_SEVtras	0.0402018		debris_SEVtras	0.0902777
debris_SEVtras	0.128595		debris_SEVtras	0.281635		debris_SEVtras	0.142623		debris_SEVtras	0.197589
debris_SEVtras	0.0684564		debris_SEVtras	0.242986		debris_SEVtras	0.00283433		debris_SEVtras	0.0580014
debris_SEVtras	0.036921		debris_SEVtras	0.167151		debris_SEVtras	0.160113		debris_SEVtras	0.312021
debris_SEVtras	0.0738124		debris_SEVtras	0.227603		debris_SEVtras	0.0165482		debris_SEVtras	0.0319157
debris_SEVtras	0.0923496		debris_SEVtras	0.211267		debris_SEVtras	0.121554		debris_SEVtras	0.357515
debris_SEVtras	0.0638147		debris_SEVtras	0.150895		debris_SEVtras	0.110493		debris_SEVtras	0.163067
debris_SEVtras	0.0841264		debris_SEVtras	0.220434		debris_SEVtras	0.0417509		debris_SEVtras	0.112945
debris_SEVtras	0.07959		debris_SEVtras	0.163377		debris_SEVtras	0.159978		debris_SEVtras	0.15702
debris_SEVtras	0.0819175		debris_SEVtras	0.254234		debris_SEVtras	0.0747027		debris_SEVtras	0.217265
debris_SEVtras	0.059955		debris_SEVtras	0.133045		debris_SEVtras	0.0437801		debris_SEVtras	0.0903979
debris_SEVtras	0.0674266		debris_SEVtras	0.141343		debris_SEVtras	0.0207685		debris_SEVtras	0.0476201
debris_SEVtras	0.112158		debris_SEVtras	0.189994		debris_SEVtras	0.0437876		debris_SEVtras	0.098911
debris_SEVtras	0.0581553		debris_SEVtras	0.206067		debris_SEVtras	0.100021		debris_SEVtras	0.135546
debris_SEVtras	0.100086		debris_SEVtras	0.195131		debris_SEVtras	0.0621733		debris_SEVtras	0.0879052
debris_SEVtras	0.0475373		debris_SEVtras	0.124459		debris_SEVtras	0.0413173		debris_SEVtras	0.101354
debris_SEVtras	0.0908382		debris_SEVtras	0.209247		debris_SEVtras	0.128797		debris_SEVtras	0.255247
debris_SEVtras	0.0492636		debris_SEVtras	0.202439		debris_SEVtras	0.00894543		debris_SEVtras	0.0227437
debris_SEVtras	0.056119		debris_SEVtras	0.126572		debris_SEVtras	0.0286169		debris_SEVtras	0.0233165
debris_SEVtras	0.0363628		debris_SEVtras	0.0903063		debris_SEVtras	0.504123		debris_SEVtras	0.87043
debris_SEVtras	0.109682		debris_SEVtras	0.196647		debris_SEVtras	0.146171		debris_SEVtras	0.218433
debris_SEVtras	0.116246		debris_SEVtras	0.232595		debris_SEVtras	0.147662		debris_SEVtras	0.243177
debris_SEVtras	0.0256852		debris_SEVtras	0.118774		debris_SEVtras	0.000146939		debris_SEVtras	0.0754188
debris_SEVtras	0.0347941		debris_SEVtras	0.107278		debris_SEVtras	0.0294599		debris_SEVtras	0.106423
debris_SEVtras	0.0524536		debris_SEVtras	0.151256		debris_SEVtras	0.142976		debris_SEVtras	0.213023
debris_SEVtras	0.0776721		debris_SEVtras	0.21485		debris_SEVtras	0.00945623		debris_SEVtras	0.0216617
debris_SEVtras	0.0417467		debris_SEVtras	0.170054		debris_SEVtras	0.0491195		debris_SEVtras	0.118138
debris_SEVtras	0.0240747		debris_SEVtras	0.211955		debris_SEVtras	0.012138		debris_SEVtras	0.0189008
debris_SEVtras	0.104953		debris_SEVtras	0.299422		debris_SEVtras	0.06628		debris_SEVtras	0.140275
debris_SEVtras	0.0175818		debris_SEVtras	0.0599106		debris_SEVtras	0.0539921		debris_SEVtras	0.130565
debris_SEVtras	0.0534144		debris_SEVtras	0.145809		debris_SEVtras	0.105267		debris_SEVtras	0.172442
debris_SEVtras	0.0927171		debris_SEVtras	0.254653		debris_SEVtras	0.0559669		debris_SEVtras	0.0407067
debris_SEVtras	0.0838768		debris_SEVtras	0.170492		debris_SEVtras	0.0511786		debris_SEVtras	0.112783
debris_SEVtras	0.128173		debris_SEVtras	0.231424		debris_SEVtras	0.0899476		debris_SEVtras	0.162305
debris_SEVtras	0.0188836		debris_SEVtras	0.0511166		debris_SEVtras	0.0338665		debris_SEVtras	0.119879
debris_SEVtras	0.0300905		debris_SEVtras	0.0677907		debris_SEVtras	0.0714026		debris_SEVtras	0.115943
debris_SEVtras	0.107071		debris_SEVtras	0.20556		debris_SEVtras	0.00275344		debris_SEVtras	0.00969675
debris_SEVtras	0.0247287		debris_SEVtras	0.0547654		debris_SEVtras	0.0141525		debris_SEVtras	0.0224387
debris_SEVtras	0.0618626		debris_SEVtras	0.179372		debris_SEVtras	0.00251584		debris_SEVtras	0.0101947
debris_SEVtras	0.0175318		debris_SEVtras	0.0535408		debris_SEVtras	0.101807		debris_SEVtras	0.192408
debris_SEVtras	0.258211		debris_SEVtras	0.475491		debris_SEVtras	0.00992331		debris_SEVtras	0.00896939
debris_SEVtras	0.10977		debris_SEVtras	0.219179		debris_SEVtras	0.0538818		debris_SEVtras	0.132625
debris_SEVtras	0.0372337		debris_SEVtras	0.112528		debris_SEVtras	0.0124347		debris_SEVtras	0.0243272
debris_SEVtras	0.000736059		debris_SEVtras	0.0965501		debris_SEVtras	0.124183		debris_SEVtras	0.0870503
debris_SEVtras	0.0192276		debris_SEVtras	0.175408		debris_SEVtras	0.124153		debris_SEVtras	0.209523
debris_SEVtras	0.0548304		debris_SEVtras	0.197631		debris_SEVtras	0.139279		debris_SEVtras	0.28396
debris_SEVtras	0.115089		debris_SEVtras	0.274362		debris_SEVtras	0.236456		debris_SEVtras	0.804639
debris_SEVtras	0.269484		debris_SEVtras	0.409036		debris_SEVtras	0.00487117		debris_SEVtras	0.0169995
debris_SEVtras	0.061801		debris_SEVtras	0.123618		debris_SEVtras	0.00165363		debris_SEVtras	0.00586443
debris_SEVtras	0.0570574		debris_SEVtras	0.1413		debris_SEVtras	0.0681952		debris_SEVtras	0.0940875
debris_SEVtras	0.123758		debris_SEVtras	0.231087		debris_SEVtras	0.16787		debris_SEVtras	0.248296
debris_SEVtras	0.027795		debris_SEVtras	0.040719		debris_SEVtras	0.0338665		debris_SEVtras	0.0888889
debris_SEVtras	0.0586694		debris_SEVtras	0.145779		debris_SEVtras	0.137142		debris_SEVtras	0.240668
debris_SEVtras	0.0239567		debris_SEVtras	0.0597991		debris_SEVtras	0.134932		debris_SEVtras	0.189233
debris_SEVtras	0.015882		debris_SEVtras	0.0887255		debris_SEVtras	0.00164981		debris_SEVtras	0.0112336
debris_SEVtras	0.0818206		debris_SEVtras	0.212226		debris_SEVtras	0.0801242		debris_SEVtras	0.0608195
debris_SEVtras	0.0427178		debris_SEVtras	0.12904		debris_SEVtras	0.236397		debris_SEVtras	0.272765
debris_SEVtras	0.0454706		debris_SEVtras	0.140046		debris_SEVtras	9.31391e-05		debris_SEVtras	0.00481972
debris_SEVtras	0.091077		debris_SEVtras	0.247553		debris_SEVtras	0.0555123		debris_SEVtras	0.125856
debris_SEVtras	0.0686972		debris_SEVtras	0.214063		debris_SEVtras	0.0014044		debris_SEVtras	0.01947
debris_SEVtras	0.0525631		debris_SEVtras	0.117678		debris_SEVtras	0.090592		debris_SEVtras	0.161042
debris_SEVtras	0.0296079		debris_SEVtras	0.106834		debris_SEVtras	0.151996		debris_SEVtras	0.129542
debris_SEVtras	0.0394176		debris_SEVtras	0.087482		debris_SEVtras	0.141244		debris_SEVtras	0.24066
debris_SEVtras	0.017115		debris_SEVtras	0.10306		debris_SEVtras	0.0194209		debris_SEVtras	0.0357223
debris_SEVtras	0.0791304		debris_SEVtras	0.180515		debris_SEVtras	0.149284		debris_SEVtras	0.213186
debris_SEVtras	0.0915586		debris_SEVtras	0.235192		debris_SEVtras	0.00109352		debris_SEVtras	0.0127694
debris_SEVtras	0.0701581		debris_SEVtras	0.223784		debris_SEVtras	0.10607		debris_SEVtras	0.214404
debris_SEVtras	0.149434		debris_SEVtras	0.3094		debris_SEVtras	-0.000691437		debris_SEVtras	0.0314971
debris_SEVtras	0.12535		debris_SEVtras	0.430583		debris_SEVtras	0.0338665		debris_SEVtras	0.111599
debris_SEVtras	0.0350665		debris_SEVtras	0.113045		debris_SEVtras	0.162682		debris_SEVtras	0.210644
debris_SEVtras	0.0117751		debris_SEVtras	0.0429574		debris_SEVtras	0.000504108		debris_SEVtras	0.0242861
debris_SEVtras	0.0935721		debris_SEVtras	0.198085		debris_SEVtras	0.0287237		debris_SEVtras	0.0532195
debris_SEVtras	0.0501086		debris_SEVtras	0.083401		debris_SEVtras	0.0401323		debris_SEVtras	0.0615715
debris_SEVtras	0.229379		debris_SEVtras	0.536242		debris_SEVtras	0.126482		debris_SEVtras	0.193427
debris_SEVtras	0.066206		debris_SEVtras	0.179533		debris_SEVtras	0.0593162		debris_SEVtras	0.172318
debris_SEVtras	0.0992533		debris_SEVtras	0.21048		debris_SEVtras	0.053765		debris_SEVtras	0.120759
debris_SEVtras	0.0706189		debris_SEVtras	0.18995		debris_SEVtras	0.0913509		debris_SEVtras	0.181379
debris_SEVtras	0.062611		debris_SEVtras	0.176696		debris_SEVtras	0.00845649		debris_SEVtras	0.0501514
debris_SEVtras	0.0813547		debris_SEVtras	0.199757		debris_SEVtras	0.0317342		debris_SEVtras	0.122232
debris_SEVtras	0.0487287		debris_SEVtras	0.182141		debris_SEVtras	0.00466061		debris_SEVtras	0.0140519
debris_SEVtras	0.0347123		debris_SEVtras	0.235211		debris_SEVtras	0.0243756		debris_SEVtras	0.0666861
debris_SEVtras	0.0196302		debris_SEVtras	0.0955		debris_SEVtras	0.137142		debris_SEVtras	0.269583
debris_SEVtras	0.0100246		debris_SEVtras	0.0884632		debris_SEVtras	0.0925864		debris_SEVtras	0.117258
debris_SEVtras	0.0520802		debris_SEVtras	0.124279		debris_SEVtras	0.0502927		debris_SEVtras	0.123233
debris_SEVtras	0.0277175		debris_SEVtras	0.147596		debris_SEVtras	0.0740511		debris_SEVtras	0.1113
debris_SEVtras	0.0360561		debris_SEVtras	0.224283		debris_SEVtras	0.0664512		debris_SEVtras	0.152774
debris_SEVtras	0.290473		debris_SEVtras	0.504242		debris_SEVtras	0.0629929		debris_SEVtras	0.0630397
debris_SEVtras	0.0377351		debris_SEVtras	0.0933631		debris_SEVtras	0.0989057		debris_SEVtras	0.164512
debris_SEVtras	0.0428673		debris_SEVtras	0.138263		debris_SEVtras	0.139068		debris_SEVtras	0.169769
debris_SEVtras	0.0336157		debris_SEVtras	0.136358		debris_SEVtras	0.141571		debris_SEVtras	0.271887
debris_SEVtras	0.0257243		debris_SEVtras	0.10824		debris_SEVtras	0.00370659		debris_SEVtras	0.0103769
debris_SEVtras	0.0287031		debris_SEVtras	0.172175		debris_SEVtras	0.0758811		debris_SEVtras	0.175285
debris_SEVtras	0.0349617		debris_SEVtras	0.120656		debris_SEVtras	0.129807		debris_SEVtras	0.18649
debris_SEVtras	0.188059		debris_SEVtras	0.557088		debris_SEVtras	0.0925864		debris_SEVtras	0.192339
debris_SEVtras	0.0671513		debris_SEVtras	0.258082		debris_SEVtras	0.113248		debris_SEVtras	0.118549
debris_SEVtras	0.0921934		debris_SEVtras	0.193973		debris_SEVtras	0.0699758		debris_SEVtras	0.288723
debris_SEVtras	0.0500965		debris_SEVtras	0.181857		debris_SEVtras	0.0528003		debris_SEVtras	0.0676773
debris_SEVtras	0.020429		debris_SEVtras	0.0734285		debris_SEVtras	0.0813407		debris_SEVtras	0.100841
debris_SEVtras	0.180227		debris_SEVtras	0.46691		debris_SEVtras	0.101177		debris_SEVtras	0.103546
debris_SEVtras	0.115782		debris_SEVtras	0.201825		debris_SEVtras	0.0375475		debris_SEVtras	0.056445
debris_SEVtras	0.105093		debris_SEVtras	0.199039		debris_SEVtras	0.0974218		debris_SEVtras	0.180042
debris_SEVtras	0.0397201		debris_SEVtras	0.119549		debris_SEVtras	0.0218943		debris_SEVtras	0.0714846
debris_SEVtras	0.0446493		debris_SEVtras	0.0825508		debris_SEVtras	0.1254		debris_SEVtras	0.238154
debris_SEVtras	0.00451133		debris_SEVtras	0.0696449		debris_SEVtras	0.107684		debris_SEVtras	0.528588
debris_SEVtras	0.0466036		debris_SEVtras	0.149737		debris_SEVtras	0.115099		debris_SEVtras	0.254374
debris_SEVtras	0.0652219		debris_SEVtras	0.185288		debris_SEVtras	0.000400147		debris_SEVtras	0.00502877
debris_SEVtras	0.156072		debris_SEVtras	0.243134		debris_SEVtras	0.0228173		debris_SEVtras	0.0621655
debris_SEVtras	0.0681582		debris_SEVtras	0.178467		debris_SEVtras	0.039565		debris_SEVtras	0.154229
debris_SEVtras	0.00593		debris_SEVtras	0.0649477		debris_SEVtras	0.116008		debris_SEVtras	0.218035
debris_SEVtras	0.0482624		debris_SEVtras	0.15725		debris_SEVtras	0.0238774		debris_SEVtras	0.0511007
debris_SEVtras	0.0542519		debris_SEVtras	0.174306		debris_SEVtras	0.0680821		debris_SEVtras	0.200618
debris_SEVtras	0.045496		debris_SEVtras	0.141164		debris_SEVtras	0.132288		debris_SEVtras	0.188766
debris_SEVtras	0.0809634		debris_SEVtras	0.17191		debris_SEVtras	0.105297		debris_SEVtras	0.27774
debris_SEVtras	0.0807088		debris_SEVtras	0.177102		debris_SEVtras	0.250816		debris_SEVtras	0.341151
debris_SEVtras	0.0415542		debris_SEVtras	0.142828		debris_SEVtras	0.00149173		debris_SEVtras	0.0186111
debris_SEVtras	0.109095		debris_SEVtras	0.203209		debris_SEVtras	0.047577		debris_SEVtras	0.227269
debris_SEVtras	0.101245		debris_SEVtras	0.237514		debris_SEVtras	0.00953022		debris_SEVtras	0.0301018
debris_SEVtras	0.066633		debris_SEVtras	0.176128		debris_SEVtras	0.0298066		debris_SEVtras	0.055457
debris_SEVtras	0.0343926		debris_SEVtras	0.169091		debris_SEVtras	0.00149173		debris_SEVtras	0.00129298
debris_SEVtras	0.0789953		debris_SEVtras	0.156445		debris_SEVtras	0.0526934		debris_SEVtras	0.0623228
debris_SEVtras	0.0442592		debris_SEVtras	0.0852488		debris_SEVtras	0.0109906		debris_SEVtras	0.0193181
debris_SEVtras	0.0916036		debris_SEVtras	0.246651		debris_SEVtras	0.182959		debris_SEVtras	0.311168
debris_SEVtras	0.0677976		debris_SEVtras	0.168865		debris_SEVtras	0.0310924		debris_SEVtras	0.0476048
debris_SEVtras	0.0981259		debris_SEVtras	0.199893		debris_SEVtras	-0.000691437		debris_SEVtras	0.035239
debris_SEVtras	0.0485203		debris_SEVtras	0.13349		debris_SEVtras	0.00504351		debris_SEVtras	0.00880423
debris_SEVtras	0.0872361		debris_SEVtras	0.211963		debris_SEVtras	0.00363585		debris_SEVtras	0.0451218
debris_SEVtras	0.242267		debris_SEVtras	0.477032		debris_SEVtras	0.0598774		debris_SEVtras	0.12486
debris_SEVtras	0.0580519		debris_SEVtras	0.164976		debris_SEVtras	0.184601		debris_SEVtras	0.237253
debris_SEVtras	0.0502252		debris_SEVtras	0.198863		debris_SEVtras	0.00105877		debris_SEVtras	0.035791
debris_SEVtras	0.0476823		debris_SEVtras	0.1642		debris_SEVtras	0.0059105		debris_SEVtras	0.0576149
debris_SEVtras	0.0616449		debris_SEVtras	0.169125		debris_SEVtras	0.0250171		debris_SEVtras	0.0579524
debris_SEVtras	0.221807		debris_SEVtras	0.534274		debris_SEVtras	0.070229		debris_SEVtras	0.138331
debris_SEVtras	0.0598329		debris_SEVtras	0.184258		debris_SEVtras	0.0532418		debris_SEVtras	0.127155
debris_SEVtras	0.0352256		debris_SEVtras	0.12988		debris_SEVtras	0.0284347		debris_SEVtras	0.0827198
debris_SEVtras	0.117479		debris_SEVtras	0.215167		debris_SEVtras	0.0607275		debris_SEVtras	0.144685
debris_SEVtras	0.0845174		debris_SEVtras	0.199615		debris_SEVtras	0.080308		debris_SEVtras	0.125353
debris_SEVtras	0.0156701		debris_SEVtras	0.0457846		debris_SEVtras	0.135271		debris_SEVtras	0.192854
debris_SEVtras	0.0588264		debris_SEVtras	0.18971		debris_SEVtras	0.10415		debris_SEVtras	0.18085
debris_SEVtras	0.0955316		debris_SEVtras	0.382076		debris_SEVtras	0.155734		debris_SEVtras	0.22438
debris_SEVtras	0.090373		debris_SEVtras	0.286772		debris_SEVtras	0.119819		debris_SEVtras	0.190062
debris_SEVtras	0.0479055		debris_SEVtras	0.135314		debris_SEVtras	0.00144625		debris_SEVtras	0.0242179
debris_SEVtras	0.0385882		debris_SEVtras	0.0820693		debris_SEVtras	0.0659799		debris_SEVtras	0.125138
debris_SEVtras	0.0630237		debris_SEVtras	0.142951		debris_SEVtras	0.151389		debris_SEVtras	0.204824
debris_SEVtras	0.0871869		debris_SEVtras	0.270932		debris_SEVtras	0.0486281		debris_SEVtras	0.101695
debris_SEVtras	0.0896971		debris_SEVtras	0.223158		debris_SEVtras	0.231446		debris_SEVtras	0.82606
debris_SEVtras	0.260237		debris_SEVtras	0.765		debris_SEVtras	0.102318		debris_SEVtras	0.209688
debris_SEVtras	0.0537049		debris_SEVtras	0.175809		debris_SEVtras	0.103863		debris_SEVtras	0.167431
debris_SEVtras	0.304854		debris_SEVtras	0.772677		debris_SEVtras	-0.000691437		debris_SEVtras	0.0217102
debris_SEVtras	0.0387304		debris_SEVtras	0.0943154		debris_SEVtras	0.0808199		debris_SEVtras	0.1558
debris_SEVtras	0.222767		debris_SEVtras	0.500318		debris_SEVtras	0.0658786		debris_SEVtras	0.131005
debris_SEVtras	0.0562897		debris_SEVtras	0.12127		debris_SEVtras	0.0925864		debris_SEVtras	0.203562
debris_SEVtras	0.0506479		debris_SEVtras	0.154281		debris_SEVtras	0.0483585		debris_SEVtras	0.136079
debris_SEVtras	0.0692334		debris_SEVtras	0.566289		debris_SEVtras	0.0778375		debris_SEVtras	0.107831
debris_SEVtras	0.238487		debris_SEVtras	0.521637		debris_SEVtras	0.176462		debris_SEVtras	0.303842
debris_SEVtras	0.0259119		debris_SEVtras	0.119174		debris_SEVtras	0.136491		debris_SEVtras	0.242525
debris_SEVtras	0.070273		debris_SEVtras	0.273532		debris_SEVtras	0.0127587		debris_SEVtras	0.051269
debris_SEVtras	0.0334117		debris_SEVtras	0.119896		debris_SEVtras	0.00398678		debris_SEVtras	0.0543942
debris_SEVtras	0.0400199		debris_SEVtras	0.0955444		debris_SEVtras	0.08758		debris_SEVtras	0.199574
debris_SEVtras	0.240696		debris_SEVtras	0.489684		debris_SEVtras	0.107768		debris_SEVtras	0.159647
debris_SEVtras	0.0405918		debris_SEVtras	0.134224		debris_SEVtras	0.00321995		debris_SEVtras	0.0147376
debris_SEVtras	0.0500682		debris_SEVtras	0.109167		debris_SEVtras	0.00762332		debris_SEVtras	0.0318227
debris_SEVtras	0.0581556		debris_SEVtras	0.12666		debris_SEVtras	0.17517		debris_SEVtras	0.179767
debris_SEVtras	0.0715898		debris_SEVtras	0.164772		debris_SEVtras	0.0319809		debris_SEVtras	0.0871279
debris_SEVtras	0.0648177		debris_SEVtras	0.186725		debris_SEVtras	0.072408		debris_SEVtras	0.0984045
debris_SEVtras	0.104669		debris_SEVtras	0.246555		debris_SEVtras	0.00552197		debris_SEVtras	0.00950501
debris_SEVtras	0.289804		debris_SEVtras	0.338884		debris_SEVtras	0.135081		debris_SEVtras	0.181744
debris_SEVtras	0.0649736		debris_SEVtras	0.258922		debris_SEVtras	0.00237612		debris_SEVtras	0.0156839
debris_SEVtras	0.048887		debris_SEVtras	0.108051		debris_SEVtras	0.0025566		debris_SEVtras	0.0113106
debris_SEVtras	0.0419096		debris_SEVtras	0.120786		debris_SEVtras	0.00164531		debris_SEVtras	0.0167547
debris_SEVtras	0.242586		debris_SEVtras	0.564737		debris_SEVtras	0.0163531		debris_SEVtras	0.0446626
debris_SEVtras	0.19327		debris_SEVtras	0.569704		debris_SEVtras	0.00566665		debris_SEVtras	0.00719522
debris_SEVtras	0.0962639		debris_SEVtras	0.22486		debris_SEVtras	-0.000691437		debris_SEVtras	0.00339321
debris_SEVtras	0.0885869		debris_SEVtras	0.198769		debris_SEVtras	0.00530087		debris_SEVtras	0.018533
debris_SEVtras	0.126544		debris_SEVtras	0.236276		debris_SEVtras	0.00252083		debris_SEVtras	0.00576686
debris_SEVtras	0.068777		debris_SEVtras	0.276212		debris_SEVtras	-0.000452328		debris_SEVtras	0.0146492
debris_SEVtras	0.102622		debris_SEVtras	0.207719		debris_SEVtras	0.117828		debris_SEVtras	0.225251
debris_SEVtras	0.198735		debris_SEVtras	0.543725		debris_SEVtras	0.00273217		debris_SEVtras	0.015702
debris_SEVtras	0.0361347		debris_SEVtras	0.143159		debris_SEVtras	0.0723776		debris_SEVtras	0.0756679
debris_SEVtras	0.0655724		debris_SEVtras	0.176954		debris_SEVtras	0.0304953		debris_SEVtras	0.0509808
debris_SEVtras	0.218847		debris_SEVtras	0.372292		debris_SEVtras	0.0751156		debris_SEVtras	0.119024
debris_SEVtras	0.0504405		debris_SEVtras	0.143877		debris_SEVtras	0.0284734		debris_SEVtras	0.0626967
debris_SEVtras	0.00229159		debris_SEVtras	0.0511444		debris_SEVtras	0.198806		debris_SEVtras	0.335056
debris_SEVtras	0.0238515		debris_SEVtras	0.101527		debris_SEVtras	0.000449765		debris_SEVtras	0.0220476
debris_SEVtras	0.045594		debris_SEVtras	0.164717		debris_SEVtras	0.110826		debris_SEVtras	0.164296
debris_SEVtras	0.11256		debris_SEVtras	0.242166		debris_SEVtras	0.0731658		debris_SEVtras	0.117934
debris_SEVtras	0.0804162		debris_SEVtras	0.23053		debris_SEVtras	0.0951914		debris_SEVtras	0.142549
debris_SEVtras	0.331784		debris_SEVtras	0.759086		debris_SEVtras	0.112345		debris_SEVtras	0.17339
debris_SEVtras	0.0164915		debris_SEVtras	0.0517948		debris_SEVtras	0.0788507		debris_SEVtras	0.163467
debris_SEVtras	0.0552546		debris_SEVtras	0.196815		debris_SEVtras	0.0301734		debris_SEVtras	0.222926
debris_SEVtras	0.12409		debris_SEVtras	0.254647		debris_SEVtras	0.101212		debris_SEVtras	0.168704
debris_SEVtras	0.0564977		debris_SEVtras	0.159014		debris_SEVtras	0.179766		debris_SEVtras	0.179783
debris_SEVtras	0.103892		debris_SEVtras	0.192547		debris_SEVtras	-0.000691437		debris_SEVtras	0.020952
debris_SEVtras	0.015602		debris_SEVtras	0.115117		debris_SEVtras	0.00407821		debris_SEVtras	0.128346
debris_SEVtras	0.0446423		debris_SEVtras	0.16875		debris_SEVtras	0.107768		debris_SEVtras	0.159647
debris_SEVtras	0.107495		debris_SEVtras	0.21288		debris_SEVtras	-0.000691437		debris_SEVtras	0.00681155
debris_SEVtras	0.0674127		debris_SEVtras	0.118972		debris_SEVtras	0.00134642		debris_SEVtras	0.0303729
debris_SEVtras	0.0690485		debris_SEVtras	0.144509		debris_SEVtras	0.00769706		debris_SEVtras	0.0342048
debris_SEVtras	0.0528061		debris_SEVtras	0.0535836		debris_SEVtras	0.0280579		debris_SEVtras	0.109115
debris_SEVtras	0.0391037		debris_SEVtras	0.173803		debris_SEVtras	0.00333157		debris_SEVtras	0.0111837
debris_SEVtras	0.0131813		debris_SEVtras	0.123677		debris_SEVtras	0.162372		debris_SEVtras	0.310091
debris_SEVtras	0.0788279		debris_SEVtras	0.226511		debris_SEVtras	0.118881		debris_SEVtras	0.0936818
debris_SEVtras	0.0250147		debris_SEVtras	0.0705192		debris_SEVtras	0.00155021		debris_SEVtras	0.00991726
debris_SEVtras	0.0404243		debris_SEVtras	0.0903904		debris_SEVtras	0.0759099		debris_SEVtras	0.154228
debris_SEVtras	0.0754863		debris_SEVtras	0.103809		debris_SEVtras	0.0871162		debris_SEVtras	0.176858
debris_SEVtras	0.023921		debris_SEVtras	0.107317		debris_SEVtras	0.0633982		debris_SEVtras	0.135574
debris_SEVtras	0.0504041		debris_SEVtras	0.100742		debris_SEVtras	0.00162608		debris_SEVtras	0.00569141
debris_SEVtras	0.0297917		debris_SEVtras	0.0949376		debris_SEVtras	0.0750777		debris_SEVtras	0.129258
debris_SEVtras	0.0567062		debris_SEVtras	0.135568		debris_SEVtras	0.104749		debris_SEVtras	0.36975
debris_SEVtras	0.0876296		debris_SEVtras	0.157432		debris_SEVtras	0.150499		debris_SEVtras	0.215777
debris_SEVtras	0.0577454		debris_SEVtras	0.223982		debris_SEVtras	0.0338665		debris_SEVtras	0.0948856
debris_SEVtras	0.0411546		debris_SEVtras	0.0883096		debris_SEVtras	0.0329432		debris_SEVtras	0.0586478
debris_SEVtras	0.080662		debris_SEVtras	0.129205		debris_SEVtras	0.000274195		debris_SEVtras	0.00597739
debris_SEVtras	0.0764258		debris_SEVtras	0.205792		debris_SEVtras	0.0279541		debris_SEVtras	0.0476288
debris_SEVtras	0.0192591		debris_SEVtras	0.129832		debris_SEVtras	0.00466629		debris_SEVtras	0.0078126
debris_SEVtras	0.114255		debris_SEVtras	0.150879		debris_SEVtras	0.00447247		debris_SEVtras	0.0356813
debris_SEVtras	0.136039		debris_SEVtras	0.251662		debris_SEVtras	0.0336033		debris_SEVtras	0.0856824
debris_SEVtras	0.0335416		debris_SEVtras	0.101399		debris_SEVtras	0.137142		debris_SEVtras	0.273608
debris_SEVtras	0.0620884		debris_SEVtras	0.089504		debris_SEVtras	0.240703		debris_SEVtras	0.284061
debris_SEVtras	0.0778866		debris_SEVtras	0.245617		debris_SEVtras	-0.000691437		debris_SEVtras	0.0384245
debris_SEVtras	0.116902		debris_SEVtras	0.193111		debris_SEVtras	0.0396071		debris_SEVtras	0.142824
debris_SEVtras	0.0937892		debris_SEVtras	0.324593		debris_SEVtras	0.0270901		debris_SEVtras	0.122924
debris_SEVtras	0.0510339		debris_SEVtras	0.117507		debris_SEVtras	0.178297		debris_SEVtras	0.319988
debris_SEVtras	0.0306057		debris_SEVtras	0.203156		debris_SEVtras	0.081201		debris_SEVtras	0.252132
debris_SEVtras	0.0977606		debris_SEVtras	0.345536		debris_SEVtras	0.0301184		debris_SEVtras	0.128613
debris_SEVtras	0.0440751		debris_SEVtras	0.124745		debris_SEVtras	0.0555723		debris_SEVtras	0.121675
debris_SEVtras	0.0384279		debris_SEVtras	0.103918		debris_SEVtras	0.0092133		debris_SEVtras	0.0191569
debris_SEVtras	0.102485		debris_SEVtras	0.155232		debris_SEVtras	0.0703484		debris_SEVtras	0.169505
debris_SEVtras	0.0215707		debris_SEVtras	0.144709		debris_SEVtras	0.0902182		debris_SEVtras	0.127042
debris_SEVtras	0.0399199		debris_SEVtras	0.1508		debris_SEVtras	0.0037211		debris_SEVtras	0.00121493
debris_SEVtras	0.0632248		debris_SEVtras	0.201987		debris_SEVtras	0.015138		debris_SEVtras	0.0675266
debris_SEVtras	0.0371213		debris_SEVtras	0.108248		debris_SEVtras	0.115254		debris_SEVtras	0.171113
debris_SEVtras	0.0721906		debris_SEVtras	0.175717		debris_SEVtras	0.210154		debris_SEVtras	0.311068
debris_SEVtras	0.0372881		debris_SEVtras	0.177741		debris_SEVtras	0.0077071		debris_SEVtras	0.0219537
debris_SEVtras	0.0171037		debris_SEVtras	0.145515		debris_SEVtras	0.144624		debris_SEVtras	0.198926
debris_SEVtras	0.00350155		debris_SEVtras	0.0795793		debris_SEVtras	0.0708322		debris_SEVtras	0.074934
debris_SEVtras	0.056682		debris_SEVtras	0.1431		debris_SEVtras	0.127029		debris_SEVtras	0.197533
debris_SEVtras	0.0929474		debris_SEVtras	0.251289		debris_SEVtras	0.0743671		debris_SEVtras	0.177932
debris_SEVtras	0.0582756		debris_SEVtras	0.187605		debris_SEVtras	0.0451469		debris_SEVtras	0.12696
debris_SEVtras	0.258471		debris_SEVtras	0.377388		debris_SEVtras	0.0122598		debris_SEVtras	0.0582906
debris_SEVtras	0.0390211		debris_SEVtras	0.133437		debris_SEVtras	0.0678978		debris_SEVtras	0.208339
debris_SEVtras	0.0784097		debris_SEVtras	0.181548		debris_SEVtras	0.0631471		debris_SEVtras	0.114413
debris_SEVtras	0.0636923		debris_SEVtras	0.201939		debris_SEVtras	0.0939273		debris_SEVtras	0.133876
debris_SEVtras	0.0262394		debris_SEVtras	0.116374		debris_SEVtras	0.138564		debris_SEVtras	0.158004
debris_SEVtras	0.106889		debris_SEVtras	0.211942		debris_SEVtras	0.00762332		debris_SEVtras	0.0271708
debris_SEVtras	0.0258511		debris_SEVtras	0.150731		debris_SEVtras	0.0502927		debris_SEVtras	0.113779
debris_SEVtras	0.140454		debris_SEVtras	0.320098		debris_SEVtras	0.0361755		debris_SEVtras	0.162999
debris_SEVtras	0.010235		debris_SEVtras	0.125715		debris_SEVtras	0.220153		debris_SEVtras	0.297445
debris_SEVtras	0.0687245		debris_SEVtras	0.148031		debris_SEVtras	0.112878		debris_SEVtras	0.10967
debris_SEVtras	0.0764853		debris_SEVtras	0.223794		debris_SEVtras	0.146497		debris_SEVtras	0.29545
debris_SEVtras	0.0141389		debris_SEVtras	0.096607		debris_SEVtras	0.0423322		debris_SEVtras	0.107904
debris_SEVtras	0.0516973		debris_SEVtras	0.138273		debris_SEVtras	0.114575		debris_SEVtras	0.210641
debris_SEVtras	0.0848401		debris_SEVtras	0.185571		debris_SEVtras	0.0443893		debris_SEVtras	0.0868929
debris_SEVtras	0.0800671		debris_SEVtras	0.173054		debris_SEVtras	0.000400147		debris_SEVtras	0.00596002
debris_SEVtras	0.200585		debris_SEVtras	0.519026		debris_SEVtras	0.0846653		debris_SEVtras	0.575371
debris_SEVtras	0.00564974		debris_SEVtras	0.0405208		debris_SEVtras	-0.000691437		debris_SEVtras	0.0359955
debris_SEVtras	0.053302		debris_SEVtras	0.128819		debris_SEVtras	0.015946		debris_SEVtras	0.0434729
debris_SEVtras	0.0314316		debris_SEVtras	0.110497		debris_SEVtras	0.0558007		debris_SEVtras	0.127546
debris_SEVtras	0.0879197		debris_SEVtras	0.235634		debris_SEVtras	0.0159731		debris_SEVtras	0.026106
debris_SEVtras	0.0687979		debris_SEVtras	0.175941		debris_SEVtras	0.056672		debris_SEVtras	0.489314
debris_SEVtras	0.0103822		debris_SEVtras	0.0835026		debris_SEVtras	0.0772675		debris_SEVtras	0.123142
debris_SEVtras	0.0485894		debris_SEVtras	0.146496		debris_SEVtras	0.090592		debris_SEVtras	0.161041
debris_SEVtras	0.109316		debris_SEVtras	0.200511		debris_SEVtras	0.0875415		debris_SEVtras	0.19404
debris_SEVtras	0.102963		debris_SEVtras	0.231351		debris_SEVtras	0.15797		debris_SEVtras	0.193545
debris_SEVtras	0.0772149		debris_SEVtras	0.183391		debris_SEVtras	0.050876		debris_SEVtras	0.169885
debris_SEVtras	0.0425211		debris_SEVtras	0.151705		debris_SEVtras	0.00169351		debris_SEVtras	0.0237455
debris_SEVtras	0.0488161		debris_SEVtras	0.155085		debris_SEVtras	-0.000691437		debris_SEVtras	0.0175506
debris_SEVtras	0.235563		debris_SEVtras	0.460321		debris_SEVtras	0.0498724		debris_SEVtras	0.230936
debris_SEVtras	0.0328244		debris_SEVtras	0.101516		debris_SEVtras	0.0040364		debris_SEVtras	0.00646828
debris_SEVtras	0.0321684		debris_SEVtras	0.056634		debris_SEVtras	0.0424958		debris_SEVtras	0.0925024
debris_SEVtras	0.0715699		debris_SEVtras	0.100423		debris_SEVtras	0.00445816		debris_SEVtras	0.0108465
debris_SEVtras	0.0452966		debris_SEVtras	0.16211		debris_SEVtras	0.000400147		debris_SEVtras	0.0133752
debris_SEVtras	0.0111122		debris_SEVtras	0.076762		debris_SEVtras	0.0141944		debris_SEVtras	0.0205865
debris_SEVtras	0.132493		debris_SEVtras	0.277198		debris_SEVtras	0.18246		debris_SEVtras	0.250601
debris_SEVtras	0.0964395		debris_SEVtras	0.258722		debris_SEVtras	0.210078		debris_SEVtras	0.270186
debris_SEVtras	0.0727722		debris_SEVtras	0.195586		debris_SEVtras	0.129429		debris_SEVtras	0.193272
debris_SEVtras	0.00971549		debris_SEVtras	0.0374341		debris_SEVtras	0.179731		debris_SEVtras	0.288327
debris_SEVtras	0.0778774		debris_SEVtras	0.212893		debris_SEVtras	0.00388282		debris_SEVtras	0.0151008
debris_SEVtras	0.0530723		debris_SEVtras	0.171017		debris_SEVtras	-0.000798414		debris_SEVtras	0.00133424
debris_SEVtras	0.0615754		debris_SEVtras	0.167607		debris_SEVtras	0.0377343		debris_SEVtras	0.0600325
debris_SEVtras	0.0654842		debris_SEVtras	0.191525		debris_SEVtras	0.224691		debris_SEVtras	0.257282
debris_SEVtras	0.0615597		debris_SEVtras	0.181867		debris_SEVtras	0.00105125		debris_SEVtras	0.00947445
debris_SEVtras	0.0583789		debris_SEVtras	0.151767		debris_SEVtras	0.081954		debris_SEVtras	0.0600438
debris_SEVtras	0.100987		debris_SEVtras	0.217349		debris_SEVtras	0.000449765		debris_SEVtras	0.046165
debris_SEVtras	0.105355		debris_SEVtras	0.156915		debris_SEVtras	0.0230734		debris_SEVtras	0.0437891
debris_SEVtras	0.0144207		debris_SEVtras	0.0482529		debris_SEVtras	0.0114645		debris_SEVtras	0.020927
debris_SEVtras	0.0554655		debris_SEVtras	0.111292		debris_SEVtras	0.000400147		debris_SEVtras	0.0196498
debris_SEVtras	0.101352		debris_SEVtras	0.136253		debris_SEVtras	0.00219245		debris_SEVtras	0.00488351
debris_SEVtras	0.145514		debris_SEVtras	0.666439		debris_SEVtras	0.0712826		debris_SEVtras	0.163721
debris_SEVtras	0.257656		debris_SEVtras	0.540795		debris_SEVtras	-0.000691437		debris_SEVtras	0.0259189
debris_SEVtras	0.0295291		debris_SEVtras	0.158527		debris_SEVtras	0.0520483		debris_SEVtras	0.0795925
debris_SEVtras	0.0953899		debris_SEVtras	0.220922		debris_SEVtras	0.111057		debris_SEVtras	0.190194
debris_SEVtras	0.0450066		debris_SEVtras	0.100204		debris_SEVtras	0.0543764		debris_SEVtras	0.099655
debris_SEVtras	0.050803		debris_SEVtras	0.132057		debris_SEVtras	-0.000691437		debris_SEVtras	0.0307623
debris_SEVtras	0.0661369		debris_SEVtras	0.165623		debris_SEVtras	0.0094676		debris_SEVtras	0.0142471
debris_SEVtras	0.0227302		debris_SEVtras	0.137996		debris_SEVtras	0.000504108		debris_SEVtras	0.0181277
debris_SEVtras	0.0975352		debris_SEVtras	0.23952		debris_SEVtras	0.0096466		debris_SEVtras	0.0139127
debris_SEVtras	0.057252		debris_SEVtras	0.139239		debris_SEVtras	0.0443441		debris_SEVtras	0.141262
debris_SEVtras	0.0398764		debris_SEVtras	0.119882		debris_SEVtras	0.0535348		debris_SEVtras	0.082513
debris_SEVtras	0.0102559		debris_SEVtras	0.143895		debris_SEVtras	0.055349		debris_SEVtras	0.110543
debris_SEVtras	0.0696991		debris_SEVtras	0.142965		debris_SEVtras	0.0277865		debris_SEVtras	0.0632653
debris_SEVtras	0.0585854		debris_SEVtras	0.138068		debris_SEVtras	0.0632307		debris_SEVtras	0.138353
debris_SEVtras	0.0860758		debris_SEVtras	0.240973		debris_SEVtras	0.0417509		debris_SEVtras	0.109759
debris_SEVtras	0.0568882		debris_SEVtras	0.148944		debris_SEVtras	0.0479452		debris_SEVtras	0.122861
debris_SEVtras	0.0604955		debris_SEVtras	0.208721		debris_SEVtras	0.0100604		debris_SEVtras	0.0233544
debris_SEVtras	0.147452		debris_SEVtras	0.231559		debris_SEVtras	0.183798		debris_SEVtras	0.236408
debris_SEVtras	0.0454122		debris_SEVtras	0.174419		debris_SEVtras	0.00311564		debris_SEVtras	0.0412725
debris_SEVtras	0.0839649		debris_SEVtras	0.264872		debris_SEVtras	0.137214		debris_SEVtras	0.212927
debris_SEVtras	0.00411962		debris_SEVtras	0.107607		debris_SEVtras	0.0969844		debris_SEVtras	0.199864
debris_SEVtras	0.0611131		debris_SEVtras	0.141905		debris_SEVtras	0.0070517		debris_SEVtras	0.014673
debris_SEVtras	0.0846837		debris_SEVtras	0.158336		debris_SEVtras	0.0891758		debris_SEVtras	0.18814
debris_SEVtras	0.187992		debris_SEVtras	0.393125		debris_SEVtras	0.0579653		debris_SEVtras	0.108046
debris_SEVtras	0.0632562		debris_SEVtras	0.158016		debris_SEVtras	0.0558007		debris_SEVtras	0.128736
debris_SEVtras	0.0704864		debris_SEVtras	0.538673		debris_SEVtras	0.0146287		debris_SEVtras	0.0491942
debris_SEVtras	0.0243098		debris_SEVtras	0.128562		debris_SEVtras	0.00333467		debris_SEVtras	0.0378619
debris_SEVtras	0.0801828		debris_SEVtras	0.190485		debris_SEVtras	0.0179707		debris_SEVtras	0.0315483
debris_SEVtras	0.078531		debris_SEVtras	0.179053		debris_SEVtras	0.164321		debris_SEVtras	0.204285
debris_SEVtras	0.0453386		debris_SEVtras	0.150454		debris_SEVtras	0.00549156		debris_SEVtras	0.0695085
debris_SEVtras	0.0181593		debris_SEVtras	0.0580705		debris_SEVtras	-0.000691437		debris_SEVtras	0.0288469
debris_SEVtras	0.0943729		debris_SEVtras	0.240715		debris_SEVtras	0.152499		debris_SEVtras	0.265805
debris_SEVtras	0.240326		debris_SEVtras	0.471977		debris_SEVtras	0.000504108		debris_SEVtras	0.0091813
debris_SEVtras	0.0375501		debris_SEVtras	0.123691		debris_SEVtras	0.100064		debris_SEVtras	0.184759
debris_SEVtras	0.0499154		debris_SEVtras	0.103715		debris_SEVtras	0.0654369		debris_SEVtras	0.052964
debris_SEVtras	0.100781		debris_SEVtras	0.235514		debris_SEVtras	0.0931167		debris_SEVtras	0.25949
debris_SEVtras	0.0299283		debris_SEVtras	0.135915		debris_SEVtras	0.0558007		debris_SEVtras	0.130923
debris_SEVtras	0.0235477		debris_SEVtras	0.128285		debris_SEVtras	0.00143398		debris_SEVtras	0.00390755
debris_SEVtras	0.0285287		debris_SEVtras	0.153932		debris_SEVtras	-0.000691437		debris_SEVtras	0.020587
debris_SEVtras	0.119369		debris_SEVtras	0.249977		debris_SEVtras	0.0747687		debris_SEVtras	0.158095
debris_SEVtras	0.0530219		debris_SEVtras	0.102925		debris_SEVtras	0.0776579		debris_SEVtras	0.158664
debris_SEVtras	0.0253577		debris_SEVtras	0.137128		debris_SEVtras	0.0416046		debris_SEVtras	0.0911515
debris_SEVtras	0.063448		debris_SEVtras	0.146264		debris_SEVtras	0.110789		debris_SEVtras	0.175728
debris_SEVtras	0.0315332		debris_SEVtras	0.116416		debris_SEVtras	0.0247475		debris_SEVtras	0.0765676
debris_SEVtras	0.0899195		debris_SEVtras	0.182534		debris_SEVtras	0.0696198		debris_SEVtras	0.0642308
debris_SEVtras	0.105341		debris_SEVtras	0.261927		debris_SEVtras	0.231971		debris_SEVtras	0.428368
debris_SEVtras	0.0215316		debris_SEVtras	0.0563328		debris_SEVtras	0.0514114		debris_SEVtras	0.102573
debris_SEVtras	0.0578306		debris_SEVtras	0.283828		debris_SEVtras	0.00159569		debris_SEVtras	0.0112075
debris_SEVtras	0.0854888		debris_SEVtras	0.184741		debris_SEVtras	0.0662484		debris_SEVtras	0.203537
debris_SEVtras	0.0607822		debris_SEVtras	0.180234		debris_SEVtras	0.0165976		debris_SEVtras	0.0197794
debris_SEVtras	0.0161311		debris_SEVtras	0.103588		debris_SEVtras	0.104128		debris_SEVtras	0.220156
debris_SEVtras	0.010069		debris_SEVtras	0.156731		debris_SEVtras	0.0419775		debris_SEVtras	0.144372
debris_SEVtras	0.0637845		debris_SEVtras	0.156518		debris_SEVtras	0.182108		debris_SEVtras	0.82094
debris_SEVtras	0.0606336		debris_SEVtras	0.186565		debris_SEVtras	0.0916918		debris_SEVtras	0.220491
debris_SEVtras	0.0727944		debris_SEVtras	0.174837		debris_SEVtras	0.0633005		debris_SEVtras	0.119261
debris_SEVtras	0.0174617		debris_SEVtras	0.0826279		debris_SEVtras	0.00270391		debris_SEVtras	0.0498993
debris_SEVtras	0.0860321		debris_SEVtras	0.149841		debris_SEVtras	0.0629612		debris_SEVtras	0.172433
debris_SEVtras	0.0689669		debris_SEVtras	0.327774		debris_SEVtras	0.0633182		debris_SEVtras	0.104925
debris_SEVtras	0.0535318		debris_SEVtras	0.189457		debris_SEVtras	0.310843		debris_SEVtras	0.852343
debris_SEVtras	0.0498391		debris_SEVtras	0.153526		debris_SEVtras	0.369202		debris_SEVtras	0.867554
debris_SEVtras	0.0520298		debris_SEVtras	0.0980477		debris_SEVtras	0.0040364		debris_SEVtras	0.0112504
debris_SEVtras	0.0605312		debris_SEVtras	0.133006		debris_SEVtras	-0.000691437		debris_SEVtras	0.0162297
debris_SEVtras	0.0472869		debris_SEVtras	0.149985		debris_SEVtras	0.0982803		debris_SEVtras	0.203268
debris_SEVtras	0.0580278		debris_SEVtras	0.22465		debris_SEVtras	0.0522318		debris_SEVtras	0.172231
debris_SEVtras	0.0957685		debris_SEVtras	0.189443		debris_SEVtras	0.169251		debris_SEVtras	0.230351
debris_SEVtras	0.0979634		debris_SEVtras	0.276725		debris_SEVtras	0.0938582		debris_SEVtras	0.178319
debris_SEVtras	0.0746285		debris_SEVtras	0.150235		debris_SEVtras	0.0939517		debris_SEVtras	0.137871
debris_SEVtras	0.03825		debris_SEVtras	0.106382		debris_SEVtras	0.0670692		debris_SEVtras	0.179365
debris_SEVtras	0.0464485		debris_SEVtras	0.100093		debris_SEVtras	0.186974		debris_SEVtras	0.290434
debris_SEVtras	0.100267		debris_SEVtras	0.222722		debris_SEVtras	0.0840079		debris_SEVtras	0.164185
debris_SEVtras	0.0463154		debris_SEVtras	0.143053		debris_SEVtras	0.0703393		debris_SEVtras	0.16978
debris_SEVtras	0.100423		debris_SEVtras	0.240921		debris_SEVtras	0.0189369		debris_SEVtras	0.094328
debris_SEVtras	0.0703676		debris_SEVtras	0.214106		debris_SEVtras	0.0568049		debris_SEVtras	0.126536
debris_SEVtras	0.033382		debris_SEVtras	0.0945192		debris_SEVtras	0.175807		debris_SEVtras	0.167045
debris_SEVtras	0.0498632		debris_SEVtras	0.148365		debris_SEVtras	0.0564001		debris_SEVtras	0.119783
debris_SEVtras	0.0627539		debris_SEVtras	0.108583		debris_SEVtras	0.0438192		debris_SEVtras	0.146387
debris_SEVtras	0.024067		debris_SEVtras	0.0308472		debris_SEVtras	0.0934954		debris_SEVtras	0.135137
debris_SEVtras	0.249008		debris_SEVtras	0.46261		debris_SEVtras	0.0838585		debris_SEVtras	0.17902
debris_SEVtras	0.0337652		debris_SEVtras	0.110547		debris_SEVtras	0.14604		debris_SEVtras	0.220246
debris_SEVtras	0.0596827		debris_SEVtras	0.165994		debris_SEVtras	0.000400147		debris_SEVtras	0.0491867
debris_SEVtras	0.0179567		debris_SEVtras	0.0558714		debris_SEVtras	0.0256909		debris_SEVtras	0.0370044
debris_SEVtras	0.107204		debris_SEVtras	0.22016		debris_SEVtras	0.121936		debris_SEVtras	0.721296
debris_SEVtras	0.0298335		debris_SEVtras	0.0921387		debris_SEVtras	0.0107304		debris_SEVtras	0.0272498
debris_SEVtras	0.0446968		debris_SEVtras	0.122752		debris_SEVtras	0.0533055		debris_SEVtras	0.113918
debris_SEVtras	0.0123303		debris_SEVtras	0.0818181		debris_SEVtras	0.119811		debris_SEVtras	0.197959
debris_SEVtras	0.161914		debris_SEVtras	0.0881268		debris_SEVtras	0.0242603		debris_SEVtras	0.0670548
debris_SEVtras	0.0149495		debris_SEVtras	0.0795131		debris_SEVtras	0.0443037		debris_SEVtras	0.133702
debris_SEVtras	0.0627917		debris_SEVtras	0.127507		debris_SEVtras	0.064115		debris_SEVtras	0.0924947
debris_SEVtras	0.0211698		debris_SEVtras	0.141298		debris_SEVtras	0.00249235		debris_SEVtras	0.0130743
debris_SEVtras	0.0182513		debris_SEVtras	0.11994		debris_SEVtras	0.127409		debris_SEVtras	0.188162
debris_SEVtras	0.0282378		debris_SEVtras	0.075307		debris_SEVtras	0.0143524		debris_SEVtras	0.134863
debris_SEVtras	0.112027		debris_SEVtras	0.209754		debris_SEVtras	0.0703906		debris_SEVtras	0.116702
debris_SEVtras	0.078725		debris_SEVtras	0.170606		debris_SEVtras	-0.000691437		debris_SEVtras	0.029227
debris_SEVtras	0.267309		debris_SEVtras	0.780188		debris_SEVtras	0.116029		debris_SEVtras	0.0993841
debris_SEVtras	0.0794338		debris_SEVtras	0.227714		debris_SEVtras	0.0216745		debris_SEVtras	0.0554219
debris_SEVtras	0.0273199		debris_SEVtras	0.101233		debris_SEVtras	0.0789879		debris_SEVtras	0.122361
debris_SEVtras	0.110614		debris_SEVtras	0.230942		debris_SEVtras	0.0495799		debris_SEVtras	0.0905269
debris_SEVtras	0.237027		debris_SEVtras	0.457951		debris_SEVtras	0.0063483		debris_SEVtras	0.0127954
debris_SEVtras	0.0810314		debris_SEVtras	0.16313		debris_SEVtras	0.0818644		debris_SEVtras	0.179289
debris_SEVtras	0.0620339		debris_SEVtras	0.195104		debris_SEVtras	0.139432		debris_SEVtras	0.355671
debris_SEVtras	0.0332325		debris_SEVtras	0.181483		debris_SEVtras	0.0656952		debris_SEVtras	0.139445
debris_SEVtras	0.00549076		debris_SEVtras	0.0691241		debris_SEVtras	0.0612024		debris_SEVtras	0.130581
debris_SEVtras	0.0336757		debris_SEVtras	0.157221		debris_SEVtras	0.121333		debris_SEVtras	0.138233
debris_SEVtras	0.0240534		debris_SEVtras	0.206561		debris_SEVtras	0.109175		debris_SEVtras	0.166422
debris_SEVtras	0.0590798		debris_SEVtras	0.132925		debris_SEVtras	0.0673232		debris_SEVtras	0.0653551
debris_SEVtras	0.0443191		debris_SEVtras	0.12545		debris_SEVtras	0.193072		debris_SEVtras	0.21512
debris_SEVtras	0.0493585		debris_SEVtras	0.144119		debris_SEVtras	-0.000691437		debris_SEVtras	0.0276993
debris_SEVtras	0.0215047		debris_SEVtras	0.0514419		debris_SEVtras	0.028115		debris_SEVtras	0.0607025
debris_SEVtras	0.143803		debris_SEVtras	0.196975		debris_SEVtras	0.257012		debris_SEVtras	0.808313
debris_SEVtras	0.0522337		debris_SEVtras	0.165015		debris_SEVtras	0.0338665		debris_SEVtras	0.058562
debris_SEVtras	0.115858		debris_SEVtras	0.280629		debris_SEVtras	0.0761224		debris_SEVtras	0.0924143
debris_SEVtras	0.0534088		debris_SEVtras	0.158796		debris_SEVtras	0.000354665		debris_SEVtras	0.00115642
debris_SEVtras	0.054139		debris_SEVtras	0.120641		debris_SEVtras	0.207553		debris_SEVtras	0.230817
debris_SEVtras	0.015962		debris_SEVtras	0.0479285		debris_SEVtras	0.066086		debris_SEVtras	0.149148
debris_SEVtras	0.0597461		debris_SEVtras	0.223971		debris_SEVtras	0.0318389		debris_SEVtras	0.0648883
debris_SEVtras	0.0500558		debris_SEVtras	0.127691		debris_SEVtras	0.0129627		debris_SEVtras	0.0196491
debris_SEVtras	0.0927009		debris_SEVtras	0.307163		debris_SEVtras	0.0639093		debris_SEVtras	0.0950773
debris_SEVtras	0.0249299		debris_SEVtras	0.0801503		debris_SEVtras	0.0835238		debris_SEVtras	0.193672
debris_SEVtras	0.0802659		debris_SEVtras	0.206558		debris_SEVtras	0.0104484		debris_SEVtras	0.0122337
debris_SEVtras	0.00731463		debris_SEVtras	0.078898		debris_SEVtras	0.0468618		debris_SEVtras	0.122497
debris_SEVtras	0.0133366		debris_SEVtras	0.0342736		debris_SEVtras	0.102114		debris_SEVtras	0.172564
debris_SEVtras	0.0312485		debris_SEVtras	0.107972		debris_SEVtras	0.00623549		debris_SEVtras	0.0121017
debris_SEVtras	0.0616757		debris_SEVtras	0.177741		debris_SEVtras	0.0110672		debris_SEVtras	0.0242539
debris_SEVtras	0.157689		debris_SEVtras	0.273348		debris_SEVtras	0.0457658		debris_SEVtras	0.105986
debris_SEVtras	0.107362		debris_SEVtras	0.215232		debris_SEVtras	0.032029		debris_SEVtras	0.141519
debris_SEVtras	0.0815208		debris_SEVtras	0.19382		debris_SEVtras	0.222575		debris_SEVtras	0.30719
debris_SEVtras	0.119197		debris_SEVtras	0.176494		debris_SEVtras	0.138861		debris_SEVtras	0.223633
debris_SEVtras	0.103418		debris_SEVtras	0.576486		debris_SEVtras	0.156509		debris_SEVtras	0.20943
debris_SEVtras	0.0754339		debris_SEVtras	0.203812		debris_SEVtras	0.0179707		debris_SEVtras	0.062796
debris_SEVtras	0.0849265		debris_SEVtras	0.236533		debris_SEVtras	0.0589286		debris_SEVtras	0.176738
debris_SEVtras	0.0721974		debris_SEVtras	0.240334		debris_SEVtras	0.0377041		debris_SEVtras	0.0601315
debris_SEVtras	0.0398292		debris_SEVtras	0.1087		debris_SEVtras	0.00650829		debris_SEVtras	0.00798206
debris_SEVtras	0.00235317		debris_SEVtras	0.0500513		debris_SEVtras	0.00828978		debris_SEVtras	0.0641766
debris_SEVtras	0.0431338		debris_SEVtras	0.199793		debris_SEVtras	0.0948688		debris_SEVtras	0.201535
debris_SEVtras	0.0734584		debris_SEVtras	0.10684		debris_SEVtras	0.00670966		debris_SEVtras	0.0419092
debris_SEVtras	0.0259473		debris_SEVtras	0.0610766		debris_SEVtras	0.00670133		debris_SEVtras	0.0176601
debris_SEVtras	0.0521079		debris_SEVtras	0.171753		debris_SEVtras	0.00798409		debris_SEVtras	0.0389311
debris_SEVtras	0.0462361		debris_SEVtras	0.101938		debris_SEVtras	0.0123612		debris_SEVtras	0.0210552
debris_SEVtras	0.103699		debris_SEVtras	0.184767		debris_SEVtras	0.0624629		debris_SEVtras	0.203574
debris_SEVtras	0.0798069		debris_SEVtras	0.165289		debris_SEVtras	0.152913		debris_SEVtras	0.25778
debris_SEVtras	0.0822199		debris_SEVtras	0.174111		debris_SEVtras	0.16603		debris_SEVtras	0.233798
debris_SEVtras	0.0527607		debris_SEVtras	0.161434		debris_SEVtras	0.00251584		debris_SEVtras	0.0286935
debris_SEVtras	0.0535191		debris_SEVtras	0.153135		debris_SEVtras	0.00110188		debris_SEVtras	0.0171728
debris_SEVtras	0.0309435		debris_SEVtras	0.0866024		debris_SEVtras	0.0502927		debris_SEVtras	0.111684
debris_SEVtras	0.0841096		debris_SEVtras	0.207899		debris_SEVtras	0.24584		debris_SEVtras	0.335197
debris_SEVtras	0.0268249		debris_SEVtras	0.121887		debris_SEVtras	0.00556005		debris_SEVtras	0.0125776
debris_SEVtras	0.0348943		debris_SEVtras	0.159245		debris_SEVtras	0.00225988		debris_SEVtras	0.00560626
debris_SEVtras	0.212519		debris_SEVtras	0.448022		debris_SEVtras	0.0580214		debris_SEVtras	0.110332
debris_SEVtras	0.0948861		debris_SEVtras	0.209396		debris_SEVtras	0.0241868		debris_SEVtras	0.0230206
debris_SEVtras	0.173649		debris_SEVtras	0.328214		debris_SEVtras	0.0483576		debris_SEVtras	0.113233
debris_SEVtras	0.0278469		debris_SEVtras	0.103403		debris_SEVtras	0.00320194		debris_SEVtras	0.0797207
debris_SEVtras	0.00907142		debris_SEVtras	0.105598		debris_SEVtras	0.0043761		debris_SEVtras	0.0646664
debris_SEVtras	0.25397		debris_SEVtras	0.428187		debris_SEVtras	0.0302394		debris_SEVtras	0.0734818
debris_SEVtras	0.0410147		debris_SEVtras	0.0864104		debris_SEVtras	0.0932302		debris_SEVtras	0.202743
debris_SEVtras	0.137506		debris_SEVtras	0.268132		debris_SEVtras	0.111551		debris_SEVtras	0.162659
debris_SEVtras	0.236651		debris_SEVtras	0.777317		debris_SEVtras	0.125032		debris_SEVtras	0.213737
debris_SEVtras	0.0774867		debris_SEVtras	0.166367		debris_SEVtras	0.14384		debris_SEVtras	0.337389
debris_SEVtras	0.0945733		debris_SEVtras	0.230894		debris_SEVtras	0.174302		debris_SEVtras	0.277191
debris_SEVtras	0.0442137		debris_SEVtras	0.165617		debris_SEVtras	0.32079		debris_SEVtras	0.826438
debris_SEVtras	0.00809882		debris_SEVtras	0.142503		debris_SEVtras	0.0864885		debris_SEVtras	0.113232
debris_SEVtras	0.0167234		debris_SEVtras	0.093541		debris_SEVtras	0.00798463		debris_SEVtras	0.0102618
debris_SEVtras	0.0615602		debris_SEVtras	0.165543		debris_SEVtras	0.00980133		debris_SEVtras	0.0141801
debris_SEVtras	0.106461		debris_SEVtras	0.224359		debris_SEVtras	0.00127236		debris_SEVtras	0.0556099
debris_SEVtras	0.110797		debris_SEVtras	0.222306		debris_SEVtras	-0.000691437		debris_SEVtras	0.0234271
debris_SEVtras	0.0125345		debris_SEVtras	0.0732447		debris_SEVtras	0.0368646		debris_SEVtras	0.212865
debris_SEVtras	0.049386		debris_SEVtras	0.141956		debris_SEVtras	-0.000691437		debris_SEVtras	0.0283614
debris_SEVtras	0.0342219		debris_SEVtras	0.241053		debris_SEVtras	0.0502927		debris_SEVtras	0.111636
debris_SEVtras	0.0622715		debris_SEVtras	0.0995926		debris_SEVtras	0.0078259		debris_SEVtras	0.0135884
debris_SEVtras	0.00420387		debris_SEVtras	0.0768529		debris_SEVtras	0.0815879		debris_SEVtras	0.229703
debris_SEVtras	0.00483477		debris_SEVtras	0.088817		debris_SEVtras	0.0610046		debris_SEVtras	0.13144
debris_SEVtras	0.0638663		debris_SEVtras	0.175009		debris_SEVtras	0.137545		debris_SEVtras	0.0958601
debris_SEVtras	0.059376		debris_SEVtras	0.140913		debris_SEVtras	0.250826		debris_SEVtras	0.344406
debris_SEVtras	0.0195144		debris_SEVtras	0.0596732		debris_SEVtras	0.039321		debris_SEVtras	0.10688
debris_SEVtras	0.100638		debris_SEVtras	0.244503		debris_SEVtras	0.0730719		debris_SEVtras	0.160404
debris_SEVtras	0.0623333		debris_SEVtras	0.224611		debris_SEVtras	0.0417509		debris_SEVtras	0.0477544
debris_SEVtras	0.0346159		debris_SEVtras	0.126312		debris_SEVtras	0.0493498		debris_SEVtras	0.0802218
debris_SEVtras	0.0366152		debris_SEVtras	0.0832692		debris_SEVtras	0.0465097		debris_SEVtras	0.130149
debris_SEVtras	0.0868041		debris_SEVtras	0.193105		debris_SEVtras	0.00373751		debris_SEVtras	0.0137625
debris_SEVtras	0.038104		debris_SEVtras	0.207913		debris_SEVtras	0.0615505		debris_SEVtras	0.144732
debris_SEVtras	0.0228643		debris_SEVtras	0.144872		debris_SEVtras	0.0411439		debris_SEVtras	0.0942539
debris_SEVtras	0.00930745		debris_SEVtras	0.0847484		debris_SEVtras	0.0612406		debris_SEVtras	0.125644
debris_SEVtras	0.0770182		debris_SEVtras	0.186569		debris_SEVtras	0.0661603		debris_SEVtras	0.131967
debris_SEVtras	0.115047		debris_SEVtras	0.219803		debris_SEVtras	0.139197		debris_SEVtras	0.244625
debris_SEVtras	0.00852515		debris_SEVtras	0.1101		debris_SEVtras	-0.000892666		debris_SEVtras	0.00394666
debris_SEVtras	0.0934149		debris_SEVtras	0.239899		debris_SEVtras	0.116391		debris_SEVtras	0.553563
debris_SEVtras	0.0287162		debris_SEVtras	0.0854636		debris_SEVtras	0.360398		debris_SEVtras	0.848802
debris_SEVtras	0.114833		debris_SEVtras	0.2251		debris_SEVtras	0.110047		debris_SEVtras	0.153259
debris_SEVtras	0.0297579		debris_SEVtras	0.160779		debris_SEVtras	0.0228173		debris_SEVtras	0.0500288
debris_SEVtras	0.117305		debris_SEVtras	0.202387		debris_SEVtras	0.242851		debris_SEVtras	0.753286
debris_SEVtras	0.0509293		debris_SEVtras	0.134055		debris_SEVtras	0.0123234		debris_SEVtras	0.0409776
debris_SEVtras	0.0687422		debris_SEVtras	0.20627		debris_SEVtras	0.286309		debris_SEVtras	0.858437
debris_SEVtras	0.30026		debris_SEVtras	0.542		debris_SEVtras	0.393075		debris_SEVtras	0.443999
debris_SEVtras	0.0426352		debris_SEVtras	0.152905		debris_SEVtras	0.134555		debris_SEVtras	0.321652
debris_SEVtras	0.0776454		debris_SEVtras	0.0898377		debris_SEVtras	0.0654139		debris_SEVtras	0.139185
debris_SEVtras	0.0654609		debris_SEVtras	0.185563		debris_SEVtras	0.00845649		debris_SEVtras	0.0366128
debris_SEVtras	0.0262114		debris_SEVtras	0.103756		debris_SEVtras	0.0991883		debris_SEVtras	0.203443
debris_SEVtras	0.119509		debris_SEVtras	0.214552		debris_SEVtras	0.209737		debris_SEVtras	0.474465
debris_SEVtras	0.0450892		debris_SEVtras	0.142441		debris_SEVtras	0.00360359		debris_SEVtras	0.072397
debris_SEVtras	0.0648304		debris_SEVtras	0.124229		debris_SEVtras	0.00183769		debris_SEVtras	0.0110768
debris_SEVtras	0.0724839		debris_SEVtras	0.200821		debris_SEVtras	0.00343429		debris_SEVtras	0.00721743
debris_SEVtras	0.0799668		debris_SEVtras	0.168608		debris_SEVtras	0.0458645		debris_SEVtras	0.0892703
debris_SEVtras	0.0623388		debris_SEVtras	0.121489		debris_SEVtras	0.10816		debris_SEVtras	0.0956391
debris_SEVtras	0.0254057		debris_SEVtras	0.0834448		debris_SEVtras	0.369826		debris_SEVtras	0.728626
debris_SEVtras	0.121048		debris_SEVtras	0.243318		debris_SEVtras	0.0447302		debris_SEVtras	0.0435689
debris_SEVtras	0.100783		debris_SEVtras	0.163198		debris_SEVtras	0.0696906		debris_SEVtras	0.107319
debris_SEVtras	0.069059		debris_SEVtras	0.18404		debris_SEVtras	0.192795		debris_SEVtras	0.250418
debris_SEVtras	0.0600238		debris_SEVtras	0.160492		debris_SEVtras	0.00798409		debris_SEVtras	0.0195113
debris_SEVtras	0.0656596		debris_SEVtras	0.115207		debris_SEVtras	0.0784004		debris_SEVtras	0.217325
debris_SEVtras	0.0306712		debris_SEVtras	0.106596		debris_SEVtras	0.154753		debris_SEVtras	0.16732
debris_SEVtras	0.0320674		debris_SEVtras	0.11476		debris_SEVtras	0.0377777		debris_SEVtras	0.0587465
debris_SEVtras	0.120044		debris_SEVtras	0.182843		debris_SEVtras	0.11418		debris_SEVtras	0.211767
debris_SEVtras	0.0620217		debris_SEVtras	0.139752		debris_SEVtras	0.208993		debris_SEVtras	0.282531
debris_SEVtras	0.0443666		debris_SEVtras	0.196534		debris_SEVtras	0.120456		debris_SEVtras	0.296296
debris_SEVtras	0.0713696		debris_SEVtras	0.193704		debris_SEVtras	0.0050825		debris_SEVtras	0.0304591
debris_SEVtras	0.270015		debris_SEVtras	0.48094		debris_SEVtras	0.10279		debris_SEVtras	0.268916
debris_SEVtras	0.0450441		debris_SEVtras	0.118342		debris_SEVtras	0.0661237		debris_SEVtras	0.154873
debris_SEVtras	0.021293		debris_SEVtras	0.112649		debris_SEVtras	0.102176		debris_SEVtras	0.206243
debris_SEVtras	0.0570606		debris_SEVtras	0.133841		debris_SEVtras	0.00513684		debris_SEVtras	0.0162572
debris_SEVtras	0.0547256		debris_SEVtras	0.148236		debris_SEVtras	0.0486733		debris_SEVtras	0.0986232
debris_SEVtras	0.0991847		debris_SEVtras	0.219997		debris_SEVtras	0.0642086		debris_SEVtras	0.139434
debris_SEVtras	0.0510639		debris_SEVtras	0.131416		debris_SEVtras	0.0650321		debris_SEVtras	0.152749
debris_SEVtras	0.0354968		debris_SEVtras	0.0769002		debris_SEVtras	0.00433663		debris_SEVtras	0.0495596
debris_SEVtras	0.0279579		debris_SEVtras	0.131225		debris_SEVtras	0.0173831		debris_SEVtras	0.0509672
debris_SEVtras	0.0697231		debris_SEVtras	0.235998		debris_SEVtras	0.251112		debris_SEVtras	0.315952
debris_SEVtras	0.0559148		debris_SEVtras	0.145621		debris_SEVtras	0.0977211		debris_SEVtras	0.178829
debris_SEVtras	0.0657954		debris_SEVtras	0.218195		debris_SEVtras	0.10628		debris_SEVtras	0.198312
debris_SEVtras	0.204766		debris_SEVtras	0.545083		debris_SEVtras	0.0877646		debris_SEVtras	0.182108
debris_SEVtras	0.1166		debris_SEVtras	0.228569		debris_SEVtras	0.0424917		debris_SEVtras	0.175904
debris_SEVtras	0.12013		debris_SEVtras	0.240454		debris_SEVtras	0.0291669		debris_SEVtras	0.0522021
debris_SEVtras	0.0437086		debris_SEVtras	0.123836		debris_SEVtras	0.0864046		debris_SEVtras	0.146076
debris_SEVtras	0.0394129		debris_SEVtras	0.117387		debris_SEVtras	0.0562507		debris_SEVtras	0.0383884
debris_SEVtras	0.236729		debris_SEVtras	0.77454		debris_SEVtras	0.0466509		debris_SEVtras	0.111117
debris_SEVtras	0.066522		debris_SEVtras	0.170569		debris_SEVtras	0.00602464		debris_SEVtras	0.0136936
debris_SEVtras	0.0568596		debris_SEVtras	0.162027		debris_SEVtras	0.130522		debris_SEVtras	0.18133
debris_SEVtras	0.029877		debris_SEVtras	0.154962		debris_SEVtras	0.0151256		debris_SEVtras	0.0303935
debris_SEVtras	0.0495126		debris_SEVtras	0.100375		debris_SEVtras	-0.000691437		debris_SEVtras	0.0142301
debris_SEVtras	0.0393501		debris_SEVtras	0.118449		debris_SEVtras	0.175045		debris_SEVtras	0.258034
debris_SEVtras	0.130581		debris_SEVtras	0.461098		debris_SEVtras	0.0456978		debris_SEVtras	0.129721
debris_SEVtras	0.058526		debris_SEVtras	0.14018		debris_SEVtras	0.0870335		debris_SEVtras	0.17441
debris_SEVtras	0.02467		debris_SEVtras	0.111974		debris_SEVtras	0.0516651		debris_SEVtras	0.120092
debris_SEVtras	0.0327367		debris_SEVtras	0.0735565		debris_SEVtras	0.057139		debris_SEVtras	0.0935682
debris_SEVtras	0.0691646		debris_SEVtras	0.0858946		debris_SEVtras	0.000793885		debris_SEVtras	0.0225804
debris_SEVtras	0.0645168		debris_SEVtras	0.166367		debris_SEVtras	0.0639873		debris_SEVtras	0.157928
debris_SEVtras	0.0526436		debris_SEVtras	0.195729		debris_SEVtras	0.0401323		debris_SEVtras	0.0986452
debris_SEVtras	0.00672437		debris_SEVtras	0.123868		debris_SEVtras	0.0124688		debris_SEVtras	0.0209116
debris_SEVtras	0.037329		debris_SEVtras	0.0984331		debris_SEVtras	0.066343		debris_SEVtras	0.0608732
debris_SEVtras	0.0536395		debris_SEVtras	0.195639		debris_SEVtras	0.00518233		debris_SEVtras	0.0133723
debris_SEVtras	0.0896373		debris_SEVtras	0.22032		debris_SEVtras	0.133486		debris_SEVtras	0.184801
debris_SEVtras	0.00322836		debris_SEVtras	0.0631873		debris_SEVtras	0.0925864		debris_SEVtras	0.114708
debris_SEVtras	0.0249187		debris_SEVtras	0.114637		debris_SEVtras	0.125645		debris_SEVtras	0.150477
debris_SEVtras	0.2312		debris_SEVtras	0.508218		debris_SEVtras	0.0419341		debris_SEVtras	0.164007
debris_SEVtras	0.0395654		debris_SEVtras	0.137515		debris_SEVtras	0.0277727		debris_SEVtras	0.0758017
debris_SEVtras	0.26249		debris_SEVtras	0.755655		debris_SEVtras	0.00880104		debris_SEVtras	0.0111233
debris_SEVtras	0.0703214		debris_SEVtras	0.18732		debris_SEVtras	0.000236973		debris_SEVtras	0.0756975
debris_SEVtras	0.044452		debris_SEVtras	0.165709		debris_SEVtras	0.0764567		debris_SEVtras	0.129132
debris_SEVtras	0.0783517		debris_SEVtras	0.210756		debris_SEVtras	0.0677052		debris_SEVtras	0.157286
debris_SEVtras	0.0555203		debris_SEVtras	0.100431		debris_SEVtras	0.000688874		debris_SEVtras	0.00460707
debris_SEVtras	0.114585		debris_SEVtras	0.219693		debris_SEVtras	0.0407708		debris_SEVtras	0.239415
debris_SEVtras	0.242534		debris_SEVtras	0.463582		debris_SEVtras	0.0234938		debris_SEVtras	0.103511
debris_SEVtras	0.10126		debris_SEVtras	0.19167		debris_SEVtras	0.225493		debris_SEVtras	0.259133
debris_SEVtras	0.0883749		debris_SEVtras	0.222947		debris_SEVtras	0.154099		debris_SEVtras	0.223314
debris_SEVtras	0.194785		debris_SEVtras	0.707013		debris_SEVtras	0.0410697		debris_SEVtras	0.0521845
debris_SEVtras	0.0155564		debris_SEVtras	0.0492456		debris_SEVtras	0.0190213		debris_SEVtras	0.0145327
debris_SEVtras	0.102863		debris_SEVtras	0.203163		debris_SEVtras	0.0377417		debris_SEVtras	0.111359
debris_SEVtras	0.0424005		debris_SEVtras	0.149675		debris_SEVtras	0.0728719		debris_SEVtras	0.136789
debris_SEVtras	0.0779001		debris_SEVtras	0.186983		debris_SEVtras	0.0603187		debris_SEVtras	0.112657
debris_SEVtras	0.0877747		debris_SEVtras	0.237779		debris_SEVtras	0.00574364		debris_SEVtras	0.0380971
debris_SEVtras	0.373423		debris_SEVtras	0.536234		debris_SEVtras	-0.000691437		debris_SEVtras	0.012313
debris_SEVtras	0.0386286		debris_SEVtras	0.149427		debris_SEVtras	0.0514775		debris_SEVtras	0.124972
debris_SEVtras	0.234912		debris_SEVtras	0.759837		debris_SEVtras	0.0026912		debris_SEVtras	0.0326967
debris_SEVtras	0.0980479		debris_SEVtras	0.191706		debris_SEVtras	0.00599204		debris_SEVtras	0.0161769
debris_SEVtras	0.0604494		debris_SEVtras	0.257068		debris_SEVtras	0.185796		debris_SEVtras	0.191688
debris_SEVtras	0.0698202		debris_SEVtras	0.118586		debris_SEVtras	0.00155021		debris_SEVtras	0.00892545
debris_SEVtras	0.0427432		debris_SEVtras	0.0989938		debris_SEVtras	0.0758342		debris_SEVtras	0.142891
debris_SEVtras	0.071298		debris_SEVtras	0.171841		debris_SEVtras	0.0185963		debris_SEVtras	0.0626288
debris_SEVtras	0.0431179		debris_SEVtras	0.115466		debris_SEVtras	0.0533618		debris_SEVtras	0.0455724
debris_SEVtras	0.0383797		debris_SEVtras	0.107109		debris_SEVtras	0.0355499		debris_SEVtras	0.0513727
debris_SEVtras	0.0388068		debris_SEVtras	0.152878		debris_SEVtras	0.0265167		debris_SEVtras	0.0492078
debris_SEVtras	0.0371985		debris_SEVtras	0.156723		debris_SEVtras	0.0524251		debris_SEVtras	0.0994263
debris_SEVtras	0.0796527		debris_SEVtras	0.220414		debris_SEVtras	0.104619		debris_SEVtras	0.274315
debris_SEVtras	0.0780889		debris_SEVtras	0.150217		debris_SEVtras	0.0650099		debris_SEVtras	0.0716249
debris_SEVtras	0.0259402		debris_SEVtras	0.0454588		debris_SEVtras	0.189918		debris_SEVtras	0.271375
debris_SEVtras	0.0381211		debris_SEVtras	0.104539		debris_SEVtras	0.0169741		debris_SEVtras	0.0422048
debris_SEVtras	0.112508		debris_SEVtras	0.193729		debris_SEVtras	0.0488521		debris_SEVtras	0.0975499
debris_SEVtras	0.0989317		debris_SEVtras	0.130817		debris_SEVtras	0.0735509		debris_SEVtras	0.168182
debris_SEVtras	0.095792		debris_SEVtras	0.207626		debris_SEVtras	0.0593524		debris_SEVtras	0.168676
debris_SEVtras	0.0742241		debris_SEVtras	0.216715		debris_SEVtras	0.0701858		debris_SEVtras	0.144012
debris_SEVtras	0.116322		debris_SEVtras	0.655057		debris_SEVtras	0.0203481		debris_SEVtras	0.253938
debris_SEVtras	0.0404074		debris_SEVtras	0.106094		debris_SEVtras	0.0014044		debris_SEVtras	0.0425121
debris_SEVtras	0.0174906		debris_SEVtras	0.0402802		debris_SEVtras	0.00362883		debris_SEVtras	0.0346177
debris_SEVtras	0.0569285		debris_SEVtras	0.145559		debris_SEVtras	0.0697587		debris_SEVtras	0.11292
debris_SEVtras	0.0370336		debris_SEVtras	0.0962839		debris_SEVtras	0.155353		debris_SEVtras	0.147846
debris_SEVtras	0.0501304		debris_SEVtras	0.133854		debris_SEVtras	0.00670133		debris_SEVtras	0.017638
debris_SEVtras	0.0250015		debris_SEVtras	0.0941837		debris_SEVtras	0.00224129		debris_SEVtras	0.0104354
debris_SEVtras	0.0868279		debris_SEVtras	0.211936		debris_SEVtras	0.00914682		debris_SEVtras	0.00795016
debris_SEVtras	0.10215		debris_SEVtras	0.365418		debris_SEVtras	0.0437604		debris_SEVtras	0.0881033
debris_SEVtras	0.1245		debris_SEVtras	0.189399		debris_SEVtras	0.0455446		debris_SEVtras	0.0405158
debris_SEVtras	0.0631353		debris_SEVtras	0.160112		debris_SEVtras	0.055315		debris_SEVtras	0.148192
debris_SEVtras	0.10565		debris_SEVtras	0.196949		debris_SEVtras	0.0801451		debris_SEVtras	0.122134
debris_SEVtras	0.0239561		debris_SEVtras	0.112225		debris_SEVtras	0.241523		debris_SEVtras	0.222369
debris_SEVtras	0.0536585		debris_SEVtras	0.187206		debris_SEVtras	0.0379999		debris_SEVtras	0.0900951
debris_SEVtras	0.0339228		debris_SEVtras	0.138747		debris_SEVtras	0.144332		debris_SEVtras	0.218836
debris_SEVtras	0.120464		debris_SEVtras	0.219016		debris_SEVtras	0.0791908		debris_SEVtras	0.200208
debris_SEVtras	0.132834		debris_SEVtras	0.206076		debris_SEVtras	0.0558754		debris_SEVtras	0.134675
debris_SEVtras	0.00596066		debris_SEVtras	0.0668556		debris_SEVtras	0.101848		debris_SEVtras	0.19955
debris_SEVtras	0.0130481		debris_SEVtras	0.0611986		debris_SEVtras	0.209446		debris_SEVtras	0.320498
debris_SEVtras	0.104573		debris_SEVtras	0.283965		debris_SEVtras	4.69875e-05		debris_SEVtras	0.00803158
debris_SEVtras	0.0233299		debris_SEVtras	0.0925782		debris_SEVtras	0.291329		debris_SEVtras	0.835341
debris_SEVtras	0.128925		debris_SEVtras	0.228886		debris_SEVtras	0.0482727		debris_SEVtras	0.189853
debris_SEVtras	0.0917899		debris_SEVtras	0.207558		debris_SEVtras	0.0512214		debris_SEVtras	0.0459144
debris_SEVtras	0.119597		debris_SEVtras	0.546134		debris_SEVtras	0.0373736		debris_SEVtras	0.135152
debris_SEVtras	0.0437785		debris_SEVtras	0.122093		debris_SEVtras	0.00128868		debris_SEVtras	0.0128602
debris_SEVtras	0.0134363		debris_SEVtras	0.0938526		debris_SEVtras	0.233115		debris_SEVtras	0.251053
debris_SEVtras	0.144278		debris_SEVtras	0.237966		debris_SEVtras	0.197603		debris_SEVtras	0.355955
debris_SEVtras	0.0144767		debris_SEVtras	0.0199568		debris_SEVtras	0.114287		debris_SEVtras	0.17549
debris_SEVtras	0.0741669		debris_SEVtras	0.174005		debris_SEVtras	0.103014		debris_SEVtras	0.0625259
debris_SEVtras	0.0541964		debris_SEVtras	0.130499		debris_SEVtras	0.0062237		debris_SEVtras	0.00907536
debris_SEVtras	0.0329583		debris_SEVtras	0.110082		debris_SEVtras	0.0531213		debris_SEVtras	0.122739
debris_SEVtras	0.0981314		debris_SEVtras	0.246833		debris_SEVtras	0.0274852		debris_SEVtras	0.0298898
debris_SEVtras	0.0673123		debris_SEVtras	0.122331		debris_SEVtras	0.104122		debris_SEVtras	0.279494
debris_SEVtras	0.0386064		debris_SEVtras	0.114659		debris_SEVtras	-0.000691437		debris_SEVtras	0.00865294
debris_SEVtras	0.0492111		debris_SEVtras	0.134006		debris_SEVtras	0.0372884		debris_SEVtras	0.065605
debris_SEVtras	0.074629		debris_SEVtras	0.179035		debris_SEVtras	0.140974		debris_SEVtras	0.180124
debris_SEVtras	0.051539		debris_SEVtras	0.0751006		debris_SEVtras	0.100079		debris_SEVtras	0.6044
debris_SEVtras	0.126014		debris_SEVtras	0.191615		debris_SEVtras	0.00361516		debris_SEVtras	0.103733
debris_SEVtras	0.00682555		debris_SEVtras	0.0962801		debris_SEVtras	0.186505		debris_SEVtras	0.227436
debris_SEVtras	0.0505907		debris_SEVtras	0.142169		debris_SEVtras	0.0337203		debris_SEVtras	0.0375873
debris_SEVtras	0.034943		debris_SEVtras	0.149628		debris_SEVtras	0.0129514		debris_SEVtras	0.0191862
debris_SEVtras	0.0659153		debris_SEVtras	0.158476		debris_SEVtras	0.00324901		debris_SEVtras	0.0230549
debris_SEVtras	0.0375499		debris_SEVtras	0.0699504		debris_SEVtras	0.0147137		debris_SEVtras	0.0914276
debris_SEVtras	0.00694756		debris_SEVtras	0.0359779		debris_SEVtras	0.0549556		debris_SEVtras	0.0713766
debris_SEVtras	0.104847		debris_SEVtras	0.190598		debris_SEVtras	0.109726		debris_SEVtras	0.17819
debris_SEVtras	0.118629		debris_SEVtras	0.190773		debris_SEVtras	0.237665		debris_SEVtras	0.243236
debris_SEVtras	0.042202		debris_SEVtras	0.162419		debris_SEVtras	0.0275794		debris_SEVtras	0.0651636
debris_SEVtras	0.0758135		debris_SEVtras	0.27905		debris_SEVtras	0.063217		debris_SEVtras	0.116184
debris_SEVtras	0.074632		debris_SEVtras	0.171463		debris_SEVtras	0.084425		debris_SEVtras	0.136017
debris_SEVtras	0.328302		debris_SEVtras	0.438349		debris_SEVtras	0.135689		debris_SEVtras	0.197974
debris_SEVtras	0.121499		debris_SEVtras	0.178584		debris_SEVtras	0.0114578		debris_SEVtras	0.0393322
debris_SEVtras	0.0146659		debris_SEVtras	0.0945521		debris_SEVtras	0.100272		debris_SEVtras	0.144435
debris_SEVtras	0.0106639		debris_SEVtras	0.0456354		debris_SEVtras	0.0156683		debris_SEVtras	0.0121455
debris_SEVtras	0.0431312		debris_SEVtras	0.202968		debris_SEVtras	0.104513		debris_SEVtras	0.145653
debris_SEVtras	0.0356364		debris_SEVtras	0.0775366		debris_SEVtras	0.0219286		debris_SEVtras	0.0379323
debris_SEVtras	0.0458307		debris_SEVtras	0.12393		debris_SEVtras	0.144239		debris_SEVtras	0.185212
debris_SEVtras	0.208602		debris_SEVtras	0.511265		debris_SEVtras	0.0671957		debris_SEVtras	0.0917554
debris_SEVtras	0.0797287		debris_SEVtras	0.273349		debris_SEVtras	0.00448059		debris_SEVtras	0.0174063
debris_SEVtras	0.216438		debris_SEVtras	0.553576		debris_SEVtras	0.0997807		debris_SEVtras	0.174683
debris_SEVtras	0.0374158		debris_SEVtras	0.187465		debris_SEVtras	0.0199169		debris_SEVtras	0.0257498
debris_SEVtras	0.077906		debris_SEVtras	0.184504		debris_SEVtras	0.0988692		debris_SEVtras	0.222835
debris_SEVtras	0.0803885		debris_SEVtras	0.194727		debris_SEVtras	0.110789		debris_SEVtras	0.228865
debris_SEVtras	0.0185378		debris_SEVtras	0.120701		debris_SEVtras	0.00613301		debris_SEVtras	0.0103488
debris_SEVtras	0.0978427		debris_SEVtras	0.199426		debris_SEVtras	0.0402501		debris_SEVtras	0.138355
debris_SEVtras	0.0563808		debris_SEVtras	0.140975		debris_SEVtras	0.130424		debris_SEVtras	0.145122
debris_SEVtras	0.0584668		debris_SEVtras	0.121843		debris_SEVtras	0.271093		debris_SEVtras	0.351336
debris_SEVtras	0.0775088		debris_SEVtras	0.169841		debris_SEVtras	0.0295917		debris_SEVtras	0.0747948
debris_SEVtras	0.229034		debris_SEVtras	0.514591		debris_SEVtras	0.024589		debris_SEVtras	0.0349353
debris_SEVtras	0.0577079		debris_SEVtras	0.165862		debris_SEVtras	0.0633274		debris_SEVtras	0.0337773
debris_SEVtras	0.0709226		debris_SEVtras	0.167337		debris_SEVtras	0.100152		debris_SEVtras	0.229494
debris_SEVtras	0.0694935		debris_SEVtras	0.120739		debris_SEVtras	0.175061		debris_SEVtras	0.314555
debris_SEVtras	0.0983437		debris_SEVtras	0.220478		debris_SEVtras	0.0277732		debris_SEVtras	0.103991
debris_SEVtras	0.0794265		debris_SEVtras	0.225131		debris_SEVtras	0.0927164		debris_SEVtras	0.156433
debris_SEVtras	0.0563016		debris_SEVtras	0.153585		debris_SEVtras	0.0922601		debris_SEVtras	0.14225
debris_SEVtras	0.0417598		debris_SEVtras	0.0869529		debris_SEVtras	0.136645		debris_SEVtras	0.230043
debris_SEVtras	0.0491106		debris_SEVtras	0.0936864		debris_SEVtras	0.0123545		debris_SEVtras	0.034834
debris_SEVtras	0.0463958		debris_SEVtras	0.119435		debris_SEVtras	0.0186362		debris_SEVtras	0.0260247
debris_SEVtras	0.0593868		debris_SEVtras	0.0880743		debris_SEVtras	0.109029		debris_SEVtras	0.162928
debris_SEVtras	0.0188933		debris_SEVtras	0.123177		debris_SEVtras	0.0687144		debris_SEVtras	0.231685
debris_SEVtras	0.0378129		debris_SEVtras	0.112696		debris_SEVtras	0.0723776		debris_SEVtras	0.0891116
debris_SEVtras	0.0333326		debris_SEVtras	0.0754317		debris_SEVtras	0.0328704		debris_SEVtras	0.207564
debris_SEVtras	0.101185		debris_SEVtras	0.191598		debris_SEVtras	0.0925864		debris_SEVtras	0.190549
debris_SEVtras	0.0726517		debris_SEVtras	0.204069		debris_SEVtras	0.176627		debris_SEVtras	0.316303
debris_SEVtras	0.07988		debris_SEVtras	0.18624		debris_SEVtras	0.00284085		debris_SEVtras	0.0146774
debris_SEVtras	0.0497041		debris_SEVtras	0.197413		debris_SEVtras	0.0675912		debris_SEVtras	0.144247
debris_SEVtras	0.0409662		debris_SEVtras	0.134612		debris_SEVtras	0.0514567		debris_SEVtras	0.11208
debris_SEVtras	0.0375905		debris_SEVtras	0.123458		debris_SEVtras	0.0143759		debris_SEVtras	0.0462143
debris_SEVtras	0.0978102		debris_SEVtras	0.209		debris_SEVtras	0.101285		debris_SEVtras	0.153492
debris_SEVtras	0.0880552		debris_SEVtras	0.223235		debris_SEVtras	0.0265333		debris_SEVtras	0.0694537
debris_SEVtras	0.0746149		debris_SEVtras	0.201259		debris_SEVtras	0.00441066		debris_SEVtras	0.00872111
debris_SEVtras	0.0722175		debris_SEVtras	0.155542		debris_SEVtras	0.0533773		debris_SEVtras	0.129549
debris_SEVtras	0.0569603		debris_SEVtras	0.169887		debris_SEVtras	0.003783		debris_SEVtras	0.0245463
debris_SEVtras	0.0480461		debris_SEVtras	0.147031		debris_SEVtras	0.0357869		debris_SEVtras	0.134608
debris_SEVtras	0.0464318		debris_SEVtras	0.126412		debris_SEVtras	0.00328505		debris_SEVtras	0.0227178
debris_SEVtras	0.00270145		debris_SEVtras	0.0694631		debris_SEVtras	0.04204		debris_SEVtras	0.0536571
debris_SEVtras	0.0713202		debris_SEVtras	0.154564		debris_SEVtras	0.0256125		debris_SEVtras	0.0709278
debris_SEVtras	0.0442545		debris_SEVtras	0.175865		debris_SEVtras	0.00775454		debris_SEVtras	0.0124859
debris_SEVtras	0.0454452		debris_SEVtras	0.104775		debris_SEVtras	0.00031282		debris_SEVtras	0.00942456
debris_SEVtras	0.229883		debris_SEVtras	0.523808		debris_SEVtras	0.0123094		debris_SEVtras	0.0265131
debris_SEVtras	0.0505877		debris_SEVtras	0.151416		debris_SEVtras	0.0471044		debris_SEVtras	0.111744
debris_SEVtras	0.0417796		debris_SEVtras	0.0917907		debris_SEVtras	0.0919278		debris_SEVtras	0.182175
debris_SEVtras	0.0242134		debris_SEVtras	0.190199		debris_SEVtras	0.0917414		debris_SEVtras	0.117598
debris_SEVtras	0.005277		debris_SEVtras	0.0808008		debris_SEVtras	0.0362889		debris_SEVtras	0.150843
debris_SEVtras	0.0233781		debris_SEVtras	0.0976167		debris_SEVtras	0.0623338		debris_SEVtras	0.0992769
debris_SEVtras	0.0671453		debris_SEVtras	0.179413		debris_SEVtras	0.0855807		debris_SEVtras	0.128444
debris_SEVtras	0.0221064		debris_SEVtras	0.129491		debris_SEVtras	0.000205221		debris_SEVtras	0.00786629
debris_SEVtras	0.0873712		debris_SEVtras	0.156023		debris_SEVtras	0.0120425		debris_SEVtras	0.0211086
debris_SEVtras	0.0134842		debris_SEVtras	0.0453602		debris_SEVtras	0.024049		debris_SEVtras	0.0388721
debris_SEVtras	0.131392		debris_SEVtras	0.229912		debris_SEVtras	0.0516653		debris_SEVtras	0.119395
debris_SEVtras	0.0759276		debris_SEVtras	0.221308		debris_SEVtras	0.073343		debris_SEVtras	0.160963
debris_SEVtras	0.0844681		debris_SEVtras	0.160565		debris_SEVtras	0.117828		debris_SEVtras	0.226896
debris_SEVtras	0.0309372		debris_SEVtras	0.105036		debris_SEVtras	-0.000691437		debris_SEVtras	0.0165825
debris_SEVtras	0.184933		debris_SEVtras	0.404151		debris_SEVtras	0.0531213		debris_SEVtras	0.105732
debris_SEVtras	0.0485755		debris_SEVtras	0.214037		debris_SEVtras	0.144516		debris_SEVtras	0.218159
debris_SEVtras	0.0575127		debris_SEVtras	0.156772		debris_SEVtras	0.00815199		debris_SEVtras	0.0111292
debris_SEVtras	0.0719497		debris_SEVtras	0.168826		debris_SEVtras	0.0489891		debris_SEVtras	0.101245
debris_SEVtras	0.0282009		debris_SEVtras	0.0529205		debris_SEVtras	0.0466897		debris_SEVtras	0.102096
debris_SEVtras	0.139531		debris_SEVtras	0.202056		debris_SEVtras	0.018535		debris_SEVtras	0.0782188
debris_SEVtras	0.213732		debris_SEVtras	0.47624		debris_SEVtras	0.000504108		debris_SEVtras	0.00490034
debris_SEVtras	0.0372095		debris_SEVtras	0.0863291		debris_SEVtras	0.00268255		debris_SEVtras	0.0457732
debris_SEVtras	0.0340395		debris_SEVtras	0.107735		debris_SEVtras	0.162235		debris_SEVtras	0.311413
debris_SEVtras	0.0879014		debris_SEVtras	0.20547		debris_SEVtras	0.161231		debris_SEVtras	0.251226
debris_SEVtras	0.0713514		debris_SEVtras	0.197966		debris_SEVtras	0.0658554		debris_SEVtras	0.350141
debris_SEVtras	0.0693644		debris_SEVtras	0.198223		debris_SEVtras	0.0248258		debris_SEVtras	0.0500296
debris_SEVtras	0.232978		debris_SEVtras	0.709027		debris_SEVtras	0.162322		debris_SEVtras	0.207636
debris_SEVtras	0.139911		debris_SEVtras	0.256858		debris_SEVtras	0.00706195		debris_SEVtras	0.0231892
debris_SEVtras	0.126216		debris_SEVtras	0.193859		debris_SEVtras	0.0436102		debris_SEVtras	0.112557
debris_SEVtras	0.00891295		debris_SEVtras	0.0518748		debris_SEVtras	0.0723776		debris_SEVtras	0.162892
debris_SEVtras	0.0715505		debris_SEVtras	0.118573		debris_SEVtras	0.00593802		debris_SEVtras	0.0694542
debris_SEVtras	0.0486376		debris_SEVtras	0.216919		debris_SEVtras	0.157125		debris_SEVtras	0.35603
debris_SEVtras	0.0398759		debris_SEVtras	0.107582		debris_SEVtras	0.138631		debris_SEVtras	0.202409
debris_SEVtras	0.0248674		debris_SEVtras	0.0868975		debris_SEVtras	0.0510824		debris_SEVtras	0.099069
debris_SEVtras	0.0582848		debris_SEVtras	0.229095		debris_SEVtras	0.0405141		debris_SEVtras	0.153592
debris_SEVtras	0.0836093		debris_SEVtras	0.254169		debris_SEVtras	0.0578092		debris_SEVtras	0.135448
debris_SEVtras	0.105457		debris_SEVtras	0.239746		debris_SEVtras	0.0194129		debris_SEVtras	0.0278168
debris_SEVtras	0.0129942		debris_SEVtras	0.0496031		debris_SEVtras	0.0450552		debris_SEVtras	0.068832
debris_SEVtras	0.0112342		debris_SEVtras	0.10004		debris_SEVtras	-0.000691437		debris_SEVtras	0.0971882
debris_SEVtras	0.0112754		debris_SEVtras	0.0227056		debris_SEVtras	0.434836		debris_SEVtras	0.835401
debris_SEVtras	0.0738683		debris_SEVtras	0.188308		debris_SEVtras	0.00811287		debris_SEVtras	0.0851784
debris_SEVtras	0.0585714		debris_SEVtras	0.15282		debris_SEVtras	0.101844		debris_SEVtras	0.268386
debris_SEVtras	0.0615525		debris_SEVtras	0.133464		debris_SEVtras	0.0692437		debris_SEVtras	0.116432
debris_SEVtras	0.0755092		debris_SEVtras	0.175974		debris_SEVtras	0.00227631		debris_SEVtras	0.00950278
debris_SEVtras	0.0670234		debris_SEVtras	0.140437		debris_SEVtras	0.0252995		debris_SEVtras	0.0523211
debris_SEVtras	0.0359549		debris_SEVtras	0.108105		debris_SEVtras	0.0317945		debris_SEVtras	0.0631467
debris_SEVtras	0.0811745		debris_SEVtras	0.150779		debris_SEVtras	0.007364		debris_SEVtras	0.0177668
debris_SEVtras	0.0542687		debris_SEVtras	0.151392		debris_SEVtras	0.00456706		debris_SEVtras	0.0153815
debris_SEVtras	0.0379272		debris_SEVtras	0.12626		debris_SEVtras	0.27754		debris_SEVtras	0.527857
debris_SEVtras	0.125103		debris_SEVtras	0.413602		debris_SEVtras	0.0360595		debris_SEVtras	0.102238
debris_SEVtras	0.0760808		debris_SEVtras	0.206007		debris_SEVtras	0.00915069		debris_SEVtras	0.0179845
debris_SEVtras	0.0707754		debris_SEVtras	0.189347		debris_SEVtras	0.00373751		debris_SEVtras	0.013656
debris_SEVtras	0.0410523		debris_SEVtras	0.0784658		debris_SEVtras	0.138502		debris_SEVtras	0.3425
debris_SEVtras	0.190932		debris_SEVtras	0.543929		debris_SEVtras	0.0523673		debris_SEVtras	0.121042
debris_SEVtras	0.043676		debris_SEVtras	0.115537		debris_SEVtras	0.00214208		debris_SEVtras	0.00792586
debris_SEVtras	0.0813794		debris_SEVtras	0.212654		debris_SEVtras	-0.000691437		debris_SEVtras	0.00932415
debris_SEVtras	0.0447596		debris_SEVtras	0.175735		debris_SEVtras	0.0329965		debris_SEVtras	0.0619574
debris_SEVtras	0.111439		debris_SEVtras	0.224044		debris_SEVtras	0.0975255		debris_SEVtras	0.155729
debris_SEVtras	0.0588987		debris_SEVtras	0.19067		debris_SEVtras	0.000449765		debris_SEVtras	0.0101301
debris_SEVtras	0.0718609		debris_SEVtras	0.209255		debris_SEVtras	0.127251		debris_SEVtras	0.233613
debris_SEVtras	0.0988159		debris_SEVtras	0.216803		debris_SEVtras	0.0449406		debris_SEVtras	0.149682
debris_SEVtras	0.0106851		debris_SEVtras	0.0710148		debris_SEVtras	0.0411784		debris_SEVtras	0.0984784
debris_SEVtras	0.0958945		debris_SEVtras	0.187201		debris_SEVtras	0.0675955		debris_SEVtras	0.147066
debris_SEVtras	0.0570199		debris_SEVtras	0.1729		debris_SEVtras	0.167325		debris_SEVtras	0.13342
debris_SEVtras	0.0552552		debris_SEVtras	0.167618		debris_SEVtras	0.0449576		debris_SEVtras	0.141445
debris_SEVtras	0.06667		debris_SEVtras	0.15097		debris_SEVtras	0.119118		debris_SEVtras	0.200516
debris_SEVtras	0.235392		debris_SEVtras	0.490733		debris_SEVtras	0.0408614		debris_SEVtras	0.160459
debris_SEVtras	0.074542		debris_SEVtras	0.24521		debris_SEVtras	0.120166		debris_SEVtras	0.181539
debris_SEVtras	0.029869		debris_SEVtras	0.139963		debris_SEVtras	0.0453375		debris_SEVtras	0.123822
debris_SEVtras	0.0656884		debris_SEVtras	0.142301		debris_SEVtras	0.0771869		debris_SEVtras	0.13913
debris_SEVtras	0.155789		debris_SEVtras	0.294922		debris_SEVtras	0.0265333		debris_SEVtras	0.074924
debris_SEVtras	0.103017		debris_SEVtras	0.251158		debris_SEVtras	0.167364		debris_SEVtras	0.246894
debris_SEVtras	0.0928094		debris_SEVtras	0.262155		debris_SEVtras	0.19781		debris_SEVtras	0.313337
debris_SEVtras	0.0477089		debris_SEVtras	0.15599		debris_SEVtras	0.00250665		debris_SEVtras	0.0202357
debris_SEVtras	0.102056		debris_SEVtras	0.204641		debris_SEVtras	0.0368335		debris_SEVtras	0.0420418
debris_SEVtras	0.0015755		debris_SEVtras	0.0727677		debris_SEVtras	0.0917399		debris_SEVtras	0.105866
debris_SEVtras	0.0415453		debris_SEVtras	0.085299		debris_SEVtras	0.0504092		debris_SEVtras	0.0970838
debris_SEVtras	0.198138		debris_SEVtras	0.191903		debris_SEVtras	0.0732037		debris_SEVtras	0.175323
debris_SEVtras	0.0363821		debris_SEVtras	0.127291		debris_SEVtras	0.102987		debris_SEVtras	0.21866
debris_SEVtras	0.0872078		debris_SEVtras	0.167436		debris_SEVtras	-0.000691437		debris_SEVtras	0.00202056
debris_SEVtras	0.0440559		debris_SEVtras	0.155247		debris_SEVtras	0.00128868		debris_SEVtras	0.0121953
debris_SEVtras	0.0414638		debris_SEVtras	0.125778		debris_SEVtras	0.0511766		debris_SEVtras	0.0979386
debris_SEVtras	0.0804014		debris_SEVtras	0.176758		debris_SEVtras	0.108107		debris_SEVtras	0.207553
debris_SEVtras	0.0999768		debris_SEVtras	0.197728		debris_SEVtras	0.0925864		debris_SEVtras	0.192473
debris_SEVtras	0.0899439		debris_SEVtras	0.122005		debris_SEVtras	0.0793148		debris_SEVtras	0.166501
debris_SEVtras	0.111379		debris_SEVtras	0.274996		debris_SEVtras	0.11126		debris_SEVtras	0.151166
debris_SEVtras	0.0601863		debris_SEVtras	0.135248		debris_SEVtras	0.102416		debris_SEVtras	0.151294
debris_SEVtras	0.103651		debris_SEVtras	0.328319		debris_SEVtras	0.299141		debris_SEVtras	0.404773
debris_SEVtras	0.152286		debris_SEVtras	0.254605		debris_SEVtras	0.0792801		debris_SEVtras	0.172349
debris_SEVtras	0.0569837		debris_SEVtras	0.157554		debris_SEVtras	0.11279		debris_SEVtras	0.158349
debris_SEVtras	0.0306389		debris_SEVtras	0.182501		debris_SEVtras	0.0711599		debris_SEVtras	0.15533
debris_SEVtras	0.0279915		debris_SEVtras	0.112547		debris_SEVtras	0.0514717		debris_SEVtras	0.0290031
debris_SEVtras	0.0999357		debris_SEVtras	0.258528		debris_SEVtras	0.000449765		debris_SEVtras	0.0142406
debris_SEVtras	0.0990491		debris_SEVtras	0.227243		debris_SEVtras	0.00812934		debris_SEVtras	0.017735
debris_SEVtras	0.100242		debris_SEVtras	0.233473		debris_SEVtras	0.102987		debris_SEVtras	0.210763
debris_SEVtras	0.0940958		debris_SEVtras	0.26358		debris_SEVtras	0.108761		debris_SEVtras	0.176188
debris_SEVtras	0.0581779		debris_SEVtras	0.186804		debris_SEVtras	0.0202579		debris_SEVtras	0.0772744
debris_SEVtras	0.0839379		debris_SEVtras	0.217742		debris_SEVtras	0.0230855		debris_SEVtras	0.0523873
debris_SEVtras	0.0498675		debris_SEVtras	0.117101		debris_SEVtras	0.0955403		debris_SEVtras	0.181292
debris_SEVtras	0.103181		debris_SEVtras	0.249736		debris_SEVtras	0.00159097		debris_SEVtras	0.0159732
debris_SEVtras	0.275374		debris_SEVtras	0.506401		debris_SEVtras	0.00997328		debris_SEVtras	0.0077366
debris_SEVtras	0.0748909		debris_SEVtras	0.195029		debris_SEVtras	0.0969089		debris_SEVtras	0.150243
debris_SEVtras	0.0589071		debris_SEVtras	0.159204		debris_SEVtras	0.301316		debris_SEVtras	0.352338
debris_SEVtras	0.0450902		debris_SEVtras	0.175919		debris_SEVtras	0.143813		debris_SEVtras	0.266974
debris_SEVtras	0.220856		debris_SEVtras	0.325512		debris_SEVtras	0.103859		debris_SEVtras	0.161777
debris_SEVtras	0.105467		debris_SEVtras	0.22791		debris_SEVtras	0.249591		debris_SEVtras	0.291814
debris_SEVtras	0.0353411		debris_SEVtras	0.0772707		debris_SEVtras	0.0627074		debris_SEVtras	0.227739
debris_SEVtras	0.0649157		debris_SEVtras	0.170743		debris_SEVtras	0.18934		debris_SEVtras	0.178046
debris_SEVtras	0.0150861		debris_SEVtras	0.114176		debris_SEVtras	0.0848507		debris_SEVtras	0.138429
debris_SEVtras	0.0486144		debris_SEVtras	0.142756		debris_SEVtras	0.101844		debris_SEVtras	0.13992
debris_SEVtras	0.0757777		debris_SEVtras	0.239842		debris_SEVtras	0.0760122		debris_SEVtras	0.112295
debris_SEVtras	0.0806201		debris_SEVtras	0.189429		debris_SEVtras	0.00480704		debris_SEVtras	0.0160278
debris_SEVtras	0.0203749		debris_SEVtras	0.0547833		debris_SEVtras	0.0691082		debris_SEVtras	0.113895
debris_SEVtras	0.0701868		debris_SEVtras	0.143362		debris_SEVtras	0.0616562		debris_SEVtras	0.170361
debris_SEVtras	0.0865831		debris_SEVtras	0.169862		debris_SEVtras	0.162265		debris_SEVtras	0.208625
debris_SEVtras	0.0172969		debris_SEVtras	0.123584		debris_SEVtras	0.0607933		debris_SEVtras	0.110605
debris_SEVtras	0.215741		debris_SEVtras	0.459948		debris_SEVtras	0.000504108		debris_SEVtras	0.0181162
debris_SEVtras	0.133002		debris_SEVtras	0.287766		debris_SEVtras	0.00159569		debris_SEVtras	0.0211394
debris_SEVtras	0.0395242		debris_SEVtras	0.077261		debris_SEVtras	0.161042		debris_SEVtras	0.304802
debris_SEVtras	0.0974069		debris_SEVtras	0.232243		debris_SEVtras	0.00623549		debris_SEVtras	0.0121069
debris_SEVtras	0.0848131		debris_SEVtras	0.102479		debris_SEVtras	0.0420581		debris_SEVtras	0.0939247
debris_SEVtras	0.266671		debris_SEVtras	0.762276		debris_SEVtras	0.0801504		debris_SEVtras	0.177209
debris_SEVtras	0.0821756		debris_SEVtras	0.173418		debris_SEVtras	-0.000798414		debris_SEVtras	0.0485143
debris_SEVtras	0.0606925		debris_SEVtras	0.202406		debris_SEVtras	0.0537485		debris_SEVtras	0.132631
debris_SEVtras	0.0357089		debris_SEVtras	0.0680129		debris_SEVtras	0.00962997		debris_SEVtras	0.026798
debris_SEVtras	0.141856		debris_SEVtras	0.258622		debris_SEVtras	-0.000691437		debris_SEVtras	0.0104364
debris_SEVtras	0.144452		debris_SEVtras	0.248612		debris_SEVtras	0.0401047		debris_SEVtras	0.110968
debris_SEVtras	0.0911531		debris_SEVtras	0.203347		debris_SEVtras	-0.000691437		debris_SEVtras	0.027315
debris_SEVtras	0.0559365		debris_SEVtras	0.158088		debris_SEVtras	0.102987		debris_SEVtras	0.203264
debris_SEVtras	0.0418726		debris_SEVtras	0.158296		debris_SEVtras	0.00326262		debris_SEVtras	0.0107236
debris_SEVtras	0.100605		debris_SEVtras	0.149855		debris_SEVtras	0.0228942		debris_SEVtras	0.0623168
debris_SEVtras	0.106845		debris_SEVtras	0.231257		debris_SEVtras	0.052187		debris_SEVtras	0.100494
debris_SEVtras	0.0736386		debris_SEVtras	0.218173		debris_SEVtras	0.0818171		debris_SEVtras	0.193865
debris_SEVtras	0.0677608		debris_SEVtras	0.140414		debris_SEVtras	0.200478		debris_SEVtras	0.271624
debris_SEVtras	0.0104937		debris_SEVtras	0.0332483		debris_SEVtras	0.165326		debris_SEVtras	0.215701
debris_SEVtras	0.0109469		debris_SEVtras	0.0920399		debris_SEVtras	0.0109183		debris_SEVtras	0.00977876
debris_SEVtras	0.0592534		debris_SEVtras	0.167302		debris_SEVtras	0.0044922		debris_SEVtras	0.0331913
debris_SEVtras	0.101591		debris_SEVtras	0.25856		debris_SEVtras	0.0336033		debris_SEVtras	0.089656
debris_SEVtras	0.0264773		debris_SEVtras	0.104398		debris_SEVtras	0.093945		debris_SEVtras	0.111516
debris_SEVtras	0.0718		debris_SEVtras	0.234226		debris_SEVtras	0.00083689		debris_SEVtras	0.101138
debris_SEVtras	0.0455757		debris_SEVtras	0.156737		debris_SEVtras	0.0351263		debris_SEVtras	0.0586565
debris_SEVtras	0.0192299		debris_SEVtras	0.0445054		debris_SEVtras	0.00445141		debris_SEVtras	0.00967277
debris_SEVtras	0.2309		debris_SEVtras	0.415626		debris_SEVtras	0.0500472		debris_SEVtras	0.117776
debris_SEVtras	0.219314		debris_SEVtras	0.546341		debris_SEVtras	0.0418783		debris_SEVtras	0.0970791
debris_SEVtras	0.0768491		debris_SEVtras	0.19737		debris_SEVtras	0.113155		debris_SEVtras	0.177628
debris_SEVtras	0.024685		debris_SEVtras	0.085663		debris_SEVtras	0.00159569		debris_SEVtras	0.00475657
debris_SEVtras	0.100597		debris_SEVtras	0.255266		debris_SEVtras	0.196834		debris_SEVtras	0.278832
debris_SEVtras	0.0361882		debris_SEVtras	0.154745		debris_SEVtras	-0.000691437		debris_SEVtras	0.026556
debris_SEVtras	0.0029857		debris_SEVtras	0.0599195		debris_SEVtras	0.00505935		debris_SEVtras	0.00985211
debris_SEVtras	0.0540656		debris_SEVtras	0.169518		debris_SEVtras	0.12103		debris_SEVtras	0.203079
debris_SEVtras	0.0716206		debris_SEVtras	0.17471		debris_SEVtras	0.0904824		debris_SEVtras	0.217728
debris_SEVtras	0.0899501		debris_SEVtras	0.274925		debris_SEVtras	0.00322397		debris_SEVtras	0.0274882
debris_SEVtras	0.0354802		debris_SEVtras	0.119817		debris_SEVtras	0.07335		debris_SEVtras	0.239178
debris_SEVtras	0.0106899		debris_SEVtras	0.0426209		debris_SEVtras	0.0675955		debris_SEVtras	0.141344
debris_SEVtras	0.0297725		debris_SEVtras	0.0912946		debris_SEVtras	0.0917414		debris_SEVtras	0.139695
debris_SEVtras	0.085575		debris_SEVtras	0.282624		debris_SEVtras	0.0050825		debris_SEVtras	0.0493334
debris_SEVtras	0.100844		debris_SEVtras	0.306505		debris_SEVtras	0.00423534		debris_SEVtras	0.0243219
debris_SEVtras	0.0589978		debris_SEVtras	0.136285		debris_SEVtras	0.0258287		debris_SEVtras	0.0681119
debris_SEVtras	0.145538		debris_SEVtras	0.238934		debris_SEVtras	0.0438783		debris_SEVtras	0.157769
debris_SEVtras	0.0522247		debris_SEVtras	0.127044		debris_SEVtras	0.0816098		debris_SEVtras	0.0988739
debris_SEVtras	0.241308		debris_SEVtras	0.436014		debris_SEVtras	7.13107e-05		debris_SEVtras	0.046868
debris_SEVtras	0.22706		debris_SEVtras	0.521778		debris_SEVtras	0.129984		debris_SEVtras	0.235222
debris_SEVtras	0.0590944		debris_SEVtras	0.157666		debris_SEVtras	0.0385568		debris_SEVtras	0.137563
debris_SEVtras	0.0714742		debris_SEVtras	0.216034		debris_SEVtras	0.139325		debris_SEVtras	0.285448
debris_SEVtras	0.0338949		debris_SEVtras	0.1746		debris_SEVtras	0.0157703		debris_SEVtras	0.0235302
debris_SEVtras	0.0757151		debris_SEVtras	0.192882		debris_SEVtras	0.0461125		debris_SEVtras	0.0346625
debris_SEVtras	0.0461822		debris_SEVtras	0.140579		debris_SEVtras	0.232941		debris_SEVtras	0.327695
debris_SEVtras	0.0883864		debris_SEVtras	0.197292		debris_SEVtras	0.0277441		debris_SEVtras	0.0728849
debris_SEVtras	0.067708		debris_SEVtras	0.20081		debris_SEVtras	0.131129		debris_SEVtras	0.17234
debris_SEVtras	0.0487045		debris_SEVtras	0.170451		debris_SEVtras	0.0699094		debris_SEVtras	0.121901
debris_SEVtras	0.0579811		debris_SEVtras	0.161631		debris_SEVtras	0.0134646		debris_SEVtras	0.0283621
debris_SEVtras	0.0417392		debris_SEVtras	0.216171		debris_SEVtras	0.0329965		debris_SEVtras	0.0608845
debris_SEVtras	0.059557		debris_SEVtras	0.220394		debris_SEVtras	0.0235244		debris_SEVtras	0.0275925
debris_SEVtras	0.0753154		debris_SEVtras	0.196272		debris_SEVtras	0.0135318		debris_SEVtras	0.015268
debris_SEVtras	0.0871295		debris_SEVtras	0.244398		debris_SEVtras	0.00243236		debris_SEVtras	0.0161229
debris_SEVtras	0.0113271		debris_SEVtras	0.0724622		debris_SEVtras	0.0585531		debris_SEVtras	0.127046
debris_SEVtras	0.0957786		debris_SEVtras	0.19824		debris_SEVtras	0.00080894		debris_SEVtras	0.0201363
debris_SEVtras	0.0540155		debris_SEVtras	0.165933		debris_SEVtras	0.0021851		debris_SEVtras	0.0614674
debris_SEVtras	0.0680068		debris_SEVtras	0.199132		debris_SEVtras	-0.000691437		debris_SEVtras	0.0333182
debris_SEVtras	0.124379		debris_SEVtras	0.525488		debris_SEVtras	0.0480921		debris_SEVtras	0.129028
debris_SEVtras	0.0728098		debris_SEVtras	0.214104		debris_SEVtras	0.136389		debris_SEVtras	0.337683
debris_SEVtras	0.068952		debris_SEVtras	0.20501		debris_SEVtras	0.0826012		debris_SEVtras	0.217876
debris_SEVtras	0.0996097		debris_SEVtras	0.159719		debris_SEVtras	0.146803		debris_SEVtras	0.257756
debris_SEVtras	0.0326666		debris_SEVtras	0.100457		debris_SEVtras	0.0494252		debris_SEVtras	0.119005
debris_SEVtras	0.11078		debris_SEVtras	0.246246		debris_SEVtras	0.00480297		debris_SEVtras	0.00437077
debris_SEVtras	0.0694924		debris_SEVtras	0.134313		debris_SEVtras	0.00405098		debris_SEVtras	0.00669878
debris_SEVtras	0.044453		debris_SEVtras	0.0874621		debris_SEVtras	0.0429355		debris_SEVtras	0.0930223
debris_SEVtras	0.0303891		debris_SEVtras	0.214853		debris_SEVtras	-0.000691437		debris_SEVtras	0.0260145
debris_SEVtras	0.0216315		debris_SEVtras	0.16057		debris_SEVtras	-0.000452328		debris_SEVtras	0.0112286
debris_SEVtras	0.0986601		debris_SEVtras	0.389488		debris_SEVtras	0.00762332		debris_SEVtras	0.0298119
debris_SEVtras	0.0906786		debris_SEVtras	0.241299		debris_SEVtras	0.162372		debris_SEVtras	0.315579
debris_SEVtras	0.124863		debris_SEVtras	0.253825		debris_SEVtras	0.0993635		debris_SEVtras	0.10969
debris_SEVtras	0.0669171		debris_SEVtras	0.174219		debris_SEVtras	0.113502		debris_SEVtras	0.13947
debris_SEVtras	0.11157		debris_SEVtras	0.196303		debris_SEVtras	0.0916109		debris_SEVtras	0.114942
debris_SEVtras	0.159589		debris_SEVtras	0.238783		debris_SEVtras	0.0838171		debris_SEVtras	0.124934
debris_SEVtras	0.0962397		debris_SEVtras	0.23382		debris_SEVtras	0.00170116		debris_SEVtras	0.0155991
debris_SEVtras	0.0109973		debris_SEVtras	0.0772761		debris_SEVtras	0.111075		debris_SEVtras	0.168064
debris_SEVtras	0.038523		debris_SEVtras	0.052041		debris_SEVtras	0.058505		debris_SEVtras	0.110106
debris_SEVtras	0.0552715		debris_SEVtras	0.146327		debris_SEVtras	0.165006		debris_SEVtras	0.199579
debris_SEVtras	0.211672		debris_SEVtras	0.488351		debris_SEVtras	0.0488732		debris_SEVtras	0.040637
debris_SEVtras	0.0952763		debris_SEVtras	0.258608		debris_SEVtras	0.0653723		debris_SEVtras	0.112221
debris_SEVtras	0.0601391		debris_SEVtras	0.168393		debris_SEVtras	0.103794		debris_SEVtras	0.216428
debris_SEVtras	0.0735422		debris_SEVtras	0.246431		debris_SEVtras	0.00373751		debris_SEVtras	0.0419994
debris_SEVtras	0.031642		debris_SEVtras	0.110191		debris_SEVtras	0.112906		debris_SEVtras	0.141584
debris_SEVtras	0.0781203		debris_SEVtras	0.183641		debris_SEVtras	0.00367774		debris_SEVtras	0.00930407
debris_SEVtras	0.114296		debris_SEVtras	0.217892		debris_SEVtras	0.0379461		debris_SEVtras	0.0935914
debris_SEVtras	0.214954		debris_SEVtras	0.518774		debris_SEVtras	0.0539038		debris_SEVtras	0.138059
debris_SEVtras	0.0746493		debris_SEVtras	0.131033		debris_SEVtras	0.217419		debris_SEVtras	0.307191
debris_SEVtras	0.0485824		debris_SEVtras	0.158814		debris_SEVtras	0.207387		debris_SEVtras	0.35039
debris_SEVtras	0.11555		debris_SEVtras	0.207618		debris_SEVtras	0.253496		debris_SEVtras	0.768785
debris_SEVtras	0.0376832		debris_SEVtras	0.121001		debris_SEVtras	0.0795806		debris_SEVtras	0.38734
debris_SEVtras	0.157668		debris_SEVtras	0.24229		debris_SEVtras	0.0540511		debris_SEVtras	0.125685
debris_SEVtras	0.0597295		debris_SEVtras	0.154228		debris_SEVtras	0.040211		debris_SEVtras	0.10403
debris_SEVtras	0.0776384		debris_SEVtras	0.24097		debris_SEVtras	0.0914634		debris_SEVtras	0.180076
debris_SEVtras	0.0407054		debris_SEVtras	0.101231		debris_SEVtras	0.0010439		debris_SEVtras	0.0162976
debris_SEVtras	0.0786195		debris_SEVtras	0.289769		debris_SEVtras	0.13046		debris_SEVtras	0.138785
debris_SEVtras	0.00219211		debris_SEVtras	0.0512872		debris_SEVtras	0.0683265		debris_SEVtras	0.139785
debris_SEVtras	0.0466159		debris_SEVtras	0.185349		debris_SEVtras	0.0757602		debris_SEVtras	0.0827699
debris_SEVtras	0.0283193		debris_SEVtras	0.102891		debris_SEVtras	0.178397		debris_SEVtras	0.226908
debris_SEVtras	0.0403326		debris_SEVtras	0.105159		debris_SEVtras	0.0462177		debris_SEVtras	0.0536567
debris_SEVtras	0.0116955		debris_SEVtras	0.0200502		debris_SEVtras	0.12346		debris_SEVtras	0.23241
debris_SEVtras	0.0774078		debris_SEVtras	0.166938		debris_SEVtras	0.0121244		debris_SEVtras	0.0186253
debris_SEVtras	0.102425		debris_SEVtras	0.235491		debris_SEVtras	0.00124269		debris_SEVtras	0.0423579
debris_SEVtras	0.086145		debris_SEVtras	0.179608		debris_SEVtras	3.34244e-05		debris_SEVtras	0.0139418
debris_SEVtras	0.0197102		debris_SEVtras	0.071251		debris_SEVtras	0.411947		debris_SEVtras	0.857509
debris_SEVtras	0.0567446		debris_SEVtras	0.175137		debris_SEVtras	0.127436		debris_SEVtras	0.153319
debris_SEVtras	0.0430101		debris_SEVtras	0.175871		debris_SEVtras	0.324911		debris_SEVtras	0.42864
debris_SEVtras	0.196097		debris_SEVtras	0.551459		debris_SEVtras	0.0425392		debris_SEVtras	0.161319
debris_SEVtras	0.0289994		debris_SEVtras	0.0558965		debris_SEVtras	0.0469307		debris_SEVtras	0.0448465
debris_SEVtras	0.0665459		debris_SEVtras	0.172491		debris_SEVtras	-9.7023e-05		debris_SEVtras	0.0492205
debris_SEVtras	0.0232195		debris_SEVtras	0.134683		debris_SEVtras	0.000205221		debris_SEVtras	0.0412154
debris_SEVtras	0.205581		debris_SEVtras	0.516083		debris_SEVtras	0.0282265		debris_SEVtras	0.057175
debris_SEVtras	0.049607		debris_SEVtras	0.147457		debris_SEVtras	0.0372138		debris_SEVtras	0.0876444
debris_SEVtras	0.0043794		debris_SEVtras	0.0798119		debris_SEVtras	0.0475242		debris_SEVtras	0.090807
debris_SEVtras	0.0586031		debris_SEVtras	0.170106		debris_SEVtras	0.00353373		debris_SEVtras	0.0266005
debris_SEVtras	0.111977		debris_SEVtras	0.173167		debris_SEVtras	0.00207326		debris_SEVtras	0.00606924
debris_SEVtras	0.0463589		debris_SEVtras	0.202537		debris_SEVtras	0.065842		debris_SEVtras	0.162635
debris_SEVtras	0.0492888		debris_SEVtras	0.146449		debris_SEVtras	0.203196		debris_SEVtras	0.319066
debris_SEVtras	0.240874		debris_SEVtras	0.71012		debris_SEVtras	0.0922217		debris_SEVtras	0.123525
debris_SEVtras	0.0306865		debris_SEVtras	0.138917		debris_SEVtras	0.0460459		debris_SEVtras	0.103893
debris_SEVtras	0.0688391		debris_SEVtras	0.190022		debris_SEVtras	0.00145402		debris_SEVtras	0.0125072
debris_SEVtras	0.041665		debris_SEVtras	0.12409		debris_SEVtras	0.137142		debris_SEVtras	0.270513
debris_SEVtras	0.0480621		debris_SEVtras	0.159173		debris_SEVtras	0.00972195		debris_SEVtras	0.0299904
debris_SEVtras	0.0585773		debris_SEVtras	0.134093		debris_SEVtras	0.0426311		debris_SEVtras	0.0702529
debris_SEVtras	0.0449165		debris_SEVtras	0.165617		debris_SEVtras	0.19765		debris_SEVtras	0.369413
debris_SEVtras	0.0883309		debris_SEVtras	0.249086		debris_SEVtras	0.0118471		debris_SEVtras	0.0236952
debris_SEVtras	0.0328516		debris_SEVtras	0.144535		debris_SEVtras	0.127487		debris_SEVtras	0.18133
debris_SEVtras	0.0245349		debris_SEVtras	0.16634		debris_SEVtras	0.00454861		debris_SEVtras	0.00968737
debris_SEVtras	0.16234		debris_SEVtras	0.316725		debris_SEVtras	0.124169		debris_SEVtras	0.211324
debris_SEVtras	0.054715		debris_SEVtras	0.135037		debris_SEVtras	0.0933256		debris_SEVtras	0.141538
debris_SEVtras	0.103255		debris_SEVtras	0.24354		debris_SEVtras	0.0414355		debris_SEVtras	0.107791
debris_SEVtras	0.0645437		debris_SEVtras	0.147638		debris_SEVtras	0.00164531		debris_SEVtras	0.0150859
debris_SEVtras	0.0680362		debris_SEVtras	0.156881		debris_SEVtras	0.0912175		debris_SEVtras	0.190048
debris_SEVtras	0.0384264		debris_SEVtras	0.0882981		debris_SEVtras	0.10019		debris_SEVtras	0.188459
debris_SEVtras	0.0103459		debris_SEVtras	0.114624		debris_SEVtras	0.0902635		debris_SEVtras	0.311692
debris_SEVtras	0.0571629		debris_SEVtras	0.0714678		debris_SEVtras	-0.000691437		debris_SEVtras	0.0363375
debris_SEVtras	0.00591602		debris_SEVtras	0.0881605		debris_SEVtras	0.000400147		debris_SEVtras	0.00117173
debris_SEVtras	0.105277		debris_SEVtras	0.29746		debris_SEVtras	0.168702		debris_SEVtras	0.331533
debris_SEVtras	0.0727285		debris_SEVtras	0.18229		debris_SEVtras	0.00894474		debris_SEVtras	0.0222172
debris_SEVtras	0.0365495		debris_SEVtras	0.100791		debris_SEVtras	0.00193215		debris_SEVtras	0.065017
debris_SEVtras	0.0707007		debris_SEVtras	0.216988		debris_SEVtras	0.0443677		debris_SEVtras	0.0755095
debris_SEVtras	0.0556053		debris_SEVtras	0.139284		debris_SEVtras	0.00370659		debris_SEVtras	0.0296135
debris_SEVtras	0.023503		debris_SEVtras	0.0800922		debris_SEVtras	0.0957874		debris_SEVtras	0.0965118
debris_SEVtras	0.0878491		debris_SEVtras	0.188549		debris_SEVtras	0.000504108		debris_SEVtras	0.0137524
debris_SEVtras	0.0541648		debris_SEVtras	0.211496		debris_SEVtras	0.0593055		debris_SEVtras	0.114171
debris_SEVtras	0.0515305		debris_SEVtras	0.16455		debris_SEVtras	0.139984		debris_SEVtras	0.280817
debris_SEVtras	0.102983		debris_SEVtras	0.220059		debris_SEVtras	0.0151148		debris_SEVtras	0.0122156
debris_SEVtras	0.10489		debris_SEVtras	0.218768		debris_SEVtras	0.0063956		debris_SEVtras	0.0126787
debris_SEVtras	0.0814577		debris_SEVtras	0.205401		debris_SEVtras	0.122805		debris_SEVtras	0.231528
debris_SEVtras	0.0868707		debris_SEVtras	0.215455		debris_SEVtras	0.00109587		debris_SEVtras	0.0830564
debris_SEVtras	0.0827222		debris_SEVtras	0.267264		debris_SEVtras	0.0505974		debris_SEVtras	0.172684
debris_SEVtras	0.0282759		debris_SEVtras	0.0894577		debris_SEVtras	0.00437975		debris_SEVtras	0.0123397
debris_SEVtras	0.0580511		debris_SEVtras	0.144139		debris_SEVtras	0.480462		debris_SEVtras	0.870458
debris_SEVtras	0.00703321		debris_SEVtras	0.0998267		debris_SEVtras	0.108553		debris_SEVtras	0.213722
debris_SEVtras	0.0460294		debris_SEVtras	0.152463		debris_SEVtras	0.00409074		debris_SEVtras	0.0164827
debris_SEVtras	0.0977342		debris_SEVtras	0.213844		debris_SEVtras	0.0586107		debris_SEVtras	0.128343
debris_SEVtras	0.0323562		debris_SEVtras	0.137859		debris_SEVtras	0.191717		debris_SEVtras	0.280081
debris_SEVtras	0.0285143		debris_SEVtras	0.108272		debris_SEVtras	-0.000691437		debris_SEVtras	0.0129699
debris_SEVtras	0.0512965		debris_SEVtras	0.14227		debris_SEVtras	0.0236813		debris_SEVtras	0.0633046
debris_SEVtras	0.0647072		debris_SEVtras	0.14373		debris_SEVtras	0.127241		debris_SEVtras	0.117366
debris_SEVtras	0.0606485		debris_SEVtras	0.152251		debris_SEVtras	0.0163049		debris_SEVtras	0.0208665
debris_SEVtras	0.0207942		debris_SEVtras	0.0747302		debris_SEVtras	0.0681851		debris_SEVtras	0.162972
debris_SEVtras	0.213052		debris_SEVtras	0.573132		debris_SEVtras	0.0535411		debris_SEVtras	0.108841
debris_SEVtras	0.0602902		debris_SEVtras	0.15688		debris_SEVtras	0.214251		debris_SEVtras	0.206056
debris_SEVtras	0.136359		debris_SEVtras	0.203118		debris_SEVtras	0.087684		debris_SEVtras	0.180123
debris_SEVtras	0.0285716		debris_SEVtras	0.141216		debris_SEVtras	0.0381989		debris_SEVtras	0.0599911
debris_SEVtras	0.0780753		debris_SEVtras	0.17075		debris_SEVtras	0.00963184		debris_SEVtras	0.0267745
debris_SEVtras	0.0627431		debris_SEVtras	0.195227		debris_SEVtras	0.0119469		debris_SEVtras	0.0229864
debris_SEVtras	0.0291686		debris_SEVtras	0.149237		debris_SEVtras	0.122711		debris_SEVtras	0.154772
debris_SEVtras	0.0237728		debris_SEVtras	0.086047		debris_SEVtras	-6.37761e-05		debris_SEVtras	0.0184856
debris_SEVtras	0.0277445		debris_SEVtras	0.0527206		debris_SEVtras	0.00169965		debris_SEVtras	0.0127614
debris_SEVtras	0.00843297		debris_SEVtras	0.0793176		debris_SEVtras	0.056653		debris_SEVtras	0.181956
debris_SEVtras	0.0356182		debris_SEVtras	0.111475		debris_SEVtras	0.0272917		debris_SEVtras	0.0611856
debris_SEVtras	0.126534		debris_SEVtras	0.260767		debris_SEVtras	0.196347		debris_SEVtras	0.23026
debris_SEVtras	0.0776159		debris_SEVtras	0.269732		debris_SEVtras	0.0386006		debris_SEVtras	0.188386
debris_SEVtras	0.175904		debris_SEVtras	0.273041		debris_SEVtras	0.0447566		debris_SEVtras	0.0882607
debris_SEVtras	0.0940006		debris_SEVtras	0.223059		debris_SEVtras	0.0602296		debris_SEVtras	0.131553
debris_SEVtras	0.0675589		debris_SEVtras	0.199307		debris_SEVtras	0.226758		debris_SEVtras	0.299436
debris_SEVtras	0.0165956		debris_SEVtras	0.0332784		debris_SEVtras	0.002983		debris_SEVtras	0.0121263
debris_SEVtras	0.146163		debris_SEVtras	0.240418		debris_SEVtras	0.087684		debris_SEVtras	0.175636
debris_SEVtras	0.217163		debris_SEVtras	0.545099		debris_SEVtras	0.0538041		debris_SEVtras	0.105667
debris_SEVtras	0.0995887		debris_SEVtras	0.225217		debris_SEVtras	0.219422		debris_SEVtras	0.307405
debris_SEVtras	0.0293297		debris_SEVtras	0.0996251		debris_SEVtras	0.0317333		debris_SEVtras	0.0742615
debris_SEVtras	0.0302835		debris_SEVtras	0.11297		debris_SEVtras	0.003656		debris_SEVtras	0.0123304
debris_SEVtras	0.0121782		debris_SEVtras	0.0582655		debris_SEVtras	0.0973267		debris_SEVtras	0.175323
debris_SEVtras	0.279018		debris_SEVtras	0.439636		debris_SEVtras	0.111778		debris_SEVtras	0.282536
debris_SEVtras	0.0749153		debris_SEVtras	0.108764		debris_SEVtras	0.0256774		debris_SEVtras	0.0826684
debris_SEVtras	0.0517087		debris_SEVtras	0.134509		debris_SEVtras	0.0375544		debris_SEVtras	0.0941109
debris_SEVtras	0.113825		debris_SEVtras	0.241234		debris_SEVtras	0.00149173		debris_SEVtras	0.0469112
debris_SEVtras	0.0209509		debris_SEVtras	0.0740417		debris_SEVtras	0.0028952		debris_SEVtras	0.00842651
debris_SEVtras	0.0243912		debris_SEVtras	0.0920768		debris_SEVtras	0.0307903		debris_SEVtras	0.027908
debris_SEVtras	0.0529133		debris_SEVtras	0.161154		debris_SEVtras	0.0512381		debris_SEVtras	0.232819
debris_SEVtras	0.122467		debris_SEVtras	0.202472		debris_SEVtras	0.214577		debris_SEVtras	0.229395
debris_SEVtras	0.0852554		debris_SEVtras	0.169169		debris_SEVtras	0.0445187		debris_SEVtras	0.0950338
debris_SEVtras	0.133721		debris_SEVtras	0.240967		debris_SEVtras	0.00031282		debris_SEVtras	0.0604348
debris_SEVtras	0.0825843		debris_SEVtras	0.184679		debris_SEVtras	0.092833		debris_SEVtras	0.198616
debris_SEVtras	0.0312779		debris_SEVtras	0.156481		debris_SEVtras	0.142202		debris_SEVtras	0.185279
debris_SEVtras	0.00752767		debris_SEVtras	0.112446		debris_SEVtras	0.051533		debris_SEVtras	0.115815
debris_SEVtras	0.115453		debris_SEVtras	0.229296		debris_SEVtras	0.195187		debris_SEVtras	0.242895
debris_SEVtras	0.0909608		debris_SEVtras	0.274931		debris_SEVtras	0.00606046		debris_SEVtras	0.00843971
debris_SEVtras	0.0463519		debris_SEVtras	0.10193		debris_SEVtras	0.0114298		debris_SEVtras	0.0272869
debris_SEVtras	0.076024		debris_SEVtras	0.23021		debris_SEVtras	0.00535412		debris_SEVtras	0.00971456
debris_SEVtras	0.100694		debris_SEVtras	0.695171		debris_SEVtras	0.0162792		debris_SEVtras	0.0295243
debris_SEVtras	0.108758		debris_SEVtras	0.31078		debris_SEVtras	0.110727		debris_SEVtras	0.248692
debris_SEVtras	0.0779682		debris_SEVtras	0.18669		debris_SEVtras	0.0273759		debris_SEVtras	0.126716
debris_SEVtras	0.0215151		debris_SEVtras	0.0940058		debris_SEVtras	0.0389635		debris_SEVtras	0.118431
debris_SEVtras	0.0287348		debris_SEVtras	0.082922		debris_SEVtras	0.0815971		debris_SEVtras	0.177845
debris_SEVtras	0.0604119		debris_SEVtras	0.128347		debris_SEVtras	0.0195575		debris_SEVtras	0.026216
debris_SEVtras	0.0756		debris_SEVtras	0.232188		debris_SEVtras	0.0147067		debris_SEVtras	0.0244205
debris_SEVtras	0.0413414		debris_SEVtras	0.137827		debris_SEVtras	0.0883686		debris_SEVtras	0.239055
debris_SEVtras	0.090128		debris_SEVtras	0.1855		debris_SEVtras	0.0014044		debris_SEVtras	0.0238582
debris_SEVtras	0.0432863		debris_SEVtras	0.0802607		debris_SEVtras	0.0338665		debris_SEVtras	0.122625
debris_SEVtras	0.0450189		debris_SEVtras	0.180178		debris_SEVtras	0.124544		debris_SEVtras	0.168267
debris_SEVtras	0.110795		debris_SEVtras	0.264677		debris_SEVtras	-0.000691437		debris_SEVtras	0.0283879
debris_SEVtras	0.197895		debris_SEVtras	0.768042		debris_SEVtras	0.0910997		debris_SEVtras	0.148223
debris_SEVtras	0.123052		debris_SEVtras	0.287421		debris_SEVtras	0.0881576		debris_SEVtras	0.105953
debris_SEVtras	0.10539		debris_SEVtras	0.259997		debris_SEVtras	0.0531213		debris_SEVtras	0.154281
debris_SEVtras	0.00967287		debris_SEVtras	0.0885572		debris_SEVtras	0.0746378		debris_SEVtras	0.179164
debris_SEVtras	0.0778356		debris_SEVtras	0.127422		debris_SEVtras	0.00670133		debris_SEVtras	0.0246605
debris_SEVtras	0.0554501		debris_SEVtras	0.107175		debris_SEVtras	0.0340316		debris_SEVtras	0.0820054
debris_SEVtras	0.0150011		debris_SEVtras	0.0397736		debris_SEVtras	0.133343		debris_SEVtras	0.205079
debris_SEVtras	0.0890697		debris_SEVtras	0.177196		debris_SEVtras	0.0267479		debris_SEVtras	0.0832312
debris_SEVtras	0.048572		debris_SEVtras	0.112811		debris_SEVtras	0.0901335		debris_SEVtras	0.241444
debris_SEVtras	0.260839		debris_SEVtras	0.461402		debris_SEVtras	0.175253		debris_SEVtras	0.225159
debris_SEVtras	0.0793683		debris_SEVtras	0.177354		debris_SEVtras	0.0639405		debris_SEVtras	0.181494
debris_SEVtras	0.0982607		debris_SEVtras	0.22879		debris_SEVtras	0.117133		debris_SEVtras	0.152719
debris_SEVtras	0.025437		debris_SEVtras	0.0786542		debris_SEVtras	0.0536233		debris_SEVtras	0.0300165
debris_SEVtras	0.0674235		debris_SEVtras	0.170095		debris_SEVtras	0.0475732		debris_SEVtras	0.113989
debris_SEVtras	0.0561401		debris_SEVtras	0.143923		debris_SEVtras	0.115109		debris_SEVtras	0.208455
debris_SEVtras	0.0524587		debris_SEVtras	0.193056		debris_SEVtras	0.00597936		debris_SEVtras	0.0402586
debris_SEVtras	0.119395		debris_SEVtras	0.273675		debris_SEVtras	0.194443		debris_SEVtras	0.220266
debris_SEVtras	0.0291113		debris_SEVtras	0.107352		debris_SEVtras	0.000236973		debris_SEVtras	0.0823807
debris_SEVtras	0.0926835		debris_SEVtras	0.469025		debris_SEVtras	0.106316		debris_SEVtras	0.208057
debris_SEVtras	0.10035		debris_SEVtras	0.147909		debris_SEVtras	0.0112907		debris_SEVtras	0.0160856
debris_SEVtras	0.0556842		debris_SEVtras	0.197453		debris_SEVtras	0.000238431		debris_SEVtras	0.0184352
debris_SEVtras	0.067248		debris_SEVtras	0.148672		debris_SEVtras	0.0864885		debris_SEVtras	0.180393
debris_SEVtras	0.0419575		debris_SEVtras	0.105348		debris_SEVtras	0.0909399		debris_SEVtras	0.14232
debris_SEVtras	0.0490851		debris_SEVtras	0.117046		debris_SEVtras	0.00686696		debris_SEVtras	0.0265354
debris_SEVtras	0.00687316		debris_SEVtras	0.0683982		debris_SEVtras	0.164122		debris_SEVtras	0.317766
debris_SEVtras	0.0652319		debris_SEVtras	0.214592		debris_SEVtras	0.190942		debris_SEVtras	0.395334
debris_SEVtras	0.0701587		debris_SEVtras	0.22554		debris_SEVtras	0.0635514		debris_SEVtras	0.177342
debris_SEVtras	0.0231541		debris_SEVtras	0.296392		debris_SEVtras	0.000449765		debris_SEVtras	0.0148683
debris_SEVtras	0.0410611		debris_SEVtras	0.111156		debris_SEVtras	0.102987		debris_SEVtras	0.207758
debris_SEVtras	0.102302		debris_SEVtras	0.226813		debris_SEVtras	0.000449765		debris_SEVtras	0.00319424
debris_SEVtras	0.0839085		debris_SEVtras	0.221464		debris_SEVtras	0.0652128		debris_SEVtras	0.15365
debris_SEVtras	0.00220033		debris_SEVtras	0.101498		debris_SEVtras	0.194671		debris_SEVtras	0.252146
debris_SEVtras	0.060402		debris_SEVtras	0.13765		debris_SEVtras	0.0912175		debris_SEVtras	0.100073
debris_SEVtras	0.0148326		debris_SEVtras	0.103563		debris_SEVtras	0.000504108		debris_SEVtras	0.0118242
debris_SEVtras	0.0648843		debris_SEVtras	0.128281		debris_SEVtras	0.0619215		debris_SEVtras	0.114086
debris_SEVtras	0.0610011		debris_SEVtras	0.163266		debris_SEVtras	0.0492449		debris_SEVtras	0.13142
debris_SEVtras	0.0703183		debris_SEVtras	0.15674		debris_SEVtras	0.162372		debris_SEVtras	0.320838
debris_SEVtras	0.046648		debris_SEVtras	0.178079		debris_SEVtras	0.0171912		debris_SEVtras	0.036835
debris_SEVtras	0.0477375		debris_SEVtras	0.186561		debris_SEVtras	0.0523293		debris_SEVtras	0.122496
debris_SEVtras	0.0226042		debris_SEVtras	0.100853		debris_SEVtras	0.0783732		debris_SEVtras	0.230871
debris_SEVtras	0.0635024		debris_SEVtras	0.200056		debris_SEVtras	0.134974		debris_SEVtras	0.183839
debris_SEVtras	0.103668		debris_SEVtras	0.239453		debris_SEVtras	0.0238774		debris_SEVtras	0.0396145
debris_SEVtras	0.0352512		debris_SEVtras	0.157617		debris_SEVtras	0.106958		debris_SEVtras	0.175662
debris_SEVtras	0.0652807		debris_SEVtras	0.181008		debris_SEVtras	0.0607351		debris_SEVtras	0.172601
debris_SEVtras	0.0567136		debris_SEVtras	0.172707		debris_SEVtras	0.0319791		debris_SEVtras	0.123105
debris_SEVtras	0.0975031		debris_SEVtras	0.210021		debris_SEVtras	0.000856929		debris_SEVtras	0.027399
debris_SEVtras	0.0181761		debris_SEVtras	0.0388858		debris_SEVtras	0.00961947		debris_SEVtras	0.0538667
debris_SEVtras	0.0577566		debris_SEVtras	0.139702		debris_SEVtras	0.000400147		debris_SEVtras	0.0155185
debris_SEVtras	0.0579604		debris_SEVtras	0.191059		debris_SEVtras	0.0051776		debris_SEVtras	0.0304147
debris_SEVtras	0.0168795		debris_SEVtras	0.145936		debris_SEVtras	0.0496148		debris_SEVtras	0.17529
debris_SEVtras	0.0956857		debris_SEVtras	0.189154		debris_SEVtras	0.0857637		debris_SEVtras	0.134088
debris_SEVtras	0.0422824		debris_SEVtras	0.0822323		debris_SEVtras	0.0253037		debris_SEVtras	0.0657359
debris_SEVtras	0.0672742		debris_SEVtras	0.206575		debris_SEVtras	0.071429		debris_SEVtras	0.204624
debris_SEVtras	0.193232		debris_SEVtras	0.587419		debris_SEVtras	0.0280574		debris_SEVtras	0.167352
debris_SEVtras	0.040172		debris_SEVtras	0.140089		debris_SEVtras	0.00597502		debris_SEVtras	0.0435298
debris_SEVtras	0.12607		debris_SEVtras	0.271375		debris_SEVtras	0.258907		debris_SEVtras	0.443368
debris_SEVtras	0.143111		debris_SEVtras	0.514881		debris_SEVtras	0.0756669		debris_SEVtras	0.113384
debris_SEVtras	0.0842756		debris_SEVtras	0.277614		debris_SEVtras	0.0471086		debris_SEVtras	0.0910674
debris_SEVtras	0.0885002		debris_SEVtras	0.199203		debris_SEVtras	0.000274195		debris_SEVtras	0.0327769
debris_SEVtras	0.0586241		debris_SEVtras	0.180544		debris_SEVtras	0.028377		debris_SEVtras	0.185129
debris_SEVtras	0.0706904		debris_SEVtras	0.210438		debris_SEVtras	0.19064		debris_SEVtras	0.274045
debris_SEVtras	0.0388201		debris_SEVtras	0.0709002		debris_SEVtras	0.000449765		debris_SEVtras	0.040464
debris_SEVtras	0.0984455		debris_SEVtras	0.272161		debris_SEVtras	0.0426956		debris_SEVtras	0.514052
debris_SEVtras	0.0432827		debris_SEVtras	0.168189		debris_SEVtras	0.0492741		debris_SEVtras	0.126353
debris_SEVtras	0.113912		debris_SEVtras	0.283797		debris_SEVtras	0.159277		debris_SEVtras	0.442384
debris_SEVtras	0.0878198		debris_SEVtras	0.298175		debris_SEVtras	0.107805		debris_SEVtras	0.209705
debris_SEVtras	0.0512266		debris_SEVtras	0.172539		debris_SEVtras	0.00384312		debris_SEVtras	0.0210501
debris_SEVtras	0.0432072		debris_SEVtras	0.117968		debris_SEVtras	0.00213603		debris_SEVtras	0.039957
debris_SEVtras	0.00381307		debris_SEVtras	0.0871219		debris_SEVtras	0.0502773		debris_SEVtras	0.0905641
debris_SEVtras	0.0116936		debris_SEVtras	0.0403313		debris_SEVtras	0.171964		debris_SEVtras	0.225917
debris_SEVtras	0.0621542		debris_SEVtras	0.141927		debris_SEVtras	0.0454407		debris_SEVtras	0.0755972
debris_SEVtras	0.103322		debris_SEVtras	0.213074		debris_SEVtras	0.0203024		debris_SEVtras	0.0354102
debris_SEVtras	0.0678362		debris_SEVtras	0.150441		debris_SEVtras	-0.000691437		debris_SEVtras	0.00539655
debris_SEVtras	0.0133633		debris_SEVtras	0.0369517		debris_SEVtras	0.0712451		debris_SEVtras	0.161298
debris_SEVtras	0.011894		debris_SEVtras	0.0379375		debris_SEVtras	0.0127327		debris_SEVtras	0.175577
debris_SEVtras	0.077226		debris_SEVtras	0.200475		debris_SEVtras	-0.000691437		debris_SEVtras	0.0107657
debris_SEVtras	0.0963442		debris_SEVtras	0.294206		debris_SEVtras	0.011912		debris_SEVtras	0.0526052
debris_SEVtras	0.0235039		debris_SEVtras	0.13008		debris_SEVtras	0.140535		debris_SEVtras	0.348721
debris_SEVtras	0.0689393		debris_SEVtras	0.193463		debris_SEVtras	0.0269195		debris_SEVtras	0.0739642
debris_SEVtras	0.0202104		debris_SEVtras	0.0974267		debris_SEVtras	0.0854023		debris_SEVtras	0.14544
debris_SEVtras	0.039367		debris_SEVtras	0.109367		debris_SEVtras	0.015946		debris_SEVtras	0.0427367
debris_SEVtras	0.0437833		debris_SEVtras	0.123695		debris_SEVtras	0.00163771		debris_SEVtras	0.13009
debris_SEVtras	0.0995766		debris_SEVtras	0.18538		debris_SEVtras	-0.000691437		debris_SEVtras	0.00298836
debris_SEVtras	0.0120946		debris_SEVtras	0.102958		debris_SEVtras	0.0458291		debris_SEVtras	0.105786
debris_SEVtras	0.106164		debris_SEVtras	0.222213		debris_SEVtras	0.082362		debris_SEVtras	0.153909
debris_SEVtras	0.00782537		debris_SEVtras	0.0664425		debris_SEVtras	0.109791		debris_SEVtras	0.274169
debris_SEVtras	0.0394082		debris_SEVtras	0.113906		debris_SEVtras	0.0123089		debris_SEVtras	0.0653775
debris_SEVtras	0.0452055		debris_SEVtras	0.21852		debris_SEVtras	0.0240128		debris_SEVtras	0.0661921
debris_SEVtras	0.0126551		debris_SEVtras	0.113		debris_SEVtras	0.125346		debris_SEVtras	0.239416
debris_SEVtras	0.0811623		debris_SEVtras	0.23186		debris_SEVtras	0.487942		debris_SEVtras	0.873926
debris_SEVtras	0.183864		debris_SEVtras	0.536037		debris_SEVtras	0.0682253		debris_SEVtras	0.161412
debris_SEVtras	0.0730865		debris_SEVtras	0.24934		debris_SEVtras	0.0151756		debris_SEVtras	0.0332311
debris_SEVtras	0.0363039		debris_SEVtras	0.134073		debris_SEVtras	0.0330616		debris_SEVtras	0.056311
debris_SEVtras	0.126802		debris_SEVtras	0.232278		debris_SEVtras	0.00269141		debris_SEVtras	0.0422059
debris_SEVtras	0.0642483		debris_SEVtras	0.175407		debris_SEVtras	0.0472391		debris_SEVtras	0.117777
debris_SEVtras	0.0156421		debris_SEVtras	0.141611		debris_SEVtras	0.0556692		debris_SEVtras	0.120624
debris_SEVtras	0.253913		debris_SEVtras	0.349141		debris_SEVtras	0.00936201		debris_SEVtras	0.013716
debris_SEVtras	0.0544832		debris_SEVtras	0.181379		debris_SEVtras	0.00711514		debris_SEVtras	0.0102709
debris_SEVtras	0.0141413		debris_SEVtras	0.237215		debris_SEVtras	0.0182437		debris_SEVtras	0.144218
debris_SEVtras	0.00402313		debris_SEVtras	0.0531929		debris_SEVtras	0.174839		debris_SEVtras	0.226474
debris_SEVtras	0.068252		debris_SEVtras	0.305451		debris_SEVtras	0.0088398		debris_SEVtras	0.0416385
debris_SEVtras	0.0105182		debris_SEVtras	0.0978178		debris_SEVtras	0.000449765		debris_SEVtras	0.0193533
debris_SEVtras	0.0240787		debris_SEVtras	0.113311		debris_SEVtras	0.00175754		debris_SEVtras	0.0114458
debris_SEVtras	0.00490015		debris_SEVtras	0.0703653		debris_SEVtras	0.126725		debris_SEVtras	0.193056
debris_SEVtras	0.234492		debris_SEVtras	0.5093		debris_SEVtras	0.00164531		debris_SEVtras	0.0111332
debris_SEVtras	0.103415		debris_SEVtras	0.249786		debris_SEVtras	0.0410935		debris_SEVtras	0.096166
debris_SEVtras	0.000423749		debris_SEVtras	0.073793		debris_SEVtras	0.0586738		debris_SEVtras	0.072762
debris_SEVtras	0.0822087		debris_SEVtras	0.238376		debris_SEVtras	0.118067		debris_SEVtras	0.233443
debris_SEVtras	0.072081		debris_SEVtras	0.181516		debris_SEVtras	0.104033		debris_SEVtras	0.220694
debris_SEVtras	0.111728		debris_SEVtras	0.243094		debris_SEVtras	0.119385		debris_SEVtras	0.260881
debris_SEVtras	0.070505		debris_SEVtras	0.246023		debris_SEVtras	0.134122		debris_SEVtras	0.172599
debris_SEVtras	0.0659959		debris_SEVtras	0.146081		debris_SEVtras	0.0916604		debris_SEVtras	0.152228
debris_SEVtras	0.00465851		debris_SEVtras	0.0734298		debris_SEVtras	-0.000691437		debris_SEVtras	0.00348272
debris_SEVtras	0.105189		debris_SEVtras	0.671565		debris_SEVtras	0.49279		debris_SEVtras	0.856689
debris_SEVtras	0.00349082		debris_SEVtras	0.0831751		debris_SEVtras	0.0043798		debris_SEVtras	0.0152054
debris_SEVtras	0.0980162		debris_SEVtras	0.200929		debris_SEVtras	0.0425128		debris_SEVtras	0.11879
debris_SEVtras	0.0163273		debris_SEVtras	0.113659		debris_SEVtras	0.0692091		debris_SEVtras	0.216873
debris_SEVtras	0.0311105		debris_SEVtras	0.143971		debris_SEVtras	0.0611543		debris_SEVtras	0.115276
debris_SEVtras	0.0419758		debris_SEVtras	0.110247		debris_SEVtras	0.0145696		debris_SEVtras	0.183475
debris_SEVtras	0.0391571		debris_SEVtras	0.148751		debris_SEVtras	0.0523653		debris_SEVtras	0.13226
debris_SEVtras	0.0422374		debris_SEVtras	0.186377		debris_SEVtras	0.0101654		debris_SEVtras	0.011303
debris_SEVtras	0.0370047		debris_SEVtras	0.066963		debris_SEVtras	0.0694395		debris_SEVtras	0.171521
debris_SEVtras	0.0268925		debris_SEVtras	0.0779368		debris_SEVtras	0.104079		debris_SEVtras	0.208558
debris_SEVtras	0.0703456		debris_SEVtras	0.231368		debris_SEVtras	0.152173		debris_SEVtras	0.324281
debris_SEVtras	0.0673306		debris_SEVtras	0.175241		debris_SEVtras	0.0223453		debris_SEVtras	0.104108
debris_SEVtras	0.0669422		debris_SEVtras	0.147076		debris_SEVtras	0.0370064		debris_SEVtras	0.0740052
debris_SEVtras	0.0500337		debris_SEVtras	0.139991		debris_SEVtras	0.0370064		debris_SEVtras	0.071836
debris_SEVtras	0.0287797		debris_SEVtras	0.0718053		debris_SEVtras	0.0925488		debris_SEVtras	0.127878
debris_SEVtras	0.0998391		debris_SEVtras	0.168799		debris_SEVtras	0.0107253		debris_SEVtras	0.0196556
debris_SEVtras	0.0516784		debris_SEVtras	0.143806		debris_SEVtras	-0.000691437		debris_SEVtras	0.00430349
debris_SEVtras	0.264413		debris_SEVtras	0.636526		debris_SEVtras	0.0540517		debris_SEVtras	0.100477
debris_SEVtras	0.0123611		debris_SEVtras	0.0395039		debris_SEVtras	0.0472034		debris_SEVtras	0.0929898
debris_SEVtras	0.0261599		debris_SEVtras	0.0874101		debris_SEVtras	0.00164351		debris_SEVtras	0.0137436
debris_SEVtras	0.0492362		debris_SEVtras	0.126622		debris_SEVtras	0.00514727		debris_SEVtras	0.0279446
debris_SEVtras	0.0507468		debris_SEVtras	0.116388		debris_SEVtras	0.00497854		debris_SEVtras	0.0151641
debris_SEVtras	0.0653605		debris_SEVtras	0.248659		debris_SEVtras	0.127354		debris_SEVtras	0.204552
debris_SEVtras	0.0292151		debris_SEVtras	0.126987		debris_SEVtras	-0.000691437		debris_SEVtras	0.0181699
debris_SEVtras	0.282267		debris_SEVtras	0.45306		debris_SEVtras	0.00413271		debris_SEVtras	0.0432382
debris_SEVtras	0.0207457		debris_SEVtras	0.111038		debris_SEVtras	0.0467295		debris_SEVtras	0.362856
debris_SEVtras	0.0689845		debris_SEVtras	0.198081		debris_SEVtras	0.0653131		debris_SEVtras	0.113621
debris_SEVtras	0.048513		debris_SEVtras	0.16839		debris_SEVtras	0.0462502		debris_SEVtras	0.162872
debris_SEVtras	0.0741998		debris_SEVtras	0.191062		debris_SEVtras	0.109972		debris_SEVtras	0.235299
debris_SEVtras	0.213382		debris_SEVtras	0.553567		debris_SEVtras	0.0642086		debris_SEVtras	0.140257
debris_SEVtras	0.055086		debris_SEVtras	0.174442		debris_SEVtras	0.011863		debris_SEVtras	0.0301002
debris_SEVtras	0.0417103		debris_SEVtras	0.0885983		debris_SEVtras	0.0046606		debris_SEVtras	0.021259
debris_SEVtras	0.0988583		debris_SEVtras	0.238552		debris_SEVtras	0.0088908		debris_SEVtras	0.0520713
debris_SEVtras	0.0158189		debris_SEVtras	0.126387		debris_SEVtras	-0.000691437		debris_SEVtras	0.0222666
debris_SEVtras	0.0701839		debris_SEVtras	0.157015		debris_SEVtras	0.000743217		debris_SEVtras	0.0144724
debris_SEVtras	0.0278134		debris_SEVtras	0.112969		debris_SEVtras	0.0667199		debris_SEVtras	0.116818
debris_SEVtras	0.00499323		debris_SEVtras	0.0695924		debris_SEVtras	0.0488592		debris_SEVtras	0.0831966
debris_SEVtras	0.0260056		debris_SEVtras	0.116476		debris_SEVtras	0.0943091		debris_SEVtras	0.201042
debris_SEVtras	0.0308657		debris_SEVtras	0.129325		debris_SEVtras	0.0524713		debris_SEVtras	0.11912
debris_SEVtras	0.0474372		debris_SEVtras	0.202128		debris_SEVtras	0.126657		debris_SEVtras	0.20285
debris_SEVtras	0.0795384		debris_SEVtras	0.17711		debris_SEVtras	0.162395		debris_SEVtras	0.167195
debris_SEVtras	0.10419		debris_SEVtras	0.246683		debris_SEVtras	0.000856628		debris_SEVtras	0.00396818
debris_SEVtras	0.0415255		debris_SEVtras	0.0833339		debris_SEVtras	0.130508		debris_SEVtras	0.219915
debris_SEVtras	0.0118621		debris_SEVtras	0.0868201		debris_SEVtras	0.0101524		debris_SEVtras	0.0219781
debris_SEVtras	0.0488096		debris_SEVtras	0.157012		debris_SEVtras	0.00329295		debris_SEVtras	0.00520426
debris_SEVtras	0.0299505		debris_SEVtras	0.0473771		debris_SEVtras	0.165651		debris_SEVtras	0.294845
debris_SEVtras	0.0946487		debris_SEVtras	0.166575		debris_SEVtras	0.153972		debris_SEVtras	0.205738
debris_SEVtras	0.0268006		debris_SEVtras	0.143059		debris_SEVtras	0.107566		debris_SEVtras	0.217547
debris_SEVtras	0.0472089		debris_SEVtras	0.197818		debris_SEVtras	0.0758445		debris_SEVtras	0.111992
debris_SEVtras	0.0687409		debris_SEVtras	0.148168		debris_SEVtras	0.000504108		debris_SEVtras	0.0207463
debris_SEVtras	0.0892519		debris_SEVtras	0.135335		debris_SEVtras	0.0570971		debris_SEVtras	0.194794
debris_SEVtras	0.0247154		debris_SEVtras	0.0812411		debris_SEVtras	0.0114645		debris_SEVtras	0.0323291
debris_SEVtras	0.00576268		debris_SEVtras	0.0212152		debris_SEVtras	0.163622		debris_SEVtras	0.309585
debris_SEVtras	0.0432713		debris_SEVtras	0.0950801		debris_SEVtras	0.00149677		debris_SEVtras	0.0126304
debris_SEVtras	0.0638584		debris_SEVtras	0.171642		debris_SEVtras	0.179584		debris_SEVtras	0.269087
debris_SEVtras	0.0990348		debris_SEVtras	0.211286		debris_SEVtras	0.0935789		debris_SEVtras	0.200566
debris_SEVtras	0.0769353		debris_SEVtras	0.189992		debris_SEVtras	0.0535391		debris_SEVtras	0.130782
debris_SEVtras	0.066506		debris_SEVtras	0.170192		debris_SEVtras	0.124504		debris_SEVtras	0.227783
debris_SEVtras	0.0176262		debris_SEVtras	0.0538951		debris_SEVtras	0.0944126		debris_SEVtras	0.226652
debris_SEVtras	0.0782593		debris_SEVtras	0.143289		debris_SEVtras	-4.76822e-05		debris_SEVtras	0.00753475
debris_SEVtras	0.0133365		debris_SEVtras	0.0404931		debris_SEVtras	0.0328982		debris_SEVtras	0.0825018
debris_SEVtras	0.0770949		debris_SEVtras	0.171048		debris_SEVtras	9.31391e-05		debris_SEVtras	0.0142099
debris_SEVtras	0.0328795		debris_SEVtras	0.0851316		debris_SEVtras	0.101177		debris_SEVtras	0.194602
debris_SEVtras	0.0488227		debris_SEVtras	0.1383		debris_SEVtras	0.00268255		debris_SEVtras	0.0134614
debris_SEVtras	0.0552573		debris_SEVtras	0.118953		debris_SEVtras	0.0217695		debris_SEVtras	0.0508562
debris_SEVtras	0.03662		debris_SEVtras	0.13939		debris_SEVtras	0.0138589		debris_SEVtras	0.0292804
debris_SEVtras	0.0313864		debris_SEVtras	0.177971		debris_SEVtras	0.0711599		debris_SEVtras	0.154689
debris_SEVtras	0.0689627		debris_SEVtras	0.182484		debris_SEVtras	0.0586007		debris_SEVtras	0.134005
debris_SEVtras	0.11359		debris_SEVtras	0.208136		debris_SEVtras	0.0340764		debris_SEVtras	0.0425154
debris_SEVtras	0.0554173		debris_SEVtras	0.202507		debris_SEVtras	0.0466509		debris_SEVtras	0.112608
debris_SEVtras	0.0264412		debris_SEVtras	0.102655		debris_SEVtras	0.0264971		debris_SEVtras	0.0507011
debris_SEVtras	0.0332438		debris_SEVtras	0.0987408		debris_SEVtras	0.0682658		debris_SEVtras	0.138746
debris_SEVtras	0.298292		debris_SEVtras	0.280604		debris_SEVtras	0.092413		debris_SEVtras	0.195217
debris_SEVtras	0.0420092		debris_SEVtras	0.175262		debris_SEVtras	0.135029		debris_SEVtras	0.196958
debris_SEVtras	0.099958		debris_SEVtras	0.200292		debris_SEVtras	0.120026		debris_SEVtras	0.242309
debris_SEVtras	0.0713601		debris_SEVtras	0.166075		debris_SEVtras	0.0805436		debris_SEVtras	0.137939
debris_SEVtras	0.109468		debris_SEVtras	0.238724		debris_SEVtras	0.000274195		debris_SEVtras	0.0232225
debris_SEVtras	0.0181897		debris_SEVtras	0.104828		debris_SEVtras	0.00591631		debris_SEVtras	0.0436519
debris_SEVtras	0.103488		debris_SEVtras	0.497419		debris_SEVtras	0.000400147		debris_SEVtras	0.0323485
debris_SEVtras	0.0154944		debris_SEVtras	0.0901793		debris_SEVtras	0.0505506		debris_SEVtras	0.0809947
debris_SEVtras	0.038542		debris_SEVtras	0.129545		debris_SEVtras	0.161231		debris_SEVtras	0.319232
debris_SEVtras	0.0459754		debris_SEVtras	0.131628		debris_SEVtras	0.236913		debris_SEVtras	0.342607
debris_SEVtras	0.0184485		debris_SEVtras	0.133037		debris_SEVtras	0.161443		debris_SEVtras	0.315246
debris_SEVtras	0.00786889		debris_SEVtras	0.0504423		debris_SEVtras	0.00240085		debris_SEVtras	0.018383
debris_SEVtras	0.0642896		debris_SEVtras	0.185047		debris_SEVtras	0.0329432		debris_SEVtras	0.0374764
debris_SEVtras	0.0728913		debris_SEVtras	0.202542		debris_SEVtras	0.0623321		debris_SEVtras	0.111983
debris_SEVtras	0.11352		debris_SEVtras	0.242177		debris_SEVtras	0.0617044		debris_SEVtras	0.165331
debris_SEVtras	0.0965912		debris_SEVtras	0.220656		debris_SEVtras	0.0663932		debris_SEVtras	0.0736168
debris_SEVtras	0.038773		debris_SEVtras	0.135942		debris_SEVtras	0.00409074		debris_SEVtras	0.0198244
debris_SEVtras	0.1298		debris_SEVtras	0.201579		debris_SEVtras	0.112949		debris_SEVtras	0.232505
debris_SEVtras	0.0441574		debris_SEVtras	0.110376		debris_SEVtras	0.0650687		debris_SEVtras	0.130412
debris_SEVtras	0.124691		debris_SEVtras	0.60096		debris_SEVtras	0.047198		debris_SEVtras	0.111991
debris_SEVtras	0.031413		debris_SEVtras	0.222768		debris_SEVtras	0.0801451		debris_SEVtras	0.0701719
debris_SEVtras	0.038433		debris_SEVtras	0.124888		debris_SEVtras	0.00952195		debris_SEVtras	0.0155941
debris_SEVtras	0.0331391		debris_SEVtras	0.0791468		debris_SEVtras	0.0574254		debris_SEVtras	0.113474
debris_SEVtras	0.0222906		debris_SEVtras	0.0305914		debris_SEVtras	-0.000691437		debris_SEVtras	0.00755076
debris_SEVtras	0.0482628		debris_SEVtras	0.151956		debris_SEVtras	0.00756583		debris_SEVtras	0.0914433
debris_SEVtras	0.0894777		debris_SEVtras	0.182151		debris_SEVtras	0.124118		debris_SEVtras	0.152755
debris_SEVtras	0.0430521		debris_SEVtras	0.153534		debris_SEVtras	0.000118448		debris_SEVtras	0.0131379
debris_SEVtras	0.0696037		debris_SEVtras	0.186112		debris_SEVtras	0.147795		debris_SEVtras	0.21037
debris_SEVtras	0.00641702		debris_SEVtras	0.0375773		debris_SEVtras	0.0659056		debris_SEVtras	0.132335
debris_SEVtras	0.0586429		debris_SEVtras	0.219825		debris_SEVtras	0.0690278		debris_SEVtras	0.148882
debris_SEVtras	0.0325569		debris_SEVtras	0.132332		debris_SEVtras	0.00316691		debris_SEVtras	0.0102853
debris_SEVtras	0.100929		debris_SEVtras	0.240179		debris_SEVtras	0.0235763		debris_SEVtras	0.0504496
debris_SEVtras	0.234486		debris_SEVtras	0.396409		debris_SEVtras	0.113972		debris_SEVtras	0.165768
debris_SEVtras	0.0914562		debris_SEVtras	0.164369		debris_SEVtras	-0.000199154		debris_SEVtras	0.0533092
debris_SEVtras	0.0866795		debris_SEVtras	0.237355		debris_SEVtras	0.0729639		debris_SEVtras	0.133215
debris_SEVtras	0.0768419		debris_SEVtras	0.180419		debris_SEVtras	0.000238431		debris_SEVtras	0.0277187
debris_SEVtras	0.0942397		debris_SEVtras	0.251539		debris_SEVtras	0.16834		debris_SEVtras	0.183829
debris_SEVtras	0.0602022		debris_SEVtras	0.170643		debris_SEVtras	0.0246619		debris_SEVtras	0.0308212
debris_SEVtras	0.0807657		debris_SEVtras	0.194455		debris_SEVtras	0.063169		debris_SEVtras	0.107478
debris_SEVtras	0.026001		debris_SEVtras	0.162135		debris_SEVtras	0.0634765		debris_SEVtras	0.0647
debris_SEVtras	0.0129134		debris_SEVtras	0.0946501		debris_SEVtras	0.00360057		debris_SEVtras	0.0132722
debris_SEVtras	0.0974915		debris_SEVtras	0.193991		debris_SEVtras	0.0523129		debris_SEVtras	0.101472
debris_SEVtras	0.040608		debris_SEVtras	0.0926186		debris_SEVtras	0.0536124		debris_SEVtras	0.098956
debris_SEVtras	0.0742557		debris_SEVtras	0.125622		debris_SEVtras	0.0479479		debris_SEVtras	0.0959364
debris_SEVtras	0.0770052		debris_SEVtras	0.191877		debris_SEVtras	0.377701		debris_SEVtras	0.807512
debris_SEVtras	0.0309924		debris_SEVtras	0.108094		debris_SEVtras	0.00409438		debris_SEVtras	0.0426335
debris_SEVtras	0.0400401		debris_SEVtras	0.140976		debris_SEVtras	0.073321		debris_SEVtras	0.162139
debris_SEVtras	0.157601		debris_SEVtras	0.274721		debris_SEVtras	0.0241976		debris_SEVtras	0.0621113
debris_SEVtras	0.0157109		debris_SEVtras	0.126426		debris_SEVtras	0.0395506		debris_SEVtras	0.0947463
debris_SEVtras	0.0889227		debris_SEVtras	0.184811		debris_SEVtras	0.125914		debris_SEVtras	0.160271
debris_SEVtras	0.0576799		debris_SEVtras	0.179728		debris_SEVtras	0.192757		debris_SEVtras	0.234278
debris_SEVtras	0.121084		debris_SEVtras	0.252105		debris_SEVtras	0.0812536		debris_SEVtras	0.0854824
debris_SEVtras	0.0657535		debris_SEVtras	0.163855		debris_SEVtras	0.155664		debris_SEVtras	0.184266
debris_SEVtras	0.0183003		debris_SEVtras	0.0398296		debris_SEVtras	0.0142554		debris_SEVtras	0.0367066
debris_SEVtras	0.0452603		debris_SEVtras	0.203005		debris_SEVtras	0.131995		debris_SEVtras	0.262627
debris_SEVtras	0.0862334		debris_SEVtras	0.1418		debris_SEVtras	0.397529		debris_SEVtras	0.854275
debris_SEVtras	0.059705		debris_SEVtras	0.129487		debris_SEVtras	0.110975		debris_SEVtras	0.207893
debris_SEVtras	0.0328385		debris_SEVtras	0.0863981		debris_SEVtras	0.0588675		debris_SEVtras	0.131632
debris_SEVtras	0.105255		debris_SEVtras	0.2225		debris_SEVtras	0.0176744		debris_SEVtras	0.0274449
debris_SEVtras	0.0120799		debris_SEVtras	0.125201		debris_SEVtras	0.0504192		debris_SEVtras	0.187127
debris_SEVtras	0.0445617		debris_SEVtras	0.144611		debris_SEVtras	0.0889865		debris_SEVtras	0.181413
debris_SEVtras	0.0726412		debris_SEVtras	0.163169		debris_SEVtras	0.202555		debris_SEVtras	0.299604
debris_SEVtras	0.02992		debris_SEVtras	0.117251		debris_SEVtras	0.0852841		debris_SEVtras	0.152348
debris_SEVtras	0.0443955		debris_SEVtras	0.0975847		debris_SEVtras	0.0732842		debris_SEVtras	0.0889466
debris_SEVtras	0.0884693		debris_SEVtras	0.210411		debris_SEVtras	0.112261		debris_SEVtras	0.742109
debris_SEVtras	0.0456638		debris_SEVtras	0.143872		debris_SEVtras	0.0897438		debris_SEVtras	0.124473
debris_SEVtras	0.0277325		debris_SEVtras	0.0698689		debris_SEVtras	0.00149173		debris_SEVtras	0.0120186
debris_SEVtras	0.000375152		debris_SEVtras	0.145066		debris_SEVtras	0.0536125		debris_SEVtras	0.124266
debris_SEVtras	0.054616		debris_SEVtras	0.164444		debris_SEVtras	0.0544396		debris_SEVtras	0.109593
debris_SEVtras	0.00589195		debris_SEVtras	0.0250893		debris_SEVtras	0.0508487		debris_SEVtras	0.111492
debris_SEVtras	0.0733582		debris_SEVtras	0.157185		debris_SEVtras	0.0988073		debris_SEVtras	0.170655
debris_SEVtras	0.0600866		debris_SEVtras	0.13297		debris_SEVtras	0.0665402		debris_SEVtras	0.124055
debris_SEVtras	0.0798481		debris_SEVtras	0.228239		debris_SEVtras	0.0228954		debris_SEVtras	0.0372182
debris_SEVtras	0.0508281		debris_SEVtras	0.130066		debris_SEVtras	0.00133002		debris_SEVtras	0.0129914
debris_SEVtras	0.0653238		debris_SEVtras	0.123966		debris_SEVtras	0.0303372		debris_SEVtras	0.0513708
debris_SEVtras	0.0608599		debris_SEVtras	0.161716		debris_SEVtras	0.115886		debris_SEVtras	0.17351
debris_SEVtras	0.0369177		debris_SEVtras	0.416731		debris_SEVtras	0.0702635		debris_SEVtras	0.17365
debris_SEVtras	0.0621779		debris_SEVtras	0.258703		debris_SEVtras	0.0414355		debris_SEVtras	0.100481
debris_SEVtras	0.0656489		debris_SEVtras	0.186366		debris_SEVtras	0.0603239		debris_SEVtras	0.0740073
debris_SEVtras	0.00406223		debris_SEVtras	0.113558		debris_SEVtras	0.0673158		debris_SEVtras	0.107474
debris_SEVtras	0.0104944		debris_SEVtras	0.193759		debris_SEVtras	0.0448907		debris_SEVtras	0.108079
debris_SEVtras	0.0969462		debris_SEVtras	0.364512		debris_SEVtras	0.0481258		debris_SEVtras	0.134542
debris_SEVtras	0.0353969		debris_SEVtras	0.141148		debris_SEVtras	0.422862		debris_SEVtras	0.851934
debris_SEVtras	0.0507162		debris_SEVtras	0.149451		debris_SEVtras	0.0860085		debris_SEVtras	0.23379
debris_SEVtras	0.0272698		debris_SEVtras	0.144175		debris_SEVtras	0.0562771		debris_SEVtras	0.174786
debris_SEVtras	0.0573541		debris_SEVtras	0.13994		debris_SEVtras	0.337249		debris_SEVtras	0.788187
debris_SEVtras	0.119314		debris_SEVtras	0.213757		debris_SEVtras	0.102372		debris_SEVtras	0.224672
debris_SEVtras	0.000229303		debris_SEVtras	0.0736532		debris_SEVtras	0.00321886		debris_SEVtras	0.0196833
debris_SEVtras	0.115952		debris_SEVtras	0.252452		debris_SEVtras	0.0465732		debris_SEVtras	0.10324
debris_SEVtras	0.0410562		debris_SEVtras	0.146475		debris_SEVtras	0.117828		debris_SEVtras	0.227795
debris_SEVtras	0.00660702		debris_SEVtras	0.0809649		debris_SEVtras	0.0577948		debris_SEVtras	0.120525
debris_SEVtras	0.00390409		debris_SEVtras	0.0464246		debris_SEVtras	0.232424		debris_SEVtras	0.348432
debris_SEVtras	0.0130984		debris_SEVtras	0.0247055		debris_SEVtras	0.0735509		debris_SEVtras	0.155605
debris_SEVtras	0.117705		debris_SEVtras	0.26254		debris_SEVtras	-0.000691437		debris_SEVtras	0.0108667
debris_SEVtras	0.0186844		debris_SEVtras	0.163832		debris_SEVtras	0.0959817		debris_SEVtras	0.209212
debris_SEVtras	0.082457		debris_SEVtras	0.195824		debris_SEVtras	0.000504108		debris_SEVtras	0.0196027
debris_SEVtras	0.0176762		debris_SEVtras	0.161114		debris_SEVtras	0.101835		debris_SEVtras	0.14653
debris_SEVtras	0.194134		debris_SEVtras	0.154678		debris_SEVtras	0.0454387		debris_SEVtras	0.168142
debris_SEVtras	0.223741		debris_SEVtras	0.549261		debris_SEVtras	-0.000798414		debris_SEVtras	0.0622185
debris_SEVtras	0.0500106		debris_SEVtras	0.163625		debris_SEVtras	0.044643		debris_SEVtras	0.0724558
debris_SEVtras	0.0347742		debris_SEVtras	0.175512		debris_SEVtras	0.108427		debris_SEVtras	0.20693
debris_SEVtras	0.149162		debris_SEVtras	0.266556		debris_SEVtras	0.0027219		debris_SEVtras	0.00455405
debris_SEVtras	0.0487473		debris_SEVtras	0.0958616		debris_SEVtras	0.138459		debris_SEVtras	0.114871
debris_SEVtras	0.0237866		debris_SEVtras	0.117214		debris_SEVtras	0.0426171		debris_SEVtras	0.149928
debris_SEVtras	0.0659875		debris_SEVtras	0.2682		debris_SEVtras	0.184242		debris_SEVtras	0.265138
debris_SEVtras	0.02948		debris_SEVtras	0.120747		debris_SEVtras	0.112345		debris_SEVtras	0.173364
debris_SEVtras	0.0570574		debris_SEVtras	0.103397		debris_SEVtras	0.0842886		debris_SEVtras	0.130809
debris_SEVtras	0.1102		debris_SEVtras	0.277081		debris_SEVtras	0.165034		debris_SEVtras	0.237162
debris_SEVtras	0.0851982		debris_SEVtras	0.215769		debris_SEVtras	0.11574		debris_SEVtras	0.232401
debris_SEVtras	0.0421881		debris_SEVtras	0.12288		debris_SEVtras	0.177471		debris_SEVtras	0.232983
debris_SEVtras	0.00706312		debris_SEVtras	0.060539		debris_SEVtras	0.168402		debris_SEVtras	0.218255
debris_SEVtras	0.0260832		debris_SEVtras	0.0944559		debris_SEVtras	0.0971836		debris_SEVtras	0.175379
debris_SEVtras	0.0572934		debris_SEVtras	0.152809		debris_SEVtras	0.0437801		debris_SEVtras	0.126709
debris_SEVtras	0.0892525		debris_SEVtras	0.185076		debris_SEVtras	0.118725		debris_SEVtras	0.22999
debris_SEVtras	0.234575		debris_SEVtras	0.509421		debris_SEVtras	0.0434036		debris_SEVtras	0.101105
debris_SEVtras	0.0471132		debris_SEVtras	0.131759		debris_SEVtras	0.125897		debris_SEVtras	0.389265
debris_SEVtras	0.0576288		debris_SEVtras	0.124908		debris_SEVtras	0.12183		debris_SEVtras	0.237901
debris_SEVtras	0.0531434		debris_SEVtras	0.122675		debris_SEVtras	0.163623		debris_SEVtras	0.308262
debris_SEVtras	0.104247		debris_SEVtras	0.195047		debris_SEVtras	0.1157		debris_SEVtras	0.179145
debris_SEVtras	0.0364153		debris_SEVtras	0.17596		debris_SEVtras	0.00809906		debris_SEVtras	0.0111459
debris_SEVtras	0.0641541		debris_SEVtras	0.141693		debris_SEVtras	0.0947045		debris_SEVtras	0.145525
debris_SEVtras	0.0127534		debris_SEVtras	0.119128		debris_SEVtras	0.0975657		debris_SEVtras	0.140841
debris_SEVtras	0.0713394		debris_SEVtras	0.230329		debris_SEVtras	0.0703484		debris_SEVtras	0.15244
debris_SEVtras	0.0542135		debris_SEVtras	0.146323		debris_SEVtras	0.0116187		debris_SEVtras	0.115082
debris_SEVtras	0.0494954		debris_SEVtras	0.0996078		debris_SEVtras	0.0628618		debris_SEVtras	0.193987
debris_SEVtras	0.131196		debris_SEVtras	0.259927		debris_SEVtras	0.00116455		debris_SEVtras	0.0358097
debris_SEVtras	0.0303475		debris_SEVtras	0.221494		debris_SEVtras	0.0465119		debris_SEVtras	0.111148
debris_SEVtras	0.0667552		debris_SEVtras	0.173459		debris_SEVtras	0.0649514		debris_SEVtras	0.110312
debris_SEVtras	0.0819399		debris_SEVtras	0.202973		debris_SEVtras	0.0844475		debris_SEVtras	0.123212
debris_SEVtras	0.0630542		debris_SEVtras	0.196848		debris_SEVtras	0.0364652		debris_SEVtras	0.0442366
debris_SEVtras	0.0909109		debris_SEVtras	0.178204		debris_SEVtras	0.12599		debris_SEVtras	0.193428
debris_SEVtras	0.0807408		debris_SEVtras	0.174856		debris_SEVtras	0.0384745		debris_SEVtras	0.086587
debris_SEVtras	0.0334287		debris_SEVtras	0.152661		debris_SEVtras	0.00858385		debris_SEVtras	0.0115734
debris_SEVtras	0.0514849		debris_SEVtras	0.134531		debris_SEVtras	0.103143		debris_SEVtras	0.131878
debris_SEVtras	0.0630106		debris_SEVtras	0.171912		debris_SEVtras	0.0213743		debris_SEVtras	0.023688
debris_SEVtras	0.0957883		debris_SEVtras	0.164801		debris_SEVtras	0.0482171		debris_SEVtras	0.17162
debris_SEVtras	0.342852		debris_SEVtras	0.362236		debris_SEVtras	0.0515755		debris_SEVtras	0.0783865
debris_SEVtras	0.0662285		debris_SEVtras	0.155729		debris_SEVtras	0.00556372		debris_SEVtras	0.0404289
debris_SEVtras	0.11202		debris_SEVtras	0.240385		debris_SEVtras	0.0796089		debris_SEVtras	0.176295
debris_SEVtras	0.0592514		debris_SEVtras	0.178466		debris_SEVtras	0.121266		debris_SEVtras	0.231152
debris_SEVtras	0.0665729		debris_SEVtras	0.233487		debris_SEVtras	0.0210889		debris_SEVtras	0.15229
debris_SEVtras	0.0640074		debris_SEVtras	0.186245		debris_SEVtras	0.0469416		debris_SEVtras	0.0329381
debris_SEVtras	0.0196955		debris_SEVtras	0.161352		debris_SEVtras	0.00144625		debris_SEVtras	0.0379871
debris_SEVtras	0.259402		debris_SEVtras	0.510199		debris_SEVtras	0.038499		debris_SEVtras	0.102888
debris_SEVtras	0.0868342		debris_SEVtras	0.231028		debris_SEVtras	0.0013894		debris_SEVtras	0.00659398
debris_SEVtras	0.061086		debris_SEVtras	0.178705		debris_SEVtras	0.100798		debris_SEVtras	0.153659
debris_SEVtras	0.125607		debris_SEVtras	0.225127		debris_SEVtras	0.0577948		debris_SEVtras	0.133271
debris_SEVtras	0.0822934		debris_SEVtras	0.225388		debris_SEVtras	-0.000691437		debris_SEVtras	0.0287897
debris_SEVtras	0.088125		debris_SEVtras	0.205417		debris_SEVtras	-0.000691437		debris_SEVtras	0.0269103
debris_SEVtras	0.0129714		debris_SEVtras	0.10434		debris_SEVtras	0.000733487		debris_SEVtras	0.0227323
debris_SEVtras	0.0793944		debris_SEVtras	0.199564		debris_SEVtras	0.0562437		debris_SEVtras	0.124507
debris_SEVtras	0.0183126		debris_SEVtras	0.0805049		debris_SEVtras	0.0945949		debris_SEVtras	0.194647
debris_SEVtras	0.0984304		debris_SEVtras	0.218591		debris_SEVtras	0.0917414		debris_SEVtras	0.194038
debris_SEVtras	0.0721659		debris_SEVtras	0.19195		debris_SEVtras	0.00432873		debris_SEVtras	0.00643925
debris_SEVtras	0.0928417		debris_SEVtras	0.196251		debris_SEVtras	0.0795659		debris_SEVtras	0.124187
debris_SEVtras	0.0457057		debris_SEVtras	0.140969		debris_SEVtras	0.0686226		debris_SEVtras	0.136815
debris_SEVtras	0.218295		debris_SEVtras	0.530949		debris_SEVtras	0.00159908		debris_SEVtras	0.00780104
debris_SEVtras	0.133435		debris_SEVtras	0.254631		debris_SEVtras	0.113906		debris_SEVtras	0.165577
debris_SEVtras	0.124688		debris_SEVtras	0.254789		debris_SEVtras	0.0517172		debris_SEVtras	0.168387
debris_SEVtras	0.100594		debris_SEVtras	0.193087		debris_SEVtras	0.0387965		debris_SEVtras	0.158338
debris_SEVtras	0.0477923		debris_SEVtras	0.107478		debris_SEVtras	0.0341643		debris_SEVtras	0.0445052
debris_SEVtras	0.0243765		debris_SEVtras	0.0905896		debris_SEVtras	0.0233027		debris_SEVtras	0.0126514
debris_SEVtras	0.0319073		debris_SEVtras	0.109204		debris_SEVtras	0.175432		debris_SEVtras	0.316329
debris_SEVtras	0.0201753		debris_SEVtras	0.0538448		debris_SEVtras	0.00376094		debris_SEVtras	0.00776772
debris_SEVtras	0.0330477		debris_SEVtras	0.125726		debris_SEVtras	0.11276		debris_SEVtras	0.669843
debris_SEVtras	0.13082		debris_SEVtras	0.231674		debris_SEVtras	0.11857		debris_SEVtras	0.189228
debris_SEVtras	0.0324241		debris_SEVtras	0.109012		debris_SEVtras	0.0037799		debris_SEVtras	0.00708985
debris_SEVtras	0.0101214		debris_SEVtras	0.021686		debris_SEVtras	0.393119		debris_SEVtras	0.82648
debris_SEVtras	0.0409832		debris_SEVtras	0.107941		debris_SEVtras	0.0146275		debris_SEVtras	0.0277848
debris_SEVtras	0.0905169		debris_SEVtras	0.182571		debris_SEVtras	0.0452023		debris_SEVtras	0.149014
debris_SEVtras	0.0445352		debris_SEVtras	0.129115		debris_SEVtras	0.162208		debris_SEVtras	0.30946
debris_SEVtras	0.0306543		debris_SEVtras	0.0685931		debris_SEVtras	0.108007		debris_SEVtras	0.232606
debris_SEVtras	0.127946		debris_SEVtras	0.2619		debris_SEVtras	0.0509954		debris_SEVtras	0.144113
[truncated: 22,378 more rows]

## Sheet: Fig. 2c
MSC					293F
x	y	z			x	y	z
9.60406	-0.46891	debris_SEVtras			14.1316	10.2261	debris_SEVtras
10.2787	2.72274	debris_SEVtras			15.1738	-2.21149	debris_SEVtras
7.19559	0.917647	debris_SEVtras			-5.62259	-2.45642	debris_SEVtras
7.27033	1.00018	debris_SEVtras			8.18369	9.06074	debris_SEVtras
10.9676	1.5344	debris_SEVtras			3.99536	4.88677	debris_SEVtras
11.6533	-2.67335	debris_SEVtras			17.7994	-7.24773	debris_SEVtras
11.6858	9.90305	debris_SEVtras			14.694	-2.78143	debris_SEVtras
10.5175	-1.6721	debris_SEVtras			7.59929	5.80833	debris_SEVtras
8.67957	-1.30494	debris_SEVtras			18.1325	-0.715451	debris_SEVtras
11.3675	-2.38049	debris_SEVtras			11.7123	2.42984	debris_SEVtras
8.68522	-0.373993	debris_SEVtras			7.31508	4.10292	debris_SEVtras
11.1335	-0.710794	debris_SEVtras			10.0937	9.88934	debris_SEVtras
11.3227	0.0323721	debris_SEVtras			9.57687	13.8737	debris_SEVtras
10.9844	1.57819	debris_SEVtras			7.81548	12.564	debris_SEVtras
10.3345	-2.90753	debris_SEVtras			3.92302	-4.25925	debris_SEVtras
7.09337	0.778613	debris_SEVtras			14.9144	-1.97379	debris_SEVtras
8.87793	1.47911	debris_SEVtras			-1.63963	-5.89354	debris_SEVtras
9.13639	-2.09752	debris_SEVtras			-5.62862	-2.46188	debris_SEVtras
7.35516	5.09027	debris_SEVtras			0.741977	-0.255734	debris_SEVtras
9.61933	6.7181	debris_SEVtras			4.13044	5.0085	debris_SEVtras
6.19391	0.784848	debris_SEVtras			2.83876	14.3527	debris_SEVtras
7.36989	1.818	debris_SEVtras			4.99189	-0.575106	debris_SEVtras
9.9335	6.44946	debris_SEVtras			4.42216	11.7655	debris_SEVtras
12.7063	-4.67432	debris_SEVtras			8.90583	4.73394	debris_SEVtras
7.99252	8.98817	debris_SEVtras			14.5342	-5.67924	debris_SEVtras
11.6585	-2.66009	debris_SEVtras			3.31091	1.21518	debris_SEVtras
7.90022	-0.172457	debris_SEVtras			10.9864	5.65832	debris_SEVtras
11.7818	-2.86865	debris_SEVtras			12.0856	-4.12693	debris_SEVtras
9.61821	6.49772	debris_SEVtras			9.46477	2.99266	debris_SEVtras
9.31057	0.151986	debris_SEVtras			16.8296	5.95426	debris_SEVtras
9.85271	0.935164	debris_SEVtras			3.82965	-0.655103	debris_SEVtras
8.76666	9.83528	debris_SEVtras			14.3454	-2.57463	debris_SEVtras
9.44908	0.742291	debris_SEVtras			3.80407	0.477253	debris_SEVtras
9.54725	-0.411048	debris_SEVtras			21.9503	-2.8319	debris_SEVtras
8.57557	6.70236	debris_SEVtras			15.8998	8.12018	debris_SEVtras
10.0276	9.07461	debris_SEVtras			14.2027	-2.00026	debris_SEVtras
7.3877	9.13799	debris_SEVtras			5.62766	9.77218	debris_SEVtras
7.85375	-1.60771	debris_SEVtras			12.1475	-2.98198	debris_SEVtras
8.37407	-1.26637	debris_SEVtras			3.30693	1.21567	debris_SEVtras
9.35904	0.465013	debris_SEVtras			4.04375	4.78006	debris_SEVtras
9.94233	10.7702	debris_SEVtras			7.16357	9.14823	debris_SEVtras
10.2014	-1.58074	debris_SEVtras			5.18963	-5.11783	debris_SEVtras
7.66842	0.579746	debris_SEVtras			6.72192	5.75098	debris_SEVtras
8.68766	-0.372304	debris_SEVtras			7.2161	9.72909	debris_SEVtras
8.45464	1.3333	debris_SEVtras			14.4462	-2.53112	debris_SEVtras
9.24233	0.883431	debris_SEVtras			13.7244	6.34419	debris_SEVtras
8.97696	1.14122	debris_SEVtras			6.37012	7.12209	debris_SEVtras
9.97096	6.46255	debris_SEVtras			18.2818	-0.597153	debris_SEVtras
8.49855	-1.15568	debris_SEVtras			19.5524	7.05967	debris_SEVtras
9.18321	0.964122	debris_SEVtras			12.6679	-1.94099	debris_SEVtras
10.3256	0.328525	debris_SEVtras			14.6507	-1.40088	debris_SEVtras
11.6837	9.90054	debris_SEVtras			6.1128	10.4345	debris_SEVtras
9.71988	0.909673	debris_SEVtras			15.7753	11.3868	debris_SEVtras
6.86332	8.46431	debris_SEVtras			11.2265	13.268	debris_SEVtras
11.4257	-2.40666	debris_SEVtras			17.7689	-7.95713	debris_SEVtras
10.4693	13.1975	debris_SEVtras			21.4904	7.33435	debris_SEVtras
10.5136	-1.90706	debris_SEVtras			15.3642	13.3653	debris_SEVtras
10.238	-2.13036	debris_SEVtras			2.33773	-4.99615	debris_SEVtras
7.88274	-0.190381	debris_SEVtras			12.8802	-3.60574	debris_SEVtras
7.97895	-1.52106	debris_SEVtras			9.3524	3.77899	debris_SEVtras
8.68204	-0.445901	debris_SEVtras			9.37246	8.98584	debris_SEVtras
11.5523	0.290841	debris_SEVtras			5.99929	10.5392	debris_SEVtras
9.23324	6.87584	debris_SEVtras			4.37037	1.82942	debris_SEVtras
3.46107	5.29444	debris_SEVtras			13.1023	12.9196	debris_SEVtras
9.01786	-2.67798	debris_SEVtras			5.27152	-8.89978	debris_SEVtras
10.4202	-2.86608	debris_SEVtras			9.03886	8.24105	debris_SEVtras
10.9962	9.00561	debris_SEVtras			13.8015	6.3516	debris_SEVtras
9.10822	1.03465	debris_SEVtras			7.59874	3.08647	debris_SEVtras
9.95941	0.970663	debris_SEVtras			4.53382	2.07966	debris_SEVtras
7.26991	1.31109	debris_SEVtras			15.0046	-2.55844	debris_SEVtras
8.68694	-0.371527	debris_SEVtras			14.4413	-1.82179	debris_SEVtras
8.87102	-1.12706	debris_SEVtras			4.37769	11.7234	debris_SEVtras
12.2515	10.0141	debris_SEVtras			6.17989	1.12845	debris_SEVtras
8.16953	2.32978	debris_SEVtras			12.7685	9.86051	debris_SEVtras
7.37433	1.85348	debris_SEVtras			14.7814	-2.84946	debris_SEVtras
9.21446	0.16565	debris_SEVtras			14.2308	-1.16289	debris_SEVtras
9.73707	2.6547	debris_SEVtras			9.23953	3.95637	debris_SEVtras
11.7128	-2.663	debris_SEVtras			11.0012	11.5411	debris_SEVtras
11.8351	-2.20402	debris_SEVtras			10.9926	-6.34056	debris_SEVtras
9.96877	6.44265	debris_SEVtras			4.99125	-0.573404	debris_SEVtras
8.55901	-2.94446	debris_SEVtras			15.0747	-1.77356	debris_SEVtras
5.3561	0.43485	debris_SEVtras			8.33632	-5.12314	debris_SEVtras
8.72408	0.541292	debris_SEVtras			20.1559	-0.152625	debris_SEVtras
10.574	-1.91885	debris_SEVtras			9.91667	7.8902	debris_SEVtras
10.6157	-1.49373	debris_SEVtras			14.2451	-2.02855	debris_SEVtras
9.47513	9.28614	debris_SEVtras			7.61178	4.067	debris_SEVtras
8.5635	2.59004	debris_SEVtras			9.05103	9.41429	debris_SEVtras
8.48024	0.638583	debris_SEVtras			14.1778	-2.04454	debris_SEVtras
11.6001	-0.80645	debris_SEVtras			14.8449	0.0379536	debris_SEVtras
8.74519	-2.75953	debris_SEVtras			-2.36838	-6.46858	debris_SEVtras
8.64488	1.57054	debris_SEVtras			11.2144	5.60598	debris_SEVtras
9.75596	2.62001	debris_SEVtras			0.75704	3.72517	debris_SEVtras
6.60738	3.04948	debris_SEVtras			14.4264	-1.72773	debris_SEVtras
9.81897	-0.361411	debris_SEVtras			0.78693	6.96469	debris_SEVtras
5.64178	-1.59533	debris_SEVtras			2.22361	1.24603	debris_SEVtras
9.21834	0.137681	debris_SEVtras			14.2798	10.3337	debris_SEVtras
8.32525	9.36867	debris_SEVtras			6.69796	20.6333	debris_SEVtras
7.37627	1.84123	debris_SEVtras			-0.157547	3.22311	debris_SEVtras
10.5926	11.1277	debris_SEVtras			14.893	-2.48473	debris_SEVtras
8.74092	-1.33405	debris_SEVtras			15.483	-2.06493	debris_SEVtras
10.4533	-2.26019	debris_SEVtras			6.0088	5.89702	debris_SEVtras
10.4799	-1.73986	debris_SEVtras			14.8063	-2.27884	debris_SEVtras
6.6235	1.14955	debris_SEVtras			6.58908	1.63651	debris_SEVtras
8.42795	-3.30009	debris_SEVtras			6.09331	14.5386	debris_SEVtras
10.6758	-1.82458	debris_SEVtras			6.06964	14.5338	debris_SEVtras
11.3538	-2.37732	debris_SEVtras			11.1253	7.05703	debris_SEVtras
9.95859	6.44013	debris_SEVtras			14.7459	-2.1041	debris_SEVtras
10.2993	-2.41267	debris_SEVtras			5.62814	9.79816	debris_SEVtras
6.4221	-0.270315	debris_SEVtras			6.10922	10.669	debris_SEVtras
8.21972	-1.35188	debris_SEVtras			18.0297	1.36313	debris_SEVtras
11.5869	-0.812639	debris_SEVtras			12.9173	4.35422	debris_SEVtras
11.8897	0.0917014	debris_SEVtras			12.0349	10.2487	debris_SEVtras
9.92041	6.50991	debris_SEVtras			0.240917	-5.5105	debris_SEVtras
10.4769	13.2047	debris_SEVtras			11.7366	10.7092	debris_SEVtras
6.78443	1.30593	debris_SEVtras			14.8025	-1.99614	debris_SEVtras
9.0907	0.194464	debris_SEVtras			21.835	1.44871	debris_SEVtras
8.17258	1.03937	debris_SEVtras			9.50271	3.00759	debris_SEVtras
9.71246	2.6151	debris_SEVtras			19.9232	12.852	debris_SEVtras
12.2478	10.0108	debris_SEVtras			7.56085	3.14224	debris_SEVtras
9.69075	2.46571	debris_SEVtras			4.30854	1.53407	debris_SEVtras
11.8417	8.1997	debris_SEVtras			5.09629	3.7368	debris_SEVtras
9.1286	0.264326	debris_SEVtras			8.4848	0.820112	debris_SEVtras
11.6856	9.90432	debris_SEVtras			8.87054	-7.8741	debris_SEVtras
9.55766	1.71205	debris_SEVtras			16.799	5.96091	debris_SEVtras
9.97828	6.4677	debris_SEVtras			14.1675	-2.71053	debris_SEVtras
6.20211	0.791039	debris_SEVtras			7.65836	3.16618	debris_SEVtras
8.73958	-1.19105	debris_SEVtras			4.67816	-2.08122	debris_SEVtras
7.61182	8.22962	debris_SEVtras			2.36888	-4.96211	debris_SEVtras
11.8411	-2.51898	debris_SEVtras			6.20019	1.19266	debris_SEVtras
12.0167	0.0661223	debris_SEVtras			0.737928	3.66574	debris_SEVtras
9.77117	6.68048	debris_SEVtras			7.2522	4.16999	debris_SEVtras
11.9628	0.0722836	debris_SEVtras			11.15	7.04275	debris_SEVtras
9.69446	2.45567	debris_SEVtras			-3.31664	-2.14709	debris_SEVtras
8.16942	2.32833	debris_SEVtras			9.56313	-4.94961	debris_SEVtras
9.57808	1.73374	debris_SEVtras			17.5198	1.09169	debris_SEVtras
6.58972	3.04039	debris_SEVtras			11.042	3.04135	debris_SEVtras
8.19377	8.81185	debris_SEVtras			14.877	-2.51715	debris_SEVtras
10.7064	2.73436	debris_SEVtras			10.7396	-4.20123	debris_SEVtras
10.1969	-1.97931	debris_SEVtras			20.5046	5.09055	debris_SEVtras
8.11256	0.328716	debris_SEVtras			2.36552	-4.96431	debris_SEVtras
8.56333	6.70502	debris_SEVtras			8.09427	13.7525	debris_SEVtras
10.5102	-2.40189	debris_SEVtras			2.39404	-0.387172	debris_SEVtras
7.18842	0.903295	debris_SEVtras			-3.42003	10.4536	debris_SEVtras
9.15404	0.943823	debris_SEVtras			5.39586	3.67723	debris_SEVtras
9.23147	6.87908	debris_SEVtras			9.41888	3.80948	debris_SEVtras
8.31661	-1.28867	debris_SEVtras			9.62134	9.30741	debris_SEVtras
6.18094	0.791537	debris_SEVtras			5.87954	7.73718	debris_SEVtras
11.8102	0.0785777	debris_SEVtras			7.71139	4.94415	debris_SEVtras
9.92386	0.940174	debris_SEVtras			7.7118	10.2889	debris_SEVtras
11.1707	0.701325	debris_SEVtras			14.7794	-1.43253	debris_SEVtras
10.7933	-1.61918	debris_SEVtras			4.02595	4.73278	debris_SEVtras
9.52205	1.68785	debris_SEVtras			5.69247	5.6162	debris_SEVtras
9.91253	6.54063	debris_SEVtras			14.9732	-2.4317	debris_SEVtras
9.6202	-0.462155	debris_SEVtras			15.1681	-3.25999	debris_SEVtras
10.0441	6.45459	debris_SEVtras			14.9701	-1.42475	debris_SEVtras
10.9596	-0.475814	debris_SEVtras			4.25703	1.47598	debris_SEVtras
6.21241	0.791501	debris_SEVtras			0.76172	7.9442	debris_SEVtras
9.28271	6.80868	debris_SEVtras			15.2075	-1.89041	debris_SEVtras
10.6624	2.63736	debris_SEVtras			14.9273	-1.73112	debris_SEVtras
6.39838	-0.28205	debris_SEVtras			8.51588	-4.9795	debris_SEVtras
9.9337	6.52162	debris_SEVtras			1.29275	7.49227	debris_SEVtras
9.02117	1.09927	debris_SEVtras			9.66189	17.7147	debris_SEVtras
10.6885	-1.95145	debris_SEVtras			11.2012	13.2196	debris_SEVtras
7.10666	-0.67016	debris_SEVtras			0.360561	7.47976	debris_SEVtras
11.2108	7.79394	debris_SEVtras			14.548	-1.93554	debris_SEVtras
16.0355	5.04895	debris_SEVtras			0.411143	8.31367	debris_SEVtras
7.33783	0.259704	debris_SEVtras			14.9404	-2.09096	debris_SEVtras
9.96932	6.50287	debris_SEVtras			5.19429	-5.12605	debris_SEVtras
7.22493	-0.496214	debris_SEVtras			14.9021	-2.03144	debris_SEVtras
11.11	1.63639	debris_SEVtras			10.1076	9.93567	debris_SEVtras
9.97402	6.58059	debris_SEVtras			13.8547	-1.43209	debris_SEVtras
9.75595	7.07505	debris_SEVtras			18.0281	1.35945	debris_SEVtras
8.81942	-2.6436	debris_SEVtras			10.1228	-7.76702	debris_SEVtras
10.0154	10.8442	debris_SEVtras			0.328296	8.15703	debris_SEVtras
9.12302	-2.23926	debris_SEVtras			0.661212	-0.35296	debris_SEVtras
0.388047	1.52228	debris_SEVtras			9.9725	4.90773	debris_SEVtras
10.5048	1.06531	debris_SEVtras			9.87172	6.10249	debris_SEVtras
6.68841	1.9016	debris_SEVtras			14.3262	-3.08666	debris_SEVtras
12.7095	-4.66423	debris_SEVtras			14.4865	-2.03719	debris_SEVtras
7.11895	0.794816	debris_SEVtras			3.35553	13.3477	debris_SEVtras
8.32524	1.69543	debris_SEVtras			9.11478	4.1794	debris_SEVtras
11.1909	-0.737889	debris_SEVtras			0.402345	8.22502	debris_SEVtras
11.7211	0.15816	debris_SEVtras			10.9727	-0.74785	debris_SEVtras
3.25347	0.333685	debris_SEVtras			11.2159	13.2636	debris_SEVtras
8.94736	-2.31139	debris_SEVtras			13.4378	10.4098	debris_SEVtras
9.48008	11.0839	debris_SEVtras			0.821904	8.11557	debris_SEVtras
9.49516	1.74067	debris_SEVtras			15.4056	13.4285	debris_SEVtras
8.067	2.38053	debris_SEVtras			0.364582	6.99196	debris_SEVtras
5.74364	-0.357225	debris_SEVtras			9.47821	2.92914	debris_SEVtras
10.0237	6.46387	debris_SEVtras			2.67503	2.58164	debris_SEVtras
10.4337	0.23832	debris_SEVtras			15.1751	-2.37712	debris_SEVtras
7.34599	-0.456134	debris_SEVtras			9.10724	8.38916	debris_SEVtras
3.25575	0.332279	debris_SEVtras			6.40108	7.16378	debris_SEVtras
5.64193	-1.59476	debris_SEVtras			20.1491	4.99757	debris_SEVtras
9.89501	1.03913	debris_SEVtras			9.60306	9.30283	debris_SEVtras
7.89623	-0.203638	debris_SEVtras			4.76587	1.69517	debris_SEVtras
11.2469	0.741142	debris_SEVtras			8.10449	13.6827	debris_SEVtras
9.65332	2.5031	debris_SEVtras			7.71299	8.55236	debris_SEVtras
6.9302	0.0818912	debris_SEVtras			-1.61054	-5.86186	debris_SEVtras
10.8334	-0.861575	debris_SEVtras			15.1934	-3.60389	debris_SEVtras
5.4148	0.380558	debris_SEVtras			4.21732	15.4957	debris_SEVtras
16.4496	5.18254	debris_SEVtras			18.2004	-2.62155	debris_SEVtras
7.85294	-0.177115	debris_SEVtras			4.92835	-9.55729	debris_SEVtras
9.79799	10.0916	debris_SEVtras			4.51982	5.42712	debris_SEVtras
5.37409	0.427237	debris_SEVtras			8.08207	13.7916	debris_SEVtras
8.44206	-3.07587	debris_SEVtras			12.1494	-0.544111	debris_SEVtras
8.70596	-0.202317	debris_SEVtras			11.7381	2.40814	debris_SEVtras
6.96991	-0.758673	debris_SEVtras			14.1018	-2.00494	debris_SEVtras
8.79411	-0.633673	debris_SEVtras			4.0037	4.76207	debris_SEVtras
6.4111	-0.282266	debris_SEVtras			15.1533	13.3833	debris_SEVtras
10.344	2.58873	debris_SEVtras			3.41469	-6.52919	debris_SEVtras
10.6673	-1.94208	debris_SEVtras			13.8971	10.0317	debris_SEVtras
11.0153	1.61375	debris_SEVtras			4.03441	6.94778	debris_SEVtras
8.40934	1.6659	debris_SEVtras			2.86129	7.15073	debris_SEVtras
10.2943	-1.58185	debris_SEVtras			10.3102	-9.49621	debris_SEVtras
7.75386	-0.286041	debris_SEVtras			8.10859	-4.15556	debris_SEVtras
10.1591	-1.99745	debris_SEVtras			0.964431	7.96425	debris_SEVtras
8.1717	1.03994	debris_SEVtras			16.8306	5.96294	debris_SEVtras
9.79336	-0.00742801	debris_SEVtras			14.6537	-2.95035	debris_SEVtras
9.50072	-0.587466	debris_SEVtras			14.3559	-2.31615	debris_SEVtras
11.2088	1.67941	debris_SEVtras			7.55966	3.18479	debris_SEVtras
8.76723	9.82374	debris_SEVtras			7.53026	9.95387	debris_SEVtras
7.17665	1.4333	debris_SEVtras			6.07674	14.5474	debris_SEVtras
10.0365	6.3909	debris_SEVtras			15.665	8.22006	debris_SEVtras
9.91094	6.57336	debris_SEVtras			7.49128	6.23478	debris_SEVtras
10.063	-1.75837	debris_SEVtras			11.1425	8.20589	debris_SEVtras
12.1637	-2.23008	debris_SEVtras			4.5252	5.45554	debris_SEVtras
9.58003	1.73604	debris_SEVtras			11.5296	4.95339	debris_SEVtras
10.1973	-2.17852	debris_SEVtras			6.10793	-0.79249	debris_SEVtras
7.60683	0.51242	debris_SEVtras			-0.25224	3.24788	debris_SEVtras
9.22411	1.07414	debris_SEVtras			9.57928	-4.96465	debris_SEVtras
10.4813	-1.95638	debris_SEVtras			-3.30518	-2.16108	debris_SEVtras
9.11098	1.02296	debris_SEVtras			11.8199	-3.18433	debris_SEVtras
7.82523	-0.125826	debris_SEVtras			-0.42707	16.6122	debris_SEVtras
9.13073	-2.55363	debris_SEVtras			10.2053	14.2138	debris_SEVtras
14.3311	0.970526	debris_SEVtras			12.9875	6.47189	debris_SEVtras
9.70923	0.819002	debris_SEVtras			7.68147	10.2148	debris_SEVtras
7.6509	0.584059	debris_SEVtras			5.38251	3.71922	debris_SEVtras
9.02221	-2.08242	debris_SEVtras			3.29702	-6.38184	debris_SEVtras
9.42225	7.23515	debris_SEVtras			10.1257	-7.76804	debris_SEVtras
7.35912	1.81065	debris_SEVtras			16.8144	5.95431	debris_SEVtras
6.86105	8.46439	debris_SEVtras			11.6711	5.79167	debris_SEVtras
10.0041	6.48156	debris_SEVtras			10.9566	8.17328	debris_SEVtras
11.6904	4.92518	debris_SEVtras			8.96502	10.9995	debris_SEVtras
8.95158	-0.270303	debris_SEVtras			6.0305	-0.789261	debris_SEVtras
5.56335	-1.6645	debris_SEVtras			6.06324	14.527	debris_SEVtras
10.7269	2.63249	debris_SEVtras			12.7787	10.5129	debris_SEVtras
7.2524	1.33374	debris_SEVtras			20.6772	6.36688	debris_SEVtras
9.2271	0.130173	debris_SEVtras			9.53748	2.85169	debris_SEVtras
3.25347	0.331384	debris_SEVtras			6.39882	7.12899	debris_SEVtras
10.9796	-0.597362	debris_SEVtras			10.9962	5.55192	debris_SEVtras
9.27529	6.80316	debris_SEVtras			-3.22784	-0.490378	debris_SEVtras
8.43312	-3.0862	debris_SEVtras			7.19709	12.3993	debris_SEVtras
12.0353	0.0566699	debris_SEVtras			4.04698	6.04397	debris_SEVtras
7.65776	0.554907	debris_SEVtras			15.2979	13.2972	debris_SEVtras
8.32	9.36615	debris_SEVtras			13.6007	6.45973	debris_SEVtras
8.96625	1.14861	debris_SEVtras			18.1451	10.6294	debris_SEVtras
11.3685	-2.38031	debris_SEVtras			1.21629	7.92539	debris_SEVtras
11.3539	0.766021	debris_SEVtras			7.63468	10.2621	debris_SEVtras
10.6704	3.14536	debris_SEVtras			3.40797	-6.51797	debris_SEVtras
8.69361	-0.362368	debris_SEVtras			3.40792	-6.51611	debris_SEVtras
10.3682	-2.11854	debris_SEVtras			-1.39157	-3.35654	debris_SEVtras
7.22673	-0.576507	debris_SEVtras			4.1377	0.23582	debris_SEVtras
10.5246	1.04266	debris_SEVtras			4.47137	11.69	debris_SEVtras
12.0533	5.03607	debris_SEVtras			15.9262	10.8931	debris_SEVtras
3.25565	0.332206	debris_SEVtras			5.28704	-8.87748	debris_SEVtras
7.89917	-0.186423	debris_SEVtras			-6.05575	-0.0986421	debris_SEVtras
10.4022	-2.92596	debris_SEVtras			4.70725	-2.04696	debris_SEVtras
3.25889	0.333768	debris_SEVtras			10.3259	-9.50971	debris_SEVtras
7.18109	1.42432	debris_SEVtras			15.0827	-2.20039	debris_SEVtras
10.792	-1.67591	debris_SEVtras			9.30058	3.6813	debris_SEVtras
7.30577	-0.482568	debris_SEVtras			15.6905	-2.12758	debris_SEVtras
7.23547	0.921436	debris_SEVtras			6.22266	1.14058	debris_SEVtras
7.38795	5.09682	debris_SEVtras			9.4803	2.92331	debris_SEVtras
14.3273	0.970913	debris_SEVtras			12.7854	10.8109	debris_SEVtras
9.91892	0.969248	debris_SEVtras			15.0601	-1.73737	debris_SEVtras
9.51808	7.01819	debris_SEVtras			6.16987	1.31659	debris_SEVtras
6.78948	1.30892	debris_SEVtras			11.0363	8.1879	debris_SEVtras
10.3977	-1.87197	debris_SEVtras			14.2364	10.303	debris_SEVtras
9.8861	0.962813	debris_SEVtras			3.96385	16.6366	debris_SEVtras
10.957	-0.494942	debris_SEVtras			15.8439	8.16502	debris_SEVtras
10.3855	-2.97581	debris_SEVtras			12.8313	4.39398	debris_SEVtras
10.4684	13.1964	debris_SEVtras			15.2621	-3.00229	debris_SEVtras
11.3643	-0.727959	debris_SEVtras			11.2201	13.2839	debris_SEVtras
9.99231	6.46538	debris_SEVtras			9.0149	11.1333	debris_SEVtras
10.9086	1.70334	debris_SEVtras			2.40412	-0.384408	debris_SEVtras
9.36338	1.61885	debris_SEVtras			12.8798	10.2247	debris_SEVtras
7.74729	0.548837	debris_SEVtras			2.77203	14.3398	debris_SEVtras
10.3299	-3.29868	debris_SEVtras			6.89431	5.54257	debris_SEVtras
9.13714	6.47124	debris_SEVtras			11.6827	5.81162	debris_SEVtras
8.70264	-2.59028	debris_SEVtras			2.40365	-0.382887	debris_SEVtras
9.94748	0.729218	debris_SEVtras			-3.18717	-0.456024	debris_SEVtras
9.62586	-0.482103	debris_SEVtras			12.3058	-6.25474	debris_SEVtras
8.79668	-2.70476	debris_SEVtras			15.1381	-2.17962	debris_SEVtras
8.03468	-7.59311	debris_SEVtras			9.72679	7.91301	debris_SEVtras
8.53559	-2.9399	debris_SEVtras			-6.62763	8.74099	debris_SEVtras
7.23594	8.6132	debris_SEVtras			14.149	-3.04973	debris_SEVtras
9.31517	0.23817	debris_SEVtras			4.02755	4.77556	debris_SEVtras
3.25151	0.332694	debris_SEVtras			2.42141	12.3043	debris_SEVtras
10.0074	0.370893	debris_SEVtras			12.665	-1.94091	debris_SEVtras
6.69526	1.91147	debris_SEVtras			15.2692	-2.29398	debris_SEVtras
6.24551	8.45784	debris_SEVtras			14.969	-1.60876	debris_SEVtras
9.11591	-2.58142	debris_SEVtras			18.6919	-0.319443	debris_SEVtras
9.22745	0.1249	debris_SEVtras			7.66382	8.52387	debris_SEVtras
7.20278	-0.562722	debris_SEVtras			-3.20482	2.64796	debris_SEVtras
11.1332	1.4269	debris_SEVtras			2.22519	-6.94348	debris_SEVtras
8.33354	1.68126	debris_SEVtras			9.03692	8.24389	debris_SEVtras
9.52839	1.72459	debris_SEVtras			13.0032	6.45734	debris_SEVtras
9.50192	-0.577528	debris_SEVtras			9.40253	8.98055	debris_SEVtras
9.07388	1.05266	debris_SEVtras			15.1459	-2.06758	debris_SEVtras
9.82589	0.0167144	debris_SEVtras			-1.40808	-3.34503	debris_SEVtras
6.75309	1.35399	debris_SEVtras			9.61849	-1.92391	debris_SEVtras
10.3246	0.307105	debris_SEVtras			11.1647	7.00918	debris_SEVtras
10.3312	0.381851	debris_SEVtras			7.6331	10.2468	debris_SEVtras
5.78028	-0.328334	debris_SEVtras			7.58289	9.89329	debris_SEVtras
12.0011	0.0682546	debris_SEVtras			7.01417	4.27462	debris_SEVtras
8.59077	9.3057	debris_SEVtras			9.18093	11.3748	debris_SEVtras
10.4584	-2.56607	debris_SEVtras			3.23271	-1.7293	debris_SEVtras
10.3182	0.75248	debris_SEVtras			-1.41532	-3.36051	debris_SEVtras
6.63174	9.2312	debris_SEVtras			15.3026	-2.22609	debris_SEVtras
9.57805	0.93648	debris_SEVtras			15.4604	-2.24123	debris_SEVtras
9.24925	0.551005	debris_SEVtras			13.0791	7.94662	debris_SEVtras
11.9846	-2.64959	debris_SEVtras			-3.31526	-2.14803	debris_SEVtras
9.93115	-0.119889	debris_SEVtras			12.6715	-1.93603	debris_SEVtras
10.1133	-1.7897	debris_SEVtras			14.6124	-2.1574	debris_SEVtras
9.76082	7.06759	debris_SEVtras			4.03175	4.76757	debris_SEVtras
12.0205	0.063731	debris_SEVtras			18.1306	-0.715574	debris_SEVtras
12.1123	-2.95994	debris_SEVtras			6.05971	10.6001	debris_SEVtras
11.7553	5.40657	debris_SEVtras			2.1503	1.57643	debris_SEVtras
10.5879	-1.75512	debris_SEVtras			2.40019	-0.380345	debris_SEVtras
8.14084	2.3352	debris_SEVtras			11.288	13.2514	debris_SEVtras
9.2426	0.252399	debris_SEVtras			18.828	15.0823	debris_SEVtras
7.31483	0.223858	debris_SEVtras			8.23102	3.84824	debris_SEVtras
9.78398	2.6244	debris_SEVtras			13.0868	7.93285	debris_SEVtras
11.9383	4.55236	debris_SEVtras			14.1589	10.2197	debris_SEVtras
8.53263	0.63884	debris_SEVtras			2.76907	14.3379	debris_SEVtras
8.06282	-1.45991	debris_SEVtras			-5.60819	-2.44387	debris_SEVtras
9.71535	2.68197	debris_SEVtras			4.23694	1.47189	debris_SEVtras
11.2579	0.747601	debris_SEVtras			14.1792	10.2795	debris_SEVtras
11.1979	1.70555	debris_SEVtras			4.97982	11.9519	debris_SEVtras
10.0439	6.45363	debris_SEVtras			4.24256	15.4664	debris_SEVtras
3.25563	0.342383	debris_SEVtras			14.1635	-2.18048	debris_SEVtras
10.1408	6.54371	debris_SEVtras			8.25916	5.87162	debris_SEVtras
11.0525	0.402138	debris_SEVtras			9.91554	4.87755	debris_SEVtras
8.53433	0.465457	debris_SEVtras			5.79505	10.1105	debris_SEVtras
6.94233	0.0866466	debris_SEVtras			15.0566	-2.5061	debris_SEVtras
12.147	-2.98651	debris_SEVtras			8.40381	-5.08056	debris_SEVtras
8.57872	2.55615	debris_SEVtras			7.63521	7.52223	debris_SEVtras
10.4559	0.67462	debris_SEVtras			-3.94355	5.48392	debris_SEVtras
10.7219	-2.09742	debris_SEVtras			13.7621	-2.46826	debris_SEVtras
10.5443	-2.31892	debris_SEVtras			-3.42087	10.4539	debris_SEVtras
6.62594	0.514842	debris_SEVtras			12.3083	-6.25086	debris_SEVtras
11.5863	-0.806375	debris_SEVtras			8.09631	13.7427	debris_SEVtras
11.0521	-0.528403	debris_SEVtras			6.02229	10.6	debris_SEVtras
10.326	-3.31992	debris_SEVtras			15.7848	11.2922	debris_SEVtras
10.3137	-1.82466	debris_SEVtras			7.59573	5.8657	debris_SEVtras
8.72118	-0.237414	debris_SEVtras			14.9867	13.2488	debris_SEVtras
8.75682	2.144	debris_SEVtras			15.1818	-1.93408	debris_SEVtras
9.6491	2.61104	debris_SEVtras			6.42422	2.01058	debris_SEVtras
11.0407	-0.434895	debris_SEVtras			-3.7794	5.41155	debris_SEVtras
11.2026	7.73837	debris_SEVtras			11.4989	5.01662	debris_SEVtras
10.5081	2.50011	debris_SEVtras			14.0477	-1.13939	debris_SEVtras
10.3663	-2.22474	debris_SEVtras			8.85035	4.74924	debris_SEVtras
7.67887	0.589815	debris_SEVtras			9.47634	2.95105	debris_SEVtras
9.9352	0.760176	debris_SEVtras			-0.236902	3.19741	debris_SEVtras
8.52113	0.630133	debris_SEVtras			11.1953	6.9564	debris_SEVtras
10.0378	6.49334	debris_SEVtras			8.93536	10.9013	debris_SEVtras
9.60965	2.62262	debris_SEVtras			10.1369	9.9606	debris_SEVtras
9.88498	6.40868	debris_SEVtras			15.7808	8.17958	debris_SEVtras
8.2816	-1.01626	debris_SEVtras			7.90545	7.88188	debris_SEVtras
8.33259	-1.27976	debris_SEVtras			7.59451	5.76621	debris_SEVtras
9.21321	1.01402	debris_SEVtras			17.4805	-7.14539	debris_SEVtras
10.0015	6.49637	debris_SEVtras			10.1067	5.00657	debris_SEVtras
3.45848	5.29457	debris_SEVtras			-6.67411	8.6967	debris_SEVtras
9.71296	2.54179	debris_SEVtras			13.1258	12.9466	debris_SEVtras
9.94636	6.46236	debris_SEVtras			14.2583	10.3391	debris_SEVtras
8.85622	-2.48309	debris_SEVtras			8.79516	8.13569	debris_SEVtras
10.3255	-3.31817	debris_SEVtras			11.7063	2.37274	debris_SEVtras
11.2205	7.80453	debris_SEVtras			7.8233	3.16577	debris_SEVtras
7.38638	9.13604	debris_SEVtras			5.22554	6.36191	debris_SEVtras
12.5383	-3.78132	debris_SEVtras			11.7506	2.39915	debris_SEVtras
10.6694	3.15375	debris_SEVtras			15.6692	-2.15209	debris_SEVtras
8.56758	6.70518	debris_SEVtras			14.0943	10.2098	debris_SEVtras
10.5425	2.53241	debris_SEVtras			8.58185	6.63927	debris_SEVtras
10.3693	-3.01397	debris_SEVtras			-7.00277	3.60361	debris_SEVtras
3.2494	0.339853	debris_SEVtras			11.1539	8.26586	debris_SEVtras
8.68731	-2.69377	debris_SEVtras			16.0868	10.6455	debris_SEVtras
10.2882	-1.69097	debris_SEVtras			10.1199	9.87444	debris_SEVtras
10.7639	3.25308	debris_SEVtras			4.88193	-9.49847	debris_SEVtras
11.7467	-2.15159	debris_SEVtras			11.9455	15.4853	debris_SEVtras
12.0641	-2.63026	debris_SEVtras			13.1265	12.9474	debris_SEVtras
9.73191	2.43937	debris_SEVtras			14.2737	-2.46372	debris_SEVtras
8.14306	2.31381	debris_SEVtras			14.8409	-1.89126	debris_SEVtras
10.3737	0.282636	debris_SEVtras			11.7398	5.89367	debris_SEVtras
10.391	-2.76208	debris_SEVtras			-5.49216	0.578165	debris_SEVtras
9.58352	2.65437	debris_SEVtras			14.6511	-2.25076	debris_SEVtras
8.14935	2.33263	debris_SEVtras			7.62839	4.06956	debris_SEVtras
10.023	9.07186	debris_SEVtras			17.6417	2.42803	debris_SEVtras
7.06822	2.31204	debris_SEVtras			-4.26782	5.49513	debris_SEVtras
11.448	5.43805	debris_SEVtras			5.19107	-5.12048	debris_SEVtras
9.19622	0.124588	debris_SEVtras			6.06797	10.671	debris_SEVtras
7.68443	1.1873	debris_SEVtras			8.63649	7.2241	debris_SEVtras
16.0349	5.04741	debris_SEVtras			12.917	10.3314	debris_SEVtras
8.92898	-2.58831	debris_SEVtras			12.729	9.23121	debris_SEVtras
9.50667	1.74473	debris_SEVtras			4.7232	-2.04386	debris_SEVtras
11.3091	0.728364	debris_SEVtras			1.2672	7.64237	debris_SEVtras
7.35396	5.08966	debris_SEVtras			4.82329	12.8381	debris_SEVtras
9.24446	0.868487	debris_SEVtras			15.0141	-2.06616	debris_SEVtras
10.8299	3.18455	debris_SEVtras			11.1265	5.69368	debris_SEVtras
10.8883	-0.578679	debris_SEVtras			14.1655	10.2846	debris_SEVtras
8.74156	2.16758	debris_SEVtras			2.9082	14.1447	debris_SEVtras
10.6158	3.09128	debris_SEVtras			5.38418	3.6978	debris_SEVtras
9.53526	7.08753	debris_SEVtras			9.68144	5.17968	debris_SEVtras
10.5483	-2.26379	debris_SEVtras			17.7693	-7.95919	debris_SEVtras
0.398049	1.51636	debris_SEVtras			9.07584	3.56694	debris_SEVtras
8.11985	0.326057	debris_SEVtras			14.9332	-1.9883	debris_SEVtras
9.95484	0.89734	debris_SEVtras			18.0304	1.36469	debris_SEVtras
10.5437	13.2688	debris_SEVtras			6.20116	17.0907	debris_SEVtras
8.13173	2.34348	debris_SEVtras			1.11302	0.155673	debris_SEVtras
9.58386	2.61206	debris_SEVtras			4.92933	8.13312	debris_SEVtras
7.24868	1.84391	debris_SEVtras			11.0179	7.13495	debris_SEVtras
8.42876	-3.08596	debris_SEVtras			22.2486	3.15263	debris_SEVtras
7.61125	8.22413	debris_SEVtras			9.56802	-4.94974	debris_SEVtras
11.2868	0.490893	debris_SEVtras			7.12662	-6.67245	debris_SEVtras
10.3227	-1.56244	debris_SEVtras			-5.64344	-2.4745	debris_SEVtras
9.93686	6.52342	debris_SEVtras			11.1357	8.28306	debris_SEVtras
3.25235	0.335546	debris_SEVtras			9.49567	3.56204	debris_SEVtras
5.65104	-1.58521	debris_SEVtras			9.20278	7.1979	debris_SEVtras
10.4545	1.42612	debris_SEVtras			9.4521	2.96113	debris_SEVtras
8.4205	-3.33344	debris_SEVtras			10.1193	9.90793	debris_SEVtras
6.78168	1.33238	debris_SEVtras			6.69751	20.633	debris_SEVtras
10.6843	2.63943	debris_SEVtras			8.09438	13.7048	debris_SEVtras
9.55804	1.75624	debris_SEVtras			18.0737	-6.433	debris_SEVtras
8.19245	1.01137	debris_SEVtras			-0.430146	16.621	debris_SEVtras
9.48058	11.0836	debris_SEVtras			15.415	13.4395	debris_SEVtras
9.14051	0.609358	debris_SEVtras			-7.00233	3.60328	debris_SEVtras
9.43431	-0.730981	debris_SEVtras			15.0297	8.22092	debris_SEVtras
9.27117	6.80416	debris_SEVtras			8.36767	6.6982	debris_SEVtras
10.4182	0.0153679	debris_SEVtras			11.4919	4.9264	debris_SEVtras
7.87906	-1.58971	debris_SEVtras			6.69619	20.6312	debris_SEVtras
8.72923	-2.45692	debris_SEVtras			13.7209	-0.392115	debris_SEVtras
3.26407	0.336512	debris_SEVtras			0.736004	8.65636	debris_SEVtras
8.44632	-1.18682	debris_SEVtras			9.56968	13.871	debris_SEVtras
12.25	10.0177	debris_SEVtras			1.10871	0.151623	debris_SEVtras
5.75291	-0.355637	debris_SEVtras			2.80521	-3.16203	debris_SEVtras
10.7218	2.68426	debris_SEVtras			16.7067	6.02295	debris_SEVtras
9.75186	0.866868	debris_SEVtras			6.08963	14.5613	debris_SEVtras
9.14553	0.608007	debris_SEVtras			11.8481	10.6122	debris_SEVtras
8.66418	-2.72703	debris_SEVtras			13.9388	10.1598	debris_SEVtras
11.0771	-0.651886	debris_SEVtras			17.2737	-7.17011	debris_SEVtras
3.45344	5.29037	debris_SEVtras			11.5561	2.5448	debris_SEVtras
10.0208	0.567735	debris_SEVtras			6.19792	1.22808	debris_SEVtras
8.59966	-0.216135	debris_SEVtras			9.58699	9.27976	debris_SEVtras
8.43148	-3.09285	debris_SEVtras			14.7189	-2.15035	debris_SEVtras
7.61086	8.224	debris_SEVtras			14.1969	-0.132102	debris_SEVtras
9.75275	-2.10342	debris_SEVtras			11.4341	4.89994	debris_SEVtras
11.1574	1.73871	debris_SEVtras			13.6874	6.4455	debris_SEVtras
7.96636	1.15464	debris_SEVtras			8.12718	13.6899	debris_SEVtras
8.96195	1.16055	debris_SEVtras			8.30612	-5.14437	debris_SEVtras
9.59583	2.66132	debris_SEVtras			15.1922	-2.97029	debris_SEVtras
9.13086	-2.53288	debris_SEVtras			14.6414	-2.12231	debris_SEVtras
10.3121	0.801466	debris_SEVtras			7.33968	9.49643	debris_SEVtras
8.46548	-1.24819	debris_SEVtras			6.03486	10.6714	debris_SEVtras
8.51255	0.622009	debris_SEVtras			11.9923	10.3109	debris_SEVtras
11.277	0.501175	debris_SEVtras			15.0194	-2.20641	debris_SEVtras
11.585	-0.795696	debris_SEVtras			15.0617	-2.0091	debris_SEVtras
8.61296	-1.06818	debris_SEVtras			20.6769	6.36899	debris_SEVtras
11.6848	9.90263	debris_SEVtras			11.2303	13.2616	debris_SEVtras
9.99138	6.52304	debris_SEVtras			0.848598	-3.53563	debris_SEVtras
9.9912	6.48904	debris_SEVtras			14.7121	-2.14656	debris_SEVtras
8.34142	-1.21018	debris_SEVtras			4.87645	8.04365	debris_SEVtras
9.11976	-2.24724	debris_SEVtras			15.7201	11.3248	debris_SEVtras
9.23204	0.984182	debris_SEVtras			10.2944	6.31564	debris_SEVtras
9.74107	7.04566	debris_SEVtras			14.7898	-1.89512	debris_SEVtras
7.16275	0.845609	debris_SEVtras			-3.78967	5.41175	debris_SEVtras
11.0491	1.6231	debris_SEVtras			15.7282	11.3564	debris_SEVtras
8.24193	8.97733	debris_SEVtras			13.9694	-2.3497	debris_SEVtras
10.5224	1.05609	debris_SEVtras			7.36129	9.68725	debris_SEVtras
7.77462	-0.297425	debris_SEVtras			5.45465	4.9633	debris_SEVtras
11.7285	-2.72756	debris_SEVtras			0.476068	7.70858	debris_SEVtras
8.76798	-2.7343	debris_SEVtras			10.064	-1.73448	debris_SEVtras
9.17635	0.126548	debris_SEVtras			-6.67279	8.69892	debris_SEVtras
8.32548	9.36363	debris_SEVtras			13.9624	-1.10153	debris_SEVtras
7.03653	0.168427	debris_SEVtras			13.9182	10.0214	debris_SEVtras
10.5051	13.2312	debris_SEVtras			7.1899	12.3787	debris_SEVtras
7.38417	9.13631	debris_SEVtras			15.4988	-2.43037	debris_SEVtras
9.62693	1.72827	debris_SEVtras			0.275323	2.69786	debris_SEVtras
9.47863	9.29222	debris_SEVtras			2.41837	12.3084	debris_SEVtras
5.95309	1.82072	debris_SEVtras			7.43778	-3.33968	debris_SEVtras
10.9496	1.65015	debris_SEVtras			6.18668	1.21704	debris_SEVtras
7.30098	0.2427	debris_SEVtras			-3.76798	5.40768	debris_SEVtras
10.3747	0.283623	debris_SEVtras			17.7982	-7.25671	debris_SEVtras
7.32476	0.294645	debris_SEVtras			-5.62524	-2.45891	debris_SEVtras
8.06595	0.0146744	debris_SEVtras			15.2109	-2.55152	debris_SEVtras
6.62432	1.14541	debris_SEVtras			14.0956	10.3157	debris_SEVtras
11.0491	1.55004	debris_SEVtras			20.1522	4.99865	debris_SEVtras
0.394977	1.51753	debris_SEVtras			14.3483	-2.05427	debris_SEVtras
10.4005	0.245187	debris_SEVtras			3.98951	16.6142	debris_SEVtras
10.8267	-0.860349	debris_SEVtras			0.546256	3.12264	debris_SEVtras
9.47148	1.71805	debris_SEVtras			-0.215425	16.2223	debris_SEVtras
8.23627	8.85389	debris_SEVtras			14.8611	-3.43892	debris_SEVtras
7.40524	1.90189	debris_SEVtras			-4.05829	12.8768	debris_SEVtras
8.14264	8.76907	debris_SEVtras			11.5333	6.10724	debris_SEVtras
11.8345	0.0822641	debris_SEVtras			12.9645	6.48246	debris_SEVtras
10.8724	3.31339	debris_SEVtras			1.17406	-0.243628	debris_SEVtras
6.17968	0.792783	debris_SEVtras			7.6042	5.75093	debris_SEVtras
10.6961	2.62145	debris_SEVtras			5.39298	3.70593	debris_SEVtras
12.3215	-2.97312	debris_SEVtras			12.8215	9.88248	debris_SEVtras
12.3147	-3.10196	debris_SEVtras			7.44765	-3.33873	debris_SEVtras
6.39159	-0.281099	debris_SEVtras			14.3532	-2.40037	debris_SEVtras
6.63094	9.23439	debris_SEVtras			16.0825	10.6545	debris_SEVtras
7.77297	1.26028	debris_SEVtras			7.60635	3.09412	debris_SEVtras
9.87673	0.9625	debris_SEVtras			3.40089	-6.49869	debris_SEVtras
8.79941	-5.92569	debris_SEVtras			-0.233734	3.22165	debris_SEVtras
9.17534	0.964347	debris_SEVtras			4.17095	5.68674	debris_SEVtras
9.57543	2.31963	debris_SEVtras			6.11394	-0.853615	debris_SEVtras
5.67786	-1.55954	debris_SEVtras			14.1715	10.3973	debris_SEVtras
6.41183	-0.273534	debris_SEVtras			12.184	-1.62986	debris_SEVtras
7.0725	2.30944	debris_SEVtras			14.3107	-1.80882	debris_SEVtras
7.38706	9.13343	debris_SEVtras			0.767437	7.24347	debris_SEVtras
8.42224	-3.33012	debris_SEVtras			8.45189	0.863856	debris_SEVtras
10.0554	10.8884	debris_SEVtras			14.4899	-2.49049	debris_SEVtras
6.04444	7.03553	debris_SEVtras			2.85057	7.14384	debris_SEVtras
5.56546	-1.66312	debris_SEVtras			7.62711	3.10223	debris_SEVtras
9.30587	-2.25702	debris_SEVtras			12.7715	10.3535	debris_SEVtras
8.84434	-2.22477	debris_SEVtras			13.1006	12.9122	debris_SEVtras
10.7561	-0.41021	debris_SEVtras			14.6233	-2.02581	debris_SEVtras
9.48107	9.28824	debris_SEVtras			4.01454	4.71829	debris_SEVtras
7.09994	2.29399	debris_SEVtras			4.68374	11.8262	debris_SEVtras
10.6847	-1.90248	debris_SEVtras			3.50052	7.50543	debris_SEVtras
3.2635	0.335927	debris_SEVtras			8.84679	5.21484	debris_SEVtras
12.6817	-4.09402	debris_SEVtras			10.948	11.5405	debris_SEVtras
14.8338	-1.519	debris_SEVtras			6.10078	-0.867733	debris_SEVtras
15.9141	4.93524	debris_SEVtras			0.873474	3.09436	debris_SEVtras
6.63196	9.23029	debris_SEVtras			8.93868	3.46229	debris_SEVtras
11.1092	1.63929	debris_SEVtras			2.0023	6.87518	debris_SEVtras
7.19236	0.886085	debris_SEVtras			3.41268	-6.5228	debris_SEVtras
12.2635	-2.84521	debris_SEVtras			12.8018	4.42878	debris_SEVtras
7.61255	8.22694	debris_SEVtras			14.6331	-2.58335	debris_SEVtras
10.0316	-0.154401	debris_SEVtras			-5.48919	0.585427	debris_SEVtras
9.87955	1.64315	debris_SEVtras			3.83321	0.500718	debris_SEVtras
9.91337	6.53105	debris_SEVtras			4.06605	4.85752	debris_SEVtras
14.8344	-1.51948	debris_SEVtras			15.8562	8.15665	debris_SEVtras
9.141	1.19623	debris_SEVtras			5.54112	4.89436	debris_SEVtras
10.8019	-0.383298	debris_SEVtras			11.2539	13.2989	debris_SEVtras
9.89031	0.936276	debris_SEVtras			9.47666	2.92023	debris_SEVtras
9.71615	6.71537	debris_SEVtras			11.2879	13.3039	debris_SEVtras
6.63282	3.01342	debris_SEVtras			7.59644	3.11023	debris_SEVtras
9.75645	0.886236	debris_SEVtras			13.706	-3.5409	debris_SEVtras
11.4965	0.738277	debris_SEVtras			14.9138	-1.99172	debris_SEVtras
6.52372	0.497926	debris_SEVtras			15.1736	-2.02156	debris_SEVtras
8.12315	0.317809	debris_SEVtras			14.1249	10.1936	debris_SEVtras
8.12434	9.84082	debris_SEVtras			14.4151	10.4383	debris_SEVtras
11.9119	-2.62505	debris_SEVtras			2.77216	14.3357	debris_SEVtras
12.7121	-4.67144	debris_SEVtras			8.53194	0.794877	debris_SEVtras
11.841	8.19014	debris_SEVtras			7.59877	3.07968	debris_SEVtras
8.10609	-1.42601	debris_SEVtras			7.67588	8.52853	debris_SEVtras
5.86446	1.79077	debris_SEVtras			17.2206	-7.12179	debris_SEVtras
11.3814	-2.36576	debris_SEVtras			12.0849	-4.12905	debris_SEVtras
7.36503	1.80507	debris_SEVtras			7.21422	12.3941	debris_SEVtras
8.43286	-3.08439	debris_SEVtras			9.39439	8.99651	debris_SEVtras
10.8951	-0.566674	debris_SEVtras			4.00658	4.72924	debris_SEVtras
7.12566	-0.653216	debris_SEVtras			3.89938	4.87807	debris_SEVtras
6.76242	1.36316	debris_SEVtras			10.4272	6.94539	debris_SEVtras
9.67951	-2.10409	debris_SEVtras			11.8285	-3.18271	debris_SEVtras
10.2809	0.21426	debris_SEVtras			15.1406	-2.26004	debris_SEVtras
10.6925	-1.87492	debris_SEVtras			7.67272	10.2804	debris_SEVtras
8.96075	-2.33707	debris_SEVtras			6.2892	1.40607	debris_SEVtras
10.4423	3.07524	debris_SEVtras			15.8564	8.15945	debris_SEVtras
7.84002	8.46625	debris_SEVtras			0.890275	6.75816	debris_SEVtras
10.5427	1.08036	debris_SEVtras			8.95701	11.0085	debris_SEVtras
11.8601	-2.67899	debris_SEVtras			13.0267	10.3714	debris_SEVtras
12.2192	-3.07137	debris_SEVtras			14.9081	-2.13792	debris_SEVtras
11.7275	0.123048	debris_SEVtras			14.6514	-1.5868	debris_SEVtras
10.9323	-0.51276	debris_SEVtras			-1.38812	-3.35957	debris_SEVtras
10.5786	-2.22618	debris_SEVtras			5.41173	7.08038	debris_SEVtras
11.1534	1.77977	debris_SEVtras			8.91615	-11.1392	debris_SEVtras
7.66857	0.582485	debris_SEVtras			7.52347	10.1104	debris_SEVtras
9.96896	-0.169008	debris_SEVtras			6.09066	7.87358	debris_SEVtras
9.27043	6.79999	debris_SEVtras			13.586	6.63609	debris_SEVtras
6.04529	7.03697	debris_SEVtras			6.97159	7.73095	debris_SEVtras
8.5704	0.59991	debris_SEVtras			0.843225	3.11494	debris_SEVtras
10.3587	-3.26167	debris_SEVtras			20.6731	6.36139	debris_SEVtras
8.32477	-1.06066	debris_SEVtras			4.78396	5.07285	debris_SEVtras
11.311	0.853296	debris_SEVtras			4.01857	4.72218	debris_SEVtras
7.33942	0.266461	debris_SEVtras			5.60755	6.66024	debris_SEVtras
8.18507	9.45845	debris_SEVtras			19.5532	7.05692	debris_SEVtras
7.34086	0.267457	debris_SEVtras			14.9629	-1.79271	debris_SEVtras
9.07146	0.25392	debris_SEVtras			0.789063	3.9488	debris_SEVtras
10.2369	-1.88835	debris_SEVtras			7.4447	4.22376	debris_SEVtras
8.74698	2.14923	debris_SEVtras			17.8737	3.68143	debris_SEVtras
10.6443	3.0209	debris_SEVtras			14.582	-1.69192	debris_SEVtras
6.94621	0.0857684	debris_SEVtras			-1.39233	-3.35589	debris_SEVtras
11.767	5.09937	debris_SEVtras			4.82112	5.04825	debris_SEVtras
12.2412	10.0035	debris_SEVtras			14.9178	-2.29066	debris_SEVtras
9.94243	6.50593	debris_SEVtras			6.12218	10.6555	debris_SEVtras
10.0284	9.06774	debris_SEVtras			15.0104	-1.52603	debris_SEVtras
9.62141	0.911723	debris_SEVtras			10.2344	14.1698	debris_SEVtras
7.23038	8.60861	debris_SEVtras			10.9982	11.5366	debris_SEVtras
7.83237	-0.237144	debris_SEVtras			12.7687	9.85215	debris_SEVtras
3.42124	0.37699	debris_SEVtras			7.18625	12.4522	debris_SEVtras
10.6931	-1.832	debris_SEVtras			14.8257	0.0316263	debris_SEVtras
7.35619	5.08678	debris_SEVtras			4.15468	5.76497	debris_SEVtras
7.14366	1.29939	debris_SEVtras			9.7343	4.98804	debris_SEVtras
10.3586	-3.06638	debris_SEVtras			4.66063	12.3336	debris_SEVtras
8.61097	-1.07405	debris_SEVtras			22.0747	10.5925	debris_SEVtras
8.84489	-1.90085	debris_SEVtras			9.05955	7.11233	debris_SEVtras
10.7349	-1.72753	debris_SEVtras			10.126	-7.77045	debris_SEVtras
10.7725	3.01741	debris_SEVtras			3.99587	16.6046	debris_SEVtras
10.3889	0.208891	debris_SEVtras			9.19992	5.29605	debris_SEVtras
9.75531	0.881048	debris_SEVtras			11.5548	4.99644	debris_SEVtras
8.30299	-1.19982	debris_SEVtras			20.6744	6.36465	debris_SEVtras
8.59107	9.32813	debris_SEVtras			9.16578	7.21477	debris_SEVtras
8.08069	1.1041	debris_SEVtras			20.5164	5.09602	debris_SEVtras
11.7764	0.0923618	debris_SEVtras			6.27922	6.96894	debris_SEVtras
11.8759	-2.3733	debris_SEVtras			0.453219	7.90687	debris_SEVtras
11.2246	-0.693134	debris_SEVtras			0.856383	3.49412	debris_SEVtras
8.35879	1.68494	debris_SEVtras			10.2569	6.27836	debris_SEVtras
11.3276	0.720432	debris_SEVtras			8.30989	-5.14178	debris_SEVtras
11.5742	-0.798058	debris_SEVtras			8.50085	9.32646	debris_SEVtras
10.6419	3.10512	debris_SEVtras			2.33125	-0.306854	debris_SEVtras
3.23781	0.34035	debris_SEVtras			13.7989	6.41974	debris_SEVtras
10.278	-1.68445	debris_SEVtras			14.8538	-3.47592	debris_SEVtras
10.6373	-1.84384	debris_SEVtras			4.54731	8.40457	debris_SEVtras
10.6056	3.13708	debris_SEVtras			4.76045	12.6975	debris_SEVtras
6.36697	0.32566	debris_SEVtras			0.249148	-5.50776	debris_SEVtras
7.31794	0.263134	debris_SEVtras			11.4924	4.95678	debris_SEVtras
10.515	1.05203	debris_SEVtras			1.41137	7.39218	debris_SEVtras
11.0187	-0.536107	debris_SEVtras			14.7266	-2.50911	debris_SEVtras
10.4195	0.283012	debris_SEVtras			15.3776	13.4037	debris_SEVtras
10.6884	-1.54301	debris_SEVtras			15.6987	11.4327	debris_SEVtras
5.22348	-3.42698	debris_SEVtras			15.0471	-1.86994	debris_SEVtras
9.49225	-0.602425	debris_SEVtras			5.51338	5.7114	debris_SEVtras
10.3738	-2.93532	debris_SEVtras			19.5456	7.05338	debris_SEVtras
9.79788	10.095	debris_SEVtras			11.6359	5.7038	debris_SEVtras
10.5118	-1.69539	debris_SEVtras			13.7261	6.38445	debris_SEVtras
10.5352	-2.15273	debris_SEVtras			7.65354	10.252	debris_SEVtras
8.69983	-0.428682	debris_SEVtras			9.50168	2.94928	debris_SEVtras
8.85638	-1.19827	debris_SEVtras			4.49533	18.4671	debris_SEVtras
8.92923	-2.04985	debris_SEVtras			4.18043	5.84733	debris_SEVtras
11.3035	0.613316	debris_SEVtras			11.0159	7.14493	debris_SEVtras
10.388	-2.85624	debris_SEVtras			4.6736	-2.0507	debris_SEVtras
6.95949	-0.771919	debris_SEVtras			15.1536	8.2188	debris_SEVtras
8.46584	-3.05429	debris_SEVtras			7.61556	4.07172	debris_SEVtras
7.83122	-1.65323	debris_SEVtras			12.5078	4.77244	debris_SEVtras
10.933	1.30001	debris_SEVtras			14.1191	10.3379	debris_SEVtras
9.72722	2.39502	debris_SEVtras			18.8262	15.0801	debris_SEVtras
8.21579	1.0234	debris_SEVtras			15.5583	8.23142	debris_SEVtras
9.54575	-0.27354	debris_SEVtras			20.5148	5.0934	debris_SEVtras
7.62958	2.9831	debris_SEVtras			0.720376	-0.294272	debris_SEVtras
8.80146	-5.92504	debris_SEVtras			7.19495	7.07596	debris_SEVtras
9.86615	0.95119	debris_SEVtras			17.2243	-7.12199	debris_SEVtras
12.1359	-2.92461	debris_SEVtras			17.2056	-7.1126	debris_SEVtras
8.12558	9.82233	debris_SEVtras			1.30396	7.57316	debris_SEVtras
3.25735	0.335241	debris_SEVtras			9.83021	4.92828	debris_SEVtras
10.5821	-2.05932	debris_SEVtras			13.1753	12.9885	debris_SEVtras
11.7826	-2.15464	debris_SEVtras			5.67686	8.46687	debris_SEVtras
14.8356	-1.52007	debris_SEVtras			-3.83016	5.42023	debris_SEVtras
9.47944	11.0809	debris_SEVtras			11.256	13.2332	debris_SEVtras
10.3887	-2.83031	debris_SEVtras			14.7927	-1.18076	debris_SEVtras
7.37039	1.80978	debris_SEVtras			-6.6828	8.68905	debris_SEVtras
11.3418	-0.712211	debris_SEVtras			10.9703	-0.747882	debris_SEVtras
9.95354	2.59269	debris_SEVtras			6.87265	-4.93572	debris_SEVtras
6.36646	0.326594	debris_SEVtras			-0.13027	3.17721	debris_SEVtras
10.3117	0.270798	debris_SEVtras			12.8184	6.40199	debris_SEVtras
9.96809	0.747188	debris_SEVtras			0.247442	-5.5084	debris_SEVtras
11.0797	-0.71243	debris_SEVtras			11.7413	2.39417	debris_SEVtras
10.2457	-1.68888	debris_SEVtras			0.515221	3.10878	debris_SEVtras
9.6641	6.62043	debris_SEVtras			11.9409	15.4843	debris_SEVtras
9.59065	6.50007	debris_SEVtras			5.42838	3.64033	debris_SEVtras
8.65049	-2.4768	debris_SEVtras			15.557	-1.92323	debris_SEVtras
9.79531	6.62695	debris_SEVtras			13.6663	-2.19683	debris_SEVtras
9.15919	1.17704	debris_SEVtras			14.6527	-2.26819	debris_SEVtras
10.0079	6.44672	debris_SEVtras			7.61613	3.13524	debris_SEVtras
8.95228	-2.19449	debris_SEVtras			12.5612	-4.62046	debris_SEVtras
9.1199	-2.51708	debris_SEVtras			7.64645	7.91904	debris_SEVtras
11.5896	-0.803927	debris_SEVtras			14.5314	-5.68109	debris_SEVtras
6.56912	0.463701	debris_SEVtras			13.9067	10.2123	debris_SEVtras
9.06773	8.04869	debris_SEVtras			6.80415	7.32151	debris_SEVtras
10.6376	-0.462556	debris_SEVtras			8.08284	6.35547	debris_SEVtras
10.7008	-1.66524	debris_SEVtras			1.0025	8.28585	debris_SEVtras
10.6488	3.06176	debris_SEVtras			15.2593	-3.04892	debris_SEVtras
12.411	-2.67643	debris_SEVtras			14.9697	-2.12418	debris_SEVtras
11.7465	0.116893	debris_SEVtras			5.69204	-8.35087	debris_SEVtras
9.54322	1.70704	debris_SEVtras			7.06289	7.58165	debris_SEVtras
10.0502	6.63789	debris_SEVtras			11.9408	15.4812	debris_SEVtras
8.38225	8.9715	debris_SEVtras			4.01423	4.71921	debris_SEVtras
9.95006	6.44172	debris_SEVtras			9.61412	9.32209	debris_SEVtras
12.5391	-3.78578	debris_SEVtras			14.805	-1.8229	debris_SEVtras
9.2468	0.867398	debris_SEVtras			3.28993	-1.79948	debris_SEVtras
12.3196	-2.57704	debris_SEVtras			7.6109	5.02061	debris_SEVtras
11.3473	-0.695162	debris_SEVtras			14.4733	-2.57213	debris_SEVtras
10.9424	-0.50337	debris_SEVtras			6.10443	-0.85966	debris_SEVtras
7.18359	-0.591631	debris_SEVtras			14.6171	-1.61041	debris_SEVtras
5.64069	-1.59539	debris_SEVtras			7.61624	3.25312	debris_SEVtras
11.6832	9.90413	debris_SEVtras			5.85888	8.52623	debris_SEVtras
5.35241	0.432602	debris_SEVtras			4.01602	4.71491	debris_SEVtras
8.70346	-0.362779	debris_SEVtras			8.59255	-7.88264	debris_SEVtras
6.80441	1.29267	debris_SEVtras			9.22834	7.22189	debris_SEVtras
10.3267	-3.31458	debris_SEVtras			15.0504	-2.39741	debris_SEVtras
9.49576	-0.621796	debris_SEVtras			16.8568	5.91816	debris_SEVtras
10.1061	-1.84614	debris_SEVtras			11.4471	4.89308	debris_SEVtras
11.6776	-2.46544	debris_SEVtras			11.9828	15.5235	debris_SEVtras
8.99778	9.40851	debris_SEVtras			10.7647	8.9942	debris_SEVtras
9.51353	7.03754	debris_SEVtras			11.9598	9.2734	debris_SEVtras
8.72318	-2.64183	debris_SEVtras			18.0749	-6.43305	debris_SEVtras
8.69794	-0.736365	debris_SEVtras			12.9229	10.4012	debris_SEVtras
10.9196	3.29671	debris_SEVtras			0.979401	-0.0157945	debris_SEVtras
8.47471	1.47058	debris_SEVtras			6.84858	6.15966	debris_SEVtras
8.84489	1.47384	debris_SEVtras			6.10566	-0.865985	debris_SEVtras
8.1505	2.31956	debris_SEVtras			10.9659	11.5589	debris_SEVtras
10.3862	0.157808	debris_SEVtras			4.75639	12.698	debris_SEVtras
10.921	0.436169	debris_SEVtras			17.8896	3.69289	debris_SEVtras
7.17996	-0.604769	debris_SEVtras			14.6826	-2.70699	debris_SEVtras
9.48161	9.27879	debris_SEVtras			18.1113	10.6596	debris_SEVtras
0.397431	1.51651	debris_SEVtras			4.0689	4.68549	debris_SEVtras
9.47781	11.0838	debris_SEVtras			12.9995	9.50432	debris_SEVtras
7.75278	1.28524	debris_SEVtras			-0.170364	3.1569	debris_SEVtras
11.3349	-0.684158	debris_SEVtras			7.1728	12.4213	debris_SEVtras
8.03288	-7.59184	debris_SEVtras			5.15083	-5.08265	debris_SEVtras
10.8366	2.67219	debris_SEVtras			5.68071	-8.33497	debris_SEVtras
14.0809	6.23762	debris_SEVtras			3.42887	-6.53432	debris_SEVtras
7.18489	0.873452	debris_SEVtras			-0.853498	3.20723	debris_SEVtras
12.3466	-3.17259	debris_SEVtras			4.0443	4.77133	debris_SEVtras
5.23026	-3.42511	debris_SEVtras			14.9939	-4.65531	debris_SEVtras
5.79345	-0.319561	debris_SEVtras			7.64642	7.56589	debris_SEVtras
5.22223	-3.42789	debris_SEVtras			5.97441	10.5715	debris_SEVtras
10.8634	3.10472	debris_SEVtras			9.95722	4.825	debris_SEVtras
12.0319	-2.48756	debris_SEVtras			11.748	2.39405	debris_SEVtras
10.0695	-2.29955	debris_SEVtras			5.91582	7.7631	debris_SEVtras
10.6214	-0.763956	debris_SEVtras			4.49183	2.09679	debris_SEVtras
0.375556	1.53106	debris_SEVtras			2.43192	12.2783	debris_SEVtras
10.6751	2.62561	debris_SEVtras			12.8285	9.09732	debris_SEVtras
8.59949	-2.41417	debris_SEVtras			10.3105	-9.49543	debris_SEVtras
10.8051	-0.36121	debris_SEVtras			6.06638	14.5409	debris_SEVtras
11.3555	0.759448	debris_SEVtras			18.0728	-6.43272	debris_SEVtras
9.75626	7.05917	debris_SEVtras			15.3505	13.3385	debris_SEVtras
10.0238	6.53145	debris_SEVtras			3.62581	7.04956	debris_SEVtras
7.88876	-0.194136	debris_SEVtras			5.80663	7.69144	debris_SEVtras
10.2783	-1.5999	debris_SEVtras			15.7544	-2.53541	debris_SEVtras
10.1032	-1.82118	debris_SEVtras			3.21174	-1.74706	debris_SEVtras
8.93636	-2.62813	debris_SEVtras			7.67133	8.51948	debris_SEVtras
9.98451	6.48747	debris_SEVtras			7.11975	3.90938	debris_SEVtras
8.57129	2.57545	debris_SEVtras			10.1345	-7.77468	debris_SEVtras
10.5846	-0.763599	debris_SEVtras			11.1833	19.4269	debris_SEVtras
9.18433	0.1634	debris_SEVtras			7.19658	3.63376	debris_SEVtras
10.3571	-1.60053	debris_SEVtras			4.02856	6.00631	debris_SEVtras
8.45366	1.31258	debris_SEVtras			5.9851	1.6889	debris_SEVtras
6.04362	7.03828	debris_SEVtras			15.1437	-1.8323	debris_SEVtras
8.64658	-2.49603	debris_SEVtras			5.30859	9.06594	debris_SEVtras
10.2748	-1.85647	debris_SEVtras			14.0801	10.2724	debris_SEVtras
11.0435	-0.636193	debris_SEVtras			18.0743	-6.43293	debris_SEVtras
7.34376	0.263908	debris_SEVtras			14.9432	-3.49085	debris_SEVtras
11.3214	-0.736596	debris_SEVtras			10.1022	9.91945	debris_SEVtras
15.9602	4.97903	debris_SEVtras			12.6611	-1.93479	debris_SEVtras
9.44751	2.60053	debris_SEVtras			9.45426	2.92747	debris_SEVtras
7.75515	1.25879	debris_SEVtras			14.2084	10.3079	debris_SEVtras
10.7768	-0.389513	debris_SEVtras			14.7856	-2.13476	debris_SEVtras
11.8719	0.0855643	debris_SEVtras			13.8086	-0.510484	debris_SEVtras
9.57729	2.61809	debris_SEVtras			11.5214	4.97313	debris_SEVtras
10.7987	3.12518	debris_SEVtras			6.01273	10.6253	debris_SEVtras
8.05013	-1.46523	debris_SEVtras			10.9086	11.4456	debris_SEVtras
8.69006	-2.52723	debris_SEVtras			7.63936	10.3089	debris_SEVtras
8.6711	2.23841	debris_SEVtras			10.0721	9.90898	debris_SEVtras
11.3848	-0.714282	debris_SEVtras			3.22477	-1.72273	debris_SEVtras
10.7334	3.20505	debris_SEVtras			-0.426138	16.6168	debris_SEVtras
8.42377	-3.32595	debris_SEVtras			-0.316606	3.2862	debris_SEVtras
6.58728	3.05521	debris_SEVtras			-3.31133	-2.15187	debris_SEVtras
10.9309	0.438301	debris_SEVtras			6.09914	-0.854539	debris_SEVtras
8.44775	-3.24916	debris_SEVtras			8.49273	9.30605	debris_SEVtras
9.87875	6.56504	debris_SEVtras			9.60816	17.7611	debris_SEVtras
7.11144	-0.676007	debris_SEVtras			5.30373	8.85627	debris_SEVtras
9.97328	0.98904	debris_SEVtras			0.44531	-0.0429082	debris_SEVtras
11.167	0.716675	debris_SEVtras			11.7269	2.38631	debris_SEVtras
6.18999	0.794741	debris_SEVtras			14.32	-1.83166	debris_SEVtras
6.56959	0.461528	debris_SEVtras			5.97985	10.5853	debris_SEVtras
9.05611	0.933472	debris_SEVtras			13.4088	6.33167	debris_SEVtras
9.6036	2.57615	debris_SEVtras			4.85501	-9.45871	debris_SEVtras
9.58845	2.6655	debris_SEVtras			0.489343	8.06192	debris_SEVtras
11.961	4.90572	debris_SEVtras			11.236	13.2733	debris_SEVtras
9.35108	0.460307	debris_SEVtras			13.6317	6.41338	debris_SEVtras
11.4859	4.79375	debris_SEVtras			14.2888	10.3489	debris_SEVtras
6.07878	0.815839	debris_SEVtras			9.21566	5.18704	debris_SEVtras
10.4909	3.0647	debris_SEVtras			17.642	2.43085	debris_SEVtras
9.88006	-0.00803692	debris_SEVtras			9.96724	4.81699	debris_SEVtras
8.0318	-7.58971	debris_SEVtras			15.785	11.41	debris_SEVtras
11.2409	4.81675	debris_SEVtras			5.06686	11.9213	debris_SEVtras
10.8098	2.72375	debris_SEVtras			6.31976	1.29133	debris_SEVtras
8.03392	-7.59263	debris_SEVtras			15.1267	13.3741	debris_SEVtras
11.1308	0.681561	debris_SEVtras			8.30613	-5.14161	debris_SEVtras
12.4459	-2.6004	debris_SEVtras			10.163	9.9706	debris_SEVtras
8.76253	9.82395	debris_SEVtras			7.6458	6.62914	debris_SEVtras
10.651	3.00157	debris_SEVtras			3.42297	-6.52569	debris_SEVtras
12.0231	0.0629114	debris_SEVtras			15.1333	-2.81613	debris_SEVtras
7.38811	9.1367	debris_SEVtras			2.47949	12.2434	debris_SEVtras
11.2911	0.729053	debris_SEVtras			-3.50996	6.55174	debris_SEVtras
9.47006	9.28425	debris_SEVtras			9.15476	-5.92599	debris_SEVtras
8.07237	-1.45801	debris_SEVtras			8.47393	9.29285	debris_SEVtras
8.8739	-2.17885	debris_SEVtras			21.9416	-2.81866	debris_SEVtras
12.2462	-2.34389	debris_SEVtras			10.9836	11.5331	debris_SEVtras
10.4831	-2.27731	debris_SEVtras			14.3245	-1.67608	debris_SEVtras
12.0263	-2.62515	debris_SEVtras			15.0311	-2.50647	debris_SEVtras
5.7659	-0.359938	debris_SEVtras			13.4662	-2.41809	debris_SEVtras
10.728	3.17831	debris_SEVtras			14.1871	10.284	debris_SEVtras
10.6022	3.0812	debris_SEVtras			12.568	-4.6263	debris_SEVtras
8.76995	-2.20507	debris_SEVtras			13.5179	-1.40734	debris_SEVtras
10.5884	-2.21162	debris_SEVtras			14.2359	-2.5848	debris_SEVtras
10.2998	-1.85376	debris_SEVtras			15.4503	-2.2788	debris_SEVtras
9.53939	1.7212	debris_SEVtras			15.3149	-2.06858	debris_SEVtras
9.06948	-2.00919	debris_SEVtras			15.4616	13.4687	debris_SEVtras
10.88	3.3344	debris_SEVtras			14.5667	-2.72803	debris_SEVtras
12.1768	-2.56064	debris_SEVtras			4.70233	12.671	debris_SEVtras
12.2003	-2.25231	debris_SEVtras			9.57597	-4.96346	debris_SEVtras
12.3215	-2.32492	debris_SEVtras			11.7044	2.41983	debris_SEVtras
11.9751	-2.64161	debris_SEVtras			-4.2471	5.46442	debris_SEVtras
10.0395	6.50266	debris_SEVtras			4.38546	5.34924	debris_SEVtras
12.5367	-3.77581	debris_SEVtras			14.9428	-2.17643	debris_SEVtras
7.91579	-0.190095	debris_SEVtras			13.6639	6.42462	debris_SEVtras
10.6972	-1.84603	debris_SEVtras			9.43078	9.06597	debris_SEVtras
10.5838	-1.89864	debris_SEVtras			7.20604	12.3816	debris_SEVtras
12.0575	4.792	debris_SEVtras			11.0841	7.08319	debris_SEVtras
12.7169	-4.65443	debris_SEVtras			6.69735	20.6324	debris_SEVtras
9.07077	0.267315	debris_SEVtras			13.1697	-10.0476	debris_SEVtras
9.09983	-2.5294	debris_SEVtras			13.0993	7.93701	debris_SEVtras
8.20054	-1.35689	debris_SEVtras			13.059	9.54249	debris_SEVtras
10.3285	-3.25808	debris_SEVtras			15.1567	-2.17703	debris_SEVtras
7.3062	0.243926	debris_SEVtras			7.21426	9.16629	debris_SEVtras
11.3283	0.670425	debris_SEVtras			3.42396	-6.52688	debris_SEVtras
9.25503	0.246493	debris_SEVtras			15.605	-2.36215	debris_SEVtras
11.2096	7.78641	debris_SEVtras			4.85331	12.7618	debris_SEVtras
11.9632	-2.77546	debris_SEVtras			7.66318	10.2596	debris_SEVtras
11.93	-2.96706	debris_SEVtras			8.38592	-5.09051	debris_SEVtras
8.13135	0.31746	debris_SEVtras			14.5809	-2.24204	debris_SEVtras
12.178	-2.28233	debris_SEVtras			6.23565	1.21108	debris_SEVtras
11.3819	-2.36196	debris_SEVtras			10.0501	9.92934	debris_SEVtras
8.12523	9.8207	debris_SEVtras			14.5766	-2.51136	debris_SEVtras
7.41925	3.30458	debris_SEVtras			6.69646	20.6319	debris_SEVtras
12.6857	-4.58948	debris_SEVtras			7.62669	3.14528	debris_SEVtras
8.53668	0.619551	debris_SEVtras			9.17075	11.4451	debris_SEVtras
12.0794	-2.7881	debris_SEVtras			-1.38116	13.4646	debris_SEVtras
12.0891	-2.61982	debris_SEVtras			8.32576	-5.13166	debris_SEVtras
11.6293	0.724598	debris_SEVtras			4.04343	6.06096	debris_SEVtras
11.14	-0.654571	debris_SEVtras			7.656	3.75822	debris_SEVtras
7.20144	-0.599724	debris_SEVtras			11.9433	15.4839	debris_SEVtras
9.49119	11.0779	debris_SEVtras			12.1431	-0.542136	debris_SEVtras
11.6361	-2.63093	debris_SEVtras			14.6116	-2.54848	debris_SEVtras
10.3264	-3.31889	debris_SEVtras			10.082	-7.72749	debris_SEVtras
8.52914	0.626256	debris_SEVtras			17.5278	1.10151	debris_SEVtras
10.0671	-1.78094	debris_SEVtras			11.5166	5.00929	debris_SEVtras
10.3158	-1.69166	debris_SEVtras			-5.6201	-2.45394	debris_SEVtras
8.87959	7.10112	debris_SEVtras			4.03554	4.69895	debris_SEVtras
9.05598	-0.470371	debris_SEVtras			1.36301	3.54112	debris_SEVtras
10.7884	-1.61712	debris_SEVtras			14.2281	10.2988	debris_SEVtras
11.653	-2.58612	debris_SEVtras			5.65827	7.03139	debris_SEVtras
9.61748	2.59666	debris_SEVtras			10.3271	8.89935	debris_SEVtras
7.76603	-0.289527	debris_SEVtras			6.23463	1.28733	debris_SEVtras
9.69052	6.46835	debris_SEVtras			8.36276	6.69065	debris_SEVtras
11.4045	5.71741	debris_SEVtras			7.59998	5.75379	debris_SEVtras
11.975	-2.88492	debris_SEVtras			-0.163498	3.14573	debris_SEVtras
14.836	-1.51959	debris_SEVtras			12.6773	-1.92151	debris_SEVtras
11.6738	-2.68616	debris_SEVtras			4.22369	15.4908	debris_SEVtras
11.877	0.0932981	debris_SEVtras			0.662653	-0.341506	debris_SEVtras
7.75783	1.26944	debris_SEVtras			18.031	1.35769	debris_SEVtras
7.11037	-0.667226	debris_SEVtras			20.5199	5.08886	debris_SEVtras
13.1721	-0.56676	debris_SEVtras			11.0241	8.21166	debris_SEVtras
7.41185	-0.358646	debris_SEVtras			9.10369	3.36034	debris_SEVtras
7.87984	-1.5903	debris_SEVtras			14.7585	-1.14928	debris_SEVtras
8.56736	0.605564	debris_SEVtras			6.01796	14.4817	debris_SEVtras
10.0166	6.45746	debris_SEVtras			17.9266	3.73092	debris_SEVtras
11.1887	7.74869	debris_SEVtras			16.8576	5.94734	debris_SEVtras
10.3233	-2.04861	debris_SEVtras			11.1769	7.02252	debris_SEVtras
8.29166	-1.27649	debris_SEVtras			-1.38726	-3.36053	debris_SEVtras
10.6938	2.70265	debris_SEVtras			8.30502	-5.14007	debris_SEVtras
7.06684	2.31203	debris_SEVtras			6.04199	6.16311	debris_SEVtras
9.11341	1.02296	debris_SEVtras			8.3324	9.12843	debris_SEVtras
9.23124	0.163484	debris_SEVtras			8.02895	13.6064	debris_SEVtras
12.0041	0.0653605	debris_SEVtras			15.8608	11.1085	debris_SEVtras
10.5068	-2.12373	debris_SEVtras			-2.38059	-6.47814	debris_SEVtras
6.78465	1.31501	debris_SEVtras			1.12585	3.84539	debris_SEVtras
9.28007	1.12959	debris_SEVtras			-5.51545	0.514357	debris_SEVtras
12.4235	-3.29407	debris_SEVtras			1.32183	3.54171	debris_SEVtras
9.269	0.825641	debris_SEVtras			2.31923	-4.9026	debris_SEVtras
8.73732	0.784935	debris_SEVtras			3.96597	4.70147	debris_SEVtras
5.77599	-0.3363	debris_SEVtras			13.1838	-10.0781	debris_SEVtras
8.16531	1.03309	debris_SEVtras			8.39576	6.70338	debris_SEVtras
10.8927	0.443499	debris_SEVtras			-3.79408	5.40796	debris_SEVtras
11.0734	-0.548671	debris_SEVtras			14.4023	-2.0058	debris_SEVtras
10.6408	2.95502	debris_SEVtras			2.52692	7.41167	debris_SEVtras
10.0206	6.5039	debris_SEVtras			4.83146	12.8089	debris_SEVtras
11.5639	-0.796302	debris_SEVtras			19.9352	12.8453	debris_SEVtras
5.93189	1.80559	debris_SEVtras			6.03826	10.7101	debris_SEVtras
9.53147	1.72538	debris_SEVtras			21.7879	7.60046	debris_SEVtras
8.74815	0.767849	debris_SEVtras			3.99438	6.98778	debris_SEVtras
9.99771	6.46785	debris_SEVtras			6.20118	17.0903	debris_SEVtras
7.37252	1.82819	debris_SEVtras			7.61836	3.19541	debris_SEVtras
9.12559	-2.34912	debris_SEVtras			9.63752	17.7269	debris_SEVtras
9.35888	-0.499329	debris_SEVtras			9.64698	5.0211	debris_SEVtras
10.8501	-0.5904	debris_SEVtras			6.00735	5.57318	debris_SEVtras
11.3641	-0.700761	debris_SEVtras			14.105	10.167	debris_SEVtras
8.51902	0.618187	debris_SEVtras			14.9177	-1.6841	debris_SEVtras
11.0884	-0.579194	debris_SEVtras			4.22811	7.03086	debris_SEVtras
7.95374	8.6083	debris_SEVtras			15.4976	-1.9364	debris_SEVtras
9.79596	6.64118	debris_SEVtras			18.8304	15.0853	debris_SEVtras
12.3793	-2.73225	debris_SEVtras			15.0486	-3.90474	debris_SEVtras
6.41686	-0.283319	debris_SEVtras			15.1531	-2.21374	debris_SEVtras
10.5905	11.1268	debris_SEVtras			13.7959	-4.57319	debris_SEVtras
10.6654	-1.79105	debris_SEVtras			15.3854	13.3945	debris_SEVtras
10.7238	0.398599	debris_SEVtras			8.94637	3.66578	debris_SEVtras
8.41934	-3.3453	debris_SEVtras			10.9347	11.4998	debris_SEVtras
10.0305	6.71082	debris_SEVtras			9.08689	7.11461	debris_SEVtras
8.68444	-4.62946	debris_SEVtras			14.5416	-2.20196	debris_SEVtras
7.68141	2.9206	debris_SEVtras			18.0288	1.36056	debris_SEVtras
8.002	-0.16534	debris_SEVtras			20.5103	5.08774	debris_SEVtras
9.2593	0.248685	debris_SEVtras			16.5554	6.13904	debris_SEVtras
8.84051	0.464332	debris_SEVtras			14.5689	-2.96734	debris_SEVtras
10.6271	-0.458542	debris_SEVtras			22.072	10.5889	debris_SEVtras
8.42835	-3.08438	debris_SEVtras			7.6638	10.2749	debris_SEVtras
11.687	-2.62323	debris_SEVtras			10.3251	8.89838	debris_SEVtras
9.61514	6.62615	debris_SEVtras			9.03082	-6.91546	debris_SEVtras
11.7613	-2.19277	debris_SEVtras			14.9551	-2.00649	debris_SEVtras
12.1634	-2.68103	debris_SEVtras			14.5682	-2.95694	debris_SEVtras
11.9976	4.58978	debris_SEVtras			5.193	-5.12432	debris_SEVtras
10.7553	3.24938	debris_SEVtras			4.22504	1.45044	debris_SEVtras
10.5095	1.06211	debris_SEVtras			7.06744	12.5019	debris_SEVtras
10.1339	-1.55463	debris_SEVtras			7.59307	3.18013	debris_SEVtras
14.8366	-1.52061	debris_SEVtras			5.71183	-8.33174	debris_SEVtras
11.1129	1.64502	debris_SEVtras			11.5521	4.90676	debris_SEVtras
10.5259	1.03902	debris_SEVtras			14.76	-1.6422	debris_SEVtras
11.1942	0.724171	debris_SEVtras			15.2303	-2.22412	debris_SEVtras
10.3622	-1.8707	debris_SEVtras			3.91438	-4.25271	debris_SEVtras
8.14727	0.301966	debris_SEVtras			0.708424	3.07765	debris_SEVtras
6.52117	0.434031	debris_SEVtras			7.07436	12.4967	debris_SEVtras
11.84	8.19536	debris_SEVtras			-0.191178	3.24315	debris_SEVtras
7.87772	-1.59718	debris_SEVtras			9.1569	-5.93325	debris_SEVtras
7.63137	0.456059	debris_SEVtras			11.1193	8.21616	debris_SEVtras
10.7951	-1.57272	debris_SEVtras			4.70061	-2.08627	debris_SEVtras
12.0153	-2.72061	debris_SEVtras			11.7319	2.38194	debris_SEVtras
10.3281	-3.30514	debris_SEVtras			18.1176	-0.724276	debris_SEVtras
12.18	-2.32287	debris_SEVtras			16.212	6.14802	debris_SEVtras
8.13745	2.33649	debris_SEVtras			4.2246	1.45716	debris_SEVtras
9.07342	-2.21948	debris_SEVtras			13.1147	12.938	debris_SEVtras
9.97266	6.50627	debris_SEVtras			9.82933	4.9359	debris_SEVtras
10.6257	-0.460219	debris_SEVtras			14.1676	-2.88291	debris_SEVtras
3.26094	0.334235	debris_SEVtras			10.995	11.5348	debris_SEVtras
12.3367	-2.34945	debris_SEVtras			8.55746	0.749968	debris_SEVtras
8.99672	1.15685	debris_SEVtras			6.03814	10.6595	debris_SEVtras
11.4272	4.77751	debris_SEVtras			12.7575	10.5434	debris_SEVtras
10.0268	10.8552	debris_SEVtras			7.67681	10.2814	debris_SEVtras
3.23715	0.326244	debris_SEVtras			12.7396	9.09815	debris_SEVtras
9.0186	1.10518	debris_SEVtras			12.0184	10.2755	debris_SEVtras
7.65881	0.583031	debris_SEVtras			4.44336	11.7646	debris_SEVtras
8.6912	-0.36211	debris_SEVtras			13.4285	10.4197	debris_SEVtras
9.67955	2.40034	debris_SEVtras			4.31441	5.64931	debris_SEVtras
10.314	2.62538	debris_SEVtras			15.0545	-2.65798	debris_SEVtras
8.7382	-0.408626	debris_SEVtras			7.59673	3.09964	debris_SEVtras
12.1014	-2.78953	debris_SEVtras			11.5611	5.05742	debris_SEVtras
10.0621	-1.75926	debris_SEVtras			16.2395	6.13926	debris_SEVtras
11.9277	0.0664337	debris_SEVtras			6.02896	10.6563	debris_SEVtras
5.35636	0.433107	debris_SEVtras			15.7983	-1.76655	debris_SEVtras
8.06631	-1.4565	debris_SEVtras			14.2015	10.2816	debris_SEVtras
8.82571	-2.60545	debris_SEVtras			6.6991	20.6345	debris_SEVtras
7.61165	3.00167	debris_SEVtras			5.72563	5.56492	debris_SEVtras
5.92416	1.80575	debris_SEVtras			9.57479	9.28296	debris_SEVtras
7.9755	-1.55586	debris_SEVtras			11.1305	7.05623	debris_SEVtras
5.56684	-1.65919	debris_SEVtras			3.99472	16.6073	debris_SEVtras
9.09349	-2.53788	debris_SEVtras			13.5341	9.91277	debris_SEVtras
10.4791	-2.31996	debris_SEVtras			8.99879	3.82179	debris_SEVtras
9.83462	6.4354	debris_SEVtras			5.6568	-8.38469	debris_SEVtras
8.38393	-1.22795	debris_SEVtras			15.1161	-2.23897	debris_SEVtras
10.3074	0.80783	debris_SEVtras			-0.235012	16.2616	debris_SEVtras
11.3762	-2.37758	debris_SEVtras			-3.20564	2.64693	debris_SEVtras
6.68605	1.91435	debris_SEVtras			11.2389	13.247	debris_SEVtras
5.23137	-3.42238	debris_SEVtras			15.0323	8.22289	debris_SEVtras
8.37809	-1.25011	debris_SEVtras			0.729769	7.58146	debris_SEVtras
8.2957	-1.18174	debris_SEVtras			8.91439	-11.1377	debris_SEVtras
7.32275	0.301901	debris_SEVtras			6.09112	-0.857445	debris_SEVtras
8.12692	9.82066	debris_SEVtras			11.5217	5.00258	debris_SEVtras
8.37491	-1.24633	debris_SEVtras			1.12396	4.13795	debris_SEVtras
12.2199	-3.02046	debris_SEVtras			5.85325	8.52649	debris_SEVtras
10.3313	-3.30186	debris_SEVtras			1.1005	7.18784	debris_SEVtras
8.15783	-1.39054	debris_SEVtras			1.34621	7.67197	debris_SEVtras
12.2101	-2.96811	debris_SEVtras			15.4189	-2.19948	debris_SEVtras
6.7744	1.30446	debris_SEVtras			14.8066	-2.21387	debris_SEVtras
7.95605	8.60324	debris_SEVtras			7.62278	4.04587	debris_SEVtras
10.4039	0.270647	debris_SEVtras			7.10332	-4.98454	debris_SEVtras
8.08217	-2.90921	debris_SEVtras			10.9819	11.5151	debris_SEVtras
10.5718	-2.06507	debris_SEVtras			10.9752	11.5223	debris_SEVtras
12.1695	-2.21203	debris_SEVtras			6.78036	4.81503	debris_SEVtras
9.79632	10.0943	debris_SEVtras			6.82078	7.97391	debris_SEVtras
12.6941	-4.63137	debris_SEVtras			4.13227	5.17138	debris_SEVtras
9.43887	2.60027	debris_SEVtras			3.37224	-6.47926	debris_SEVtras
12.355	-2.59958	debris_SEVtras			17.8642	3.65934	debris_SEVtras
6.61976	-0.402514	debris_SEVtras			2.21767	-6.93762	debris_SEVtras
10.3721	-2.84941	debris_SEVtras			6.0141	10.6402	debris_SEVtras
6.10924	0.795096	debris_SEVtras			13.8241	6.44792	debris_SEVtras
8.56732	2.58178	debris_SEVtras			4.30298	1.3685	debris_SEVtras
12.094	-2.86492	debris_SEVtras			-5.53491	0.506079	debris_SEVtras
9.73363	6.39241	debris_SEVtras			6.10865	10.5963	debris_SEVtras
10.8253	2.61413	debris_SEVtras			3.41041	-6.52097	debris_SEVtras
12.3908	-2.72044	debris_SEVtras			9.17571	7.2092	debris_SEVtras
3.2558	0.338353	debris_SEVtras			4.79452	12.7271	debris_SEVtras
9.90383	6.29797	debris_SEVtras			-3.19335	-0.47151	debris_SEVtras
8.58529	-2.81272	debris_SEVtras			3.35927	6.4393	debris_SEVtras
7.84656	8.47393	debris_SEVtras			15.7786	-2.54926	debris_SEVtras
5.92152	1.79708	debris_SEVtras			4.68258	-2.06498	debris_SEVtras
12.4298	-3.46716	debris_SEVtras			9.7966	4.95032	debris_SEVtras
9.77415	6.31549	debris_SEVtras			10.9615	-6.30708	debris_SEVtras
9.84928	6.57247	debris_SEVtras			8.49467	0.825612	debris_SEVtras
5.9289	1.806	debris_SEVtras			9.89894	9.65182	debris_SEVtras
6.69518	1.92188	debris_SEVtras			14.7991	-2.44792	debris_SEVtras
8.70676	-0.357357	debris_SEVtras			8.8036	5.16923	debris_SEVtras
9.23627	6.87389	debris_SEVtras			5.62469	7.09084	debris_SEVtras
10.5617	-2.34564	debris_SEVtras			-5.48167	0.591726	debris_SEVtras
11.7985	-1.82089	debris_SEVtras			11.4688	4.89723	debris_SEVtras
11.59	5.44822	debris_SEVtras			13.5809	10.3938	debris_SEVtras
9.60271	2.62665	debris_SEVtras			12.7731	10.4063	debris_SEVtras
11.8428	8.19956	debris_SEVtras			8.48547	9.28169	debris_SEVtras
10.7447	-2.10528	debris_SEVtras			20.1525	-0.157409	debris_SEVtras
10.64	2.65811	debris_SEVtras			14.8142	-1.77861	debris_SEVtras
9.45634	-0.697656	debris_SEVtras			9.64969	17.7603	debris_SEVtras
7.16588	-0.616175	debris_SEVtras			6.15977	1.99872	debris_SEVtras
9.62783	-0.479047	debris_SEVtras			13.7677	6.37314	debris_SEVtras
9.94692	6.48934	debris_SEVtras			5.94489	6.42145	debris_SEVtras
9.64234	-0.495841	debris_SEVtras			0.0516117	3.09818	debris_SEVtras
5.82515	-0.309295	debris_SEVtras			9.63427	17.7288	debris_SEVtras
12.2114	-2.50564	debris_SEVtras			10.1169	9.92737	debris_SEVtras
11.2262	7.8114	debris_SEVtras			7.43389	3.46546	debris_SEVtras
9.94952	10.7821	debris_SEVtras			14.8284	-2.29052	debris_SEVtras
12.7386	-4.63305	debris_SEVtras			10.1287	-7.77251	debris_SEVtras
10.3965	-2.24459	debris_SEVtras			0.947105	8.10293	debris_SEVtras
8.18728	-1.3734	debris_SEVtras			4.99088	-0.575607	debris_SEVtras
9.69426	2.54345	debris_SEVtras			9.87098	9.75174	debris_SEVtras
7.26788	1.32415	debris_SEVtras			14.8831	-3.47006	debris_SEVtras
16.287	5.77712	debris_SEVtras			11.2941	13.255	debris_SEVtras
9.72465	6.62883	debris_SEVtras			5.21297	-5.11286	debris_SEVtras
7.61078	2.99692	debris_SEVtras			2.55114	2.43871	debris_SEVtras
7.23203	8.61248	debris_SEVtras			5.61896	6.63864	debris_SEVtras
9.6195	1.72757	debris_SEVtras			13.8515	10.0355	debris_SEVtras
12.6623	-4.11738	debris_SEVtras			9.63371	17.7242	debris_SEVtras
8.42012	-3.32776	debris_SEVtras			23.9211	0.319352	debris_SEVtras
9.56456	7.0574	debris_SEVtras			15.0119	8.22159	debris_SEVtras
9.20491	7.01634	debris_SEVtras			12.808	6.39768	debris_SEVtras
11.2256	7.81026	debris_SEVtras			23.921	0.319165	debris_SEVtras
10.3963	0.251454	debris_SEVtras			2.21381	-6.93539	debris_SEVtras
9.05583	-2.08731	debris_SEVtras			18.8289	15.0834	debris_SEVtras
9.07926	-1.98923	debris_SEVtras			1.11078	0.154972	debris_SEVtras
9.09294	-1.97729	debris_SEVtras			3.92431	4.85409	debris_SEVtras
8.81095	-5.94777	debris_SEVtras			4.12887	4.94295	debris_SEVtras
8.66894	-2.71486	debris_SEVtras			10.7646	8.99737	debris_SEVtras
9.18528	0.138256	debris_SEVtras			22.0735	10.5909	debris_SEVtras
9.60966	2.62216	debris_SEVtras			6.8401	6.16323	debris_SEVtras
9.57545	2.6701	debris_SEVtras			10.3109	-9.49585	debris_SEVtras
5.56634	-1.65887	debris_SEVtras			11.82	-3.18842	debris_SEVtras
12.6631	-4.10509	debris_SEVtras			10.3332	8.899	debris_SEVtras
8.14912	2.33086	debris_SEVtras			9.8916	4.87222	debris_SEVtras
12.1283	-3.01448	debris_SEVtras			14.1243	10.3544	debris_SEVtras
15.9241	4.9463	debris_SEVtras			14.1163	-2.84311	debris_SEVtras
8.6906	0.525379	debris_SEVtras			12.7357	4.47771	debris_SEVtras
11.6844	9.90248	debris_SEVtras			9.03147	-6.91246	debris_SEVtras
8.70982	-1.34049	debris_SEVtras			9.16014	7.18305	debris_SEVtras
8.0747	-1.45706	debris_SEVtras			4.2059	5.12228	debris_SEVtras
11.7082	-2.6226	debris_SEVtras			6.93515	8.24634	debris_SEVtras
7.25884	1.32234	debris_SEVtras			14.5447	-2.2789	debris_SEVtras
9.48339	9.27655	debris_SEVtras			14.2681	-1.66983	debris_SEVtras
12.5451	-3.80844	debris_SEVtras			-0.257522	3.22501	debris_SEVtras
8.66155	2.25653	debris_SEVtras			4.15454	5.04734	debris_SEVtras
11.5879	-0.80529	debris_SEVtras			15.13	-1.47904	debris_SEVtras
12.1021	-2.69291	debris_SEVtras			18.2092	-2.61595	debris_SEVtras
10.7867	2.5321	debris_SEVtras			10.1758	14.3038	debris_SEVtras
8.72178	-2.42136	debris_SEVtras			20.4553	-1.36607	debris_SEVtras
9.82051	2.59535	debris_SEVtras			-5.43796	0.63577	debris_SEVtras
0.387484	1.52281	debris_SEVtras			5.70288	8.41937	debris_SEVtras
9.98824	6.45181	debris_SEVtras			4.49035	11.6895	debris_SEVtras
8.94911	-2.07367	debris_SEVtras			21.8388	1.45033	debris_SEVtras
8.59252	9.32258	debris_SEVtras			10.0037	4.83667	debris_SEVtras
9.36535	1.61522	debris_SEVtras			12.914	5.99944	debris_SEVtras
11.8151	4.76593	debris_SEVtras			13.035	12.854	debris_SEVtras
9.63876	-0.453841	debris_SEVtras			9.39775	3.83177	debris_SEVtras
9.02771	-2.65974	debris_SEVtras			4.05012	4.75546	debris_SEVtras
5.35857	0.434666	debris_SEVtras			1.18323	7.66554	debris_SEVtras
9.99107	6.49577	debris_SEVtras			4.83093	12.448	debris_SEVtras
9.92005	6.48432	debris_SEVtras			8.13273	-8.41652	debris_SEVtras
10.467	0.192149	debris_SEVtras			14.5129	-2.18736	debris_SEVtras
9.30615	-2.26449	debris_SEVtras			4.37774	11.7832	debris_SEVtras
9.08466	-2.54196	debris_SEVtras			15.5306	-2.4525	debris_SEVtras
10.0091	6.53188	debris_SEVtras			-4.05131	12.8687	debris_SEVtras
8.1892	1.01719	debris_SEVtras			11.5046	4.97131	debris_SEVtras
10.9586	1.63178	debris_SEVtras			-0.224864	3.19564	debris_SEVtras
12.1569	-2.55466	debris_SEVtras			15.3316	-2.53321	debris_SEVtras
10.0723	6.5287	debris_SEVtras			9.13353	5.33947	debris_SEVtras
10.0313	6.50812	debris_SEVtras			10.1802	14.2951	debris_SEVtras
3.26477	0.339608	debris_SEVtras			16.8323	5.9003	debris_SEVtras
9.15645	0.167543	debris_SEVtras			4.22347	5.21608	debris_SEVtras
10.0547	6.43732	debris_SEVtras			7.75297	8.74883	debris_SEVtras
8.99906	-2.13518	debris_SEVtras			4.21835	15.4989	debris_SEVtras
9.14168	0.889512	debris_SEVtras			13.6909	10.1123	debris_SEVtras
7.07052	2.30698	debris_SEVtras			11.6677	5.65039	debris_SEVtras
6.04395	7.03553	debris_SEVtras			16.0836	10.6565	debris_SEVtras
8.7813	-2.34987	debris_SEVtras			0.852183	-3.53656	debris_SEVtras
9.09177	1.09092	debris_SEVtras			5.65478	9.78961	debris_SEVtras
11.2109	0.720597	debris_SEVtras			0.690255	-0.307696	debris_SEVtras
8.69255	-0.447386	debris_SEVtras			-2.00578	6.95825	debris_SEVtras
8.43616	1.63207	debris_SEVtras			17.6421	2.4297	debris_SEVtras
8.62257	-1.0594	debris_SEVtras			5.84964	7.73725	debris_SEVtras
8.0069	8.9911	debris_SEVtras			14.8887	-3.31473	debris_SEVtras
9.4589	1.73263	debris_SEVtras			3.88704	6.96098	debris_SEVtras
8.73809	-0.330314	debris_SEVtras			0.317308	7.16455	debris_SEVtras
10.7987	-1.61193	debris_SEVtras			13.8258	6.44838	debris_SEVtras
16.2875	5.7777	debris_SEVtras			12.6677	4.54423	debris_SEVtras
10.3798	-1.9383	debris_SEVtras			1.93273	7.63658	debris_SEVtras
10.5204	1.05455	debris_SEVtras			7.65845	10.2601	debris_SEVtras
7.90464	0.697125	debris_SEVtras			0.717243	8.18967	debris_SEVtras
10.4427	3.00703	debris_SEVtras			6.48616	2.51688	debris_SEVtras
11.522	-0.770854	debris_SEVtras			4.50691	5.43242	debris_SEVtras
7.10986	-0.686344	debris_SEVtras			11.1104	8.23004	debris_SEVtras
8.58117	1.54892	debris_SEVtras			14.292	10.35	debris_SEVtras
10.0269	9.07427	debris_SEVtras			9.87036	4.86775	debris_SEVtras
10.9378	-0.538875	debris_SEVtras			0.870392	8.74679	debris_SEVtras
10.4177	0.00960759	debris_SEVtras			5.67438	8.45611	debris_SEVtras
9.63779	-0.49533	debris_SEVtras			2.22506	1.23996	debris_SEVtras
10.3595	-2.22759	debris_SEVtras			15.1467	-1.73323	debris_SEVtras
11.801	-1.81735	debris_SEVtras			13.1958	-10.0903	debris_SEVtras
7.24447	1.3394	debris_SEVtras			7.05593	12.5028	debris_SEVtras
14.0813	6.23827	debris_SEVtras			1.76628	7.44355	debris_SEVtras
10.3947	-1.86828	debris_SEVtras			13.5965	9.49128	debris_SEVtras
8.79994	-0.181365	debris_SEVtras			4.81367	12.0538	debris_SEVtras
10.6796	-0.295342	debris_SEVtras			16.2635	6.10644	debris_SEVtras
11.8159	0.0779351	debris_SEVtras			14.1839	-0.0298614	debris_SEVtras
6.22567	0.772521	debris_SEVtras			7.14895	4.26242	debris_SEVtras
14.1457	6.46192	debris_SEVtras			9.68718	9.05313	debris_SEVtras
12.0988	1.0334	debris_SEVtras			20.533	5.08753	debris_SEVtras
8.75307	-1.20771	debris_SEVtras			13.0405	12.871	debris_SEVtras
11.1654	0.771488	debris_SEVtras			9.35296	6.90096	debris_SEVtras
11.1322	-0.653411	debris_SEVtras			4.16636	5.83306	debris_SEVtras
8.80172	-5.92707	debris_SEVtras			7.59723	10.1519	debris_SEVtras
10.705	-1.53419	debris_SEVtras			7.18038	7.09614	debris_SEVtras
7.65835	0.579361	debris_SEVtras			5.19501	-5.1231	debris_SEVtras
6.24587	8.45491	debris_SEVtras			9.92275	4.85141	debris_SEVtras
0.381122	1.52805	debris_SEVtras			14.997	-2.22773	debris_SEVtras
10.5004	13.2242	debris_SEVtras			0.652709	-0.327881	debris_SEVtras
9.872	0.974007	debris_SEVtras			13.7682	6.3711	debris_SEVtras
5.74965	-0.356055	debris_SEVtras			5.18994	-5.12085	debris_SEVtras
16.0321	5.04626	debris_SEVtras			12.7792	10.5321	debris_SEVtras
12.2506	10.014	debris_SEVtras			12.8462	10.482	debris_SEVtras
9.73542	2.51946	debris_SEVtras			6.12718	2.04397	debris_SEVtras
7.86106	-1.61419	debris_SEVtras			10.9818	11.5162	debris_SEVtras
8.54399	-2.85378	debris_SEVtras			9.77848	4.99424	debris_SEVtras
10.4402	3.08416	debris_SEVtras			7.73239	5.94384	debris_SEVtras
9.9098	1.62883	debris_SEVtras			-6.65566	8.7131	debris_SEVtras
10.7804	-1.62706	debris_SEVtras			9.59044	-4.96387	debris_SEVtras
11.3622	-0.697506	debris_SEVtras			11.6873	2.43811	debris_SEVtras
11.1051	0.583859	debris_SEVtras			8.30966	-5.1375	debris_SEVtras
11.4401	5.17422	debris_SEVtras			15.8804	8.16798	debris_SEVtras
9.24537	0.951481	debris_SEVtras			0.847604	-3.53392	debris_SEVtras
11.2704	0.760381	debris_SEVtras			13.701	6.48589	debris_SEVtras
10.5471	13.2735	debris_SEVtras			14.9146	-1.80693	debris_SEVtras
7.60863	3.00155	debris_SEVtras			14.9812	-1.77275	debris_SEVtras
7.35587	5.09007	debris_SEVtras			5.5022	4.96682	debris_SEVtras
11.3638	4.81707	debris_SEVtras			-6.67064	8.70033	debris_SEVtras
11.3107	-0.764646	debris_SEVtras			3.42075	-6.54584	debris_SEVtras
9.48099	11.0777	debris_SEVtras			8.11938	13.8012	debris_SEVtras
9.41501	7.25673	debris_SEVtras			22.2511	3.15595	debris_SEVtras
7.25007	8.60575	debris_SEVtras			14.3926	-1.78603	debris_SEVtras
10.2744	0.212738	debris_SEVtras			5.42781	9.22176	debris_SEVtras
8.2041	0.99427	debris_SEVtras			8.50123	0.812333	debris_SEVtras
10.1108	6.39875	debris_SEVtras			9.03321	-6.91543	debris_SEVtras
8.15742	0.301702	debris_SEVtras			18.1771	10.6033	debris_SEVtras
8.69576	0.731934	debris_SEVtras			14.5487	-2.17132	debris_SEVtras
9.44661	1.68974	debris_SEVtras			6.07539	14.5364	debris_SEVtras
10.1125	6.41707	debris_SEVtras			5.06634	12.0779	debris_SEVtras
6.39089	-0.280709	debris_SEVtras			9.71421	13.9654	debris_SEVtras
10.4438	3.07976	debris_SEVtras			11.1679	2.70228	debris_SEVtras
9.65287	-0.493048	debris_SEVtras			-4.28343	5.47405	debris_SEVtras
12.0285	5.23841	debris_SEVtras			15.5344	-3.92053	debris_SEVtras
10.3697	-2.22096	debris_SEVtras			4.49059	2.06822	debris_SEVtras
8.50524	0.662764	debris_SEVtras			9.15354	11.404	debris_SEVtras
9.20327	1.00834	debris_SEVtras			11.0596	8.23446	debris_SEVtras
11.8509	-2.805	debris_SEVtras			13.5144	-1.40425	debris_SEVtras
7.32742	-0.388387	debris_SEVtras			1.1587	4.32785	debris_SEVtras
10.5228	2.74275	debris_SEVtras			8.27825	5.88416	debris_SEVtras
8.93858	-0.244542	debris_SEVtras			15.3303	13.3503	debris_SEVtras
8.62363	1.58479	debris_SEVtras			10.8822	8.26786	debris_SEVtras
12.0715	4.75368	debris_SEVtras			13.9837	10.1001	debris_SEVtras
9.69034	6.60037	debris_SEVtras			21.7393	7.55608	debris_SEVtras
9.13117	-2.22194	debris_SEVtras			19.5508	7.05245	debris_SEVtras
6.75603	1.34037	debris_SEVtras			16.0706	10.6712	debris_SEVtras
9.2508	0.536975	debris_SEVtras			18.6986	-0.313369	debris_SEVtras
8.85894	-2.42404	debris_SEVtras			0.252339	-5.51093	debris_SEVtras
10.5789	2.61393	debris_SEVtras			15.2389	-2.02838	debris_SEVtras
8.97084	1.14903	debris_SEVtras			11.7707	2.38716	debris_SEVtras
11.5433	5.41614	debris_SEVtras			4.23087	1.46465	debris_SEVtras
10.6526	-1.52462	debris_SEVtras			14.0063	-1.11077	debris_SEVtras
11.8071	0.0734147	debris_SEVtras			0.238404	3.33194	debris_SEVtras
12.0842	-2.15033	debris_SEVtras			14.8998	-2.73673	debris_SEVtras
6.92579	0.0748056	debris_SEVtras			11.1114	8.22937	debris_SEVtras
8.46095	1.54409	debris_SEVtras			10.2316	6.2879	debris_SEVtras
16.2872	5.77784	debris_SEVtras			2.62988	2.52582	debris_SEVtras
12.1999	-2.28619	debris_SEVtras			9.57721	-4.96722	debris_SEVtras
9.21864	0.141406	debris_SEVtras			-2.37349	-6.47198	debris_SEVtras
7.37858	1.83174	debris_SEVtras			2.39723	-0.388913	debris_SEVtras
9.90973	0.905724	debris_SEVtras			7.14284	7.12483	debris_SEVtras
6.94232	-0.790102	debris_SEVtras			15.0086	8.21645	debris_SEVtras
12.7073	-4.66717	debris_SEVtras			5.38937	6.35966	debris_SEVtras
14.8321	-1.52064	debris_SEVtras			12.2925	-6.27206	debris_SEVtras
11.4578	-2.37039	debris_SEVtras			4.88784	-9.50354	debris_SEVtras
12.0726	-2.62793	debris_SEVtras			11.1695	7.01618	debris_SEVtras
8.73546	-2.32001	debris_SEVtras			6.77666	6.25182	debris_SEVtras
9.1622	0.7744	debris_SEVtras			13.7144	6.39132	debris_SEVtras
12.2563	5.21768	debris_SEVtras			5.98724	5.64489	debris_SEVtras
12.3087	-3.12298	debris_SEVtras			4.83172	12.7513	debris_SEVtras
10.0564	6.66744	debris_SEVtras			4.7941	12.7461	debris_SEVtras
6.75015	1.34523	debris_SEVtras			6.1114	-0.861696	debris_SEVtras
12.0361	0.0621686	debris_SEVtras			13.086	7.93418	debris_SEVtras
7.77448	-0.299799	debris_SEVtras			14.1762	-2.84226	debris_SEVtras
6.10611	0.791421	debris_SEVtras			15.6073	-3.16004	debris_SEVtras
8.55253	-2.46319	debris_SEVtras			-1.38023	13.4642	debris_SEVtras
8.15726	2.33039	debris_SEVtras			15.584	-7.69135	debris_SEVtras
8.78229	-1.22869	debris_SEVtras			14.1775	10.2533	debris_SEVtras
8.05331	2.39865	debris_SEVtras			0.84349	3.08039	debris_SEVtras
10.0599	-0.119072	debris_SEVtras			10.052	9.87802	debris_SEVtras
9.07015	8.04717	debris_SEVtras			6.27964	1.15779	debris_SEVtras
9.48846	9.26255	debris_SEVtras			-5.62833	-2.46093	debris_SEVtras
6.70995	1.89363	debris_SEVtras			16.6187	5.9871	debris_SEVtras
10.6321	-0.768842	debris_SEVtras			8.42966	6.68293	debris_SEVtras
11.8945	-2.44088	debris_SEVtras			-0.21184	3.15876	debris_SEVtras
9.96415	6.47387	debris_SEVtras			9.95937	4.7943	debris_SEVtras
9.98783	6.62232	debris_SEVtras			6.34646	1.37586	debris_SEVtras
9.72039	2.56647	debris_SEVtras			15.5341	-2.60002	debris_SEVtras
8.75159	-0.392952	debris_SEVtras			0.493796	7.8428	debris_SEVtras
10.3896	-2.03037	debris_SEVtras			1.12925	4.11164	debris_SEVtras
10.3301	-3.29697	debris_SEVtras			4.81994	12.78	debris_SEVtras
12.2564	4.93204	debris_SEVtras			6.78228	7.95824	debris_SEVtras
7.78204	-0.297145	debris_SEVtras			15.1104	-2.49661	debris_SEVtras
9.87355	6.56835	debris_SEVtras			16.8041	5.9256	debris_SEVtras
11.5023	-2.53906	debris_SEVtras			9.48208	3.40515	debris_SEVtras
10.0466	7.0919	debris_SEVtras			6.02518	10.5391	debris_SEVtras
11.123	-0.626451	debris_SEVtras			10.9579	11.4978	debris_SEVtras
8.15565	1.02105	debris_SEVtras			15.053	-2.15637	debris_SEVtras
11.0755	1.54311	debris_SEVtras			6.1024	-0.873263	debris_SEVtras
10.8671	-0.525471	debris_SEVtras			4.49434	18.4668	debris_SEVtras
9.47662	9.28717	debris_SEVtras			7.17855	7.09295	debris_SEVtras
8.1254	0.315978	debris_SEVtras			15.5489	-2.41143	debris_SEVtras
5.22517	-3.42402	debris_SEVtras			5.68222	8.45877	debris_SEVtras
11.0829	0.699293	debris_SEVtras			9.19763	11.4505	debris_SEVtras
12.6428	-4.27736	debris_SEVtras			15.5453	-7.57768	debris_SEVtras
10.4325	-2.28387	debris_SEVtras			5.04305	11.8551	debris_SEVtras
6.56241	0.467613	debris_SEVtras			9.04963	8.25858	debris_SEVtras
9.25671	0.185513	debris_SEVtras			12.8004	10.476	debris_SEVtras
7.25083	1.33782	debris_SEVtras			12.7224	-2.01088	debris_SEVtras
8.13868	-1.39834	debris_SEVtras			15.1058	-2.04606	debris_SEVtras
8.69844	-0.425431	debris_SEVtras			10.1737	10.0294	debris_SEVtras
10.0012	6.48428	debris_SEVtras			7.1251	-6.67458	debris_SEVtras
8.58027	-3.07624	debris_SEVtras			7.54981	3.09313	debris_SEVtras
8.84209	-1.22857	debris_SEVtras			9.77229	5.09388	debris_SEVtras
9.07524	1.06003	debris_SEVtras			-3.35591	-2.10773	debris_SEVtras
8.75649	2.1481	debris_SEVtras			8.11078	13.7582	debris_SEVtras
10.4532	0.660959	debris_SEVtras			10.445	8.07161	debris_SEVtras
10.6603	-1.62923	debris_SEVtras			6.07224	14.4957	debris_SEVtras
10.2831	-1.51958	debris_SEVtras			2.7835	14.3421	debris_SEVtras
10.5744	11.1093	debris_SEVtras			5.69607	10.3783	debris_SEVtras
10.0054	6.43566	debris_SEVtras			0.854932	-3.53825	debris_SEVtras
7.11025	-0.665109	debris_SEVtras			0.593486	-0.280726	debris_SEVtras
16.031	5.04488	debris_SEVtras			15.5918	-2.05671	debris_SEVtras
11.228	1.69791	debris_SEVtras			5.92545	9.70137	debris_SEVtras
10.821	2.9059	debris_SEVtras			2.51159	12.3166	debris_SEVtras
9.54462	1.72888	debris_SEVtras			14.2098	-1.23751	debris_SEVtras
10.4396	3.07259	debris_SEVtras			12.9399	6.32619	debris_SEVtras
9.22568	0.16989	debris_SEVtras			21.7378	7.56104	debris_SEVtras
8.99572	-2.704	debris_SEVtras			7.43751	6.59428	debris_SEVtras
10.3233	-3.30534	debris_SEVtras			13.1225	12.9419	debris_SEVtras
8.36785	0.128135	debris_SEVtras			14.9949	-4.6349	debris_SEVtras
8.81641	-1.1661	debris_SEVtras			6.76065	4.82959	debris_SEVtras
6.24632	8.46036	debris_SEVtras			-7.00234	3.60324	debris_SEVtras
6.04422	7.03677	debris_SEVtras			9.15358	3.36193	debris_SEVtras
9.86589	0.960383	debris_SEVtras			12.8767	10.4288	debris_SEVtras
10.6513	2.87261	debris_SEVtras			21.8097	-2.33333	debris_SEVtras
8.28978	-1.23016	debris_SEVtras			12.7539	4.46471	debris_SEVtras
8.57358	-1.14583	debris_SEVtras			9.63313	7.96601	debris_SEVtras
12.25	10.0192	debris_SEVtras			9.47414	2.9448	debris_SEVtras
9.35951	-0.500824	debris_SEVtras			3.97799	16.6263	debris_SEVtras
10.5495	-2.43312	debris_SEVtras			7.30677	6.54776	debris_SEVtras
10.7541	1.65073	debris_SEVtras			11.1006	8.25757	debris_SEVtras
10.0315	7.01153	debris_SEVtras			2.89439	0.282842	debris_SEVtras
12.2067	-3.14829	debris_SEVtras			13.7412	-2.33972	debris_SEVtras
11.206	1.73729	debris_SEVtras			21.7767	7.58945	debris_SEVtras
12.6676	-4.14805	debris_SEVtras			8.44887	0.895521	debris_SEVtras
5.23079	-3.42347	debris_SEVtras			7.84181	6.71982	debris_SEVtras
12.3939	-2.70987	debris_SEVtras			10.0901	9.91382	debris_SEVtras
16.4514	5.18192	debris_SEVtras			1.15548	4.21021	debris_SEVtras
8.68699	1.52557	debris_SEVtras			9.95446	4.80785	debris_SEVtras
8.31651	-1.05457	debris_SEVtras			4.08359	5.65812	debris_SEVtras
9.9396	0.73449	debris_SEVtras			14.8035	-2.4393	debris_SEVtras
7.13255	-0.652572	debris_SEVtras			13.7495	6.38939	debris_SEVtras
12.5447	-3.79312	debris_SEVtras			10.1774	14.3081	debris_SEVtras
10.0588	10.8921	debris_SEVtras			18.143	10.6307	debris_SEVtras
9.95581	0.390842	debris_SEVtras			11.7349	2.41245	debris_SEVtras
10.3795	-2.30112	debris_SEVtras			-3.31072	-2.15308	debris_SEVtras
3.25004	0.339319	debris_SEVtras			15.8467	-1.9548	debris_SEVtras
11.2812	-0.698836	debris_SEVtras			15.0334	8.22261	debris_SEVtras
11.6712	-2.66906	debris_SEVtras			13.5336	-1.85821	debris_SEVtras
8.97097	1.15726	debris_SEVtras			6.76809	4.84666	debris_SEVtras
8.0363	-7.5946	debris_SEVtras			14.1276	-2.70214	debris_SEVtras
9.98627	6.47297	debris_SEVtras			7.36297	9.26914	debris_SEVtras
7.68353	0.592101	debris_SEVtras			3.32	13.4048	debris_SEVtras
8.67542	-0.781297	debris_SEVtras			10.0666	-1.73853	debris_SEVtras
6.91858	0.0638553	debris_SEVtras			15.2638	-2.44701	debris_SEVtras
10.7074	3.1531	debris_SEVtras			14.226	10.2485	debris_SEVtras
8.97074	1.16172	debris_SEVtras			15.7392	11.4252	debris_SEVtras
5.82184	1.79	debris_SEVtras			7.61244	3.10216	debris_SEVtras
5.22979	-3.42225	debris_SEVtras			7.62485	10.2059	debris_SEVtras
8.6904	-0.370072	debris_SEVtras			1.1088	0.154556	debris_SEVtras
14.079	6.23797	debris_SEVtras			-3.42097	10.4545	debris_SEVtras
8.69141	-1.29545	debris_SEVtras			18.8232	15.0705	debris_SEVtras
12.3866	-2.4272	debris_SEVtras			14.1169	-1.98001	debris_SEVtras
7.89826	-1.57564	debris_SEVtras			14.1837	-0.0301092	debris_SEVtras
10.1296	6.17297	debris_SEVtras			14.1316	10.176	debris_SEVtras
10.7507	-1.68498	debris_SEVtras			4.4455	11.8133	debris_SEVtras
8.68933	-2.69618	debris_SEVtras			11.1358	7.02906	debris_SEVtras
12.1008	-2.60116	debris_SEVtras			15.4435	13.46	debris_SEVtras
7.42856	3.29527	debris_SEVtras			14.9241	-1.99756	debris_SEVtras
12.3367	-2.32505	debris_SEVtras			10.0322	9.92573	debris_SEVtras
11.1332	-0.701843	debris_SEVtras			11.2448	13.2522	debris_SEVtras
8.3206	1.69359	debris_SEVtras			14.9735	-4.64152	debris_SEVtras
6.99037	-0.750226	debris_SEVtras			5.11858	11.8359	debris_SEVtras
9.55294	6.80259	debris_SEVtras			2.39389	-0.385947	debris_SEVtras
9.9111	0.91086	debris_SEVtras			9.62839	9.30345	debris_SEVtras
10.575	3.08669	debris_SEVtras			14.2514	-1.66176	debris_SEVtras
9.28379	6.79864	debris_SEVtras			12.8355	4.39051	debris_SEVtras
11.9382	-2.90192	debris_SEVtras			6.19915	1.2654	debris_SEVtras
7.38628	-0.684288	debris_SEVtras			6.15308	1.80042	debris_SEVtras
11.3306	-0.111326	debris_SEVtras			1.56358	8.00316	debris_SEVtras
8.70388	-2.45795	debris_SEVtras			12.6041	4.57941	debris_SEVtras
10.7891	2.45061	debris_SEVtras			12.6643	9.84585	debris_SEVtras
8.93577	-2.27111	debris_SEVtras			14.0355	-2.33206	debris_SEVtras
10.3933	-2.23292	debris_SEVtras			8.49876	0.817688	debris_SEVtras
12.7058	-4.65519	debris_SEVtras			6.70124	20.6365	debris_SEVtras
7.78466	-1.52678	debris_SEVtras			6.07043	5.96324	debris_SEVtras
9.21581	1.03663	debris_SEVtras			5.94983	2.27017	debris_SEVtras
9.79715	10.0966	debris_SEVtras			9.08287	11.2973	debris_SEVtras
8.18863	8.81463	debris_SEVtras			11.5971	2.48281	debris_SEVtras
12.1087	-2.7383	debris_SEVtras			2.39502	-0.380769	debris_SEVtras
9.48931	1.74637	debris_SEVtras			5.94875	10.6642	debris_SEVtras
8.5969	-0.877646	debris_SEVtras			12.8997	-1.82131	debris_SEVtras
9.88494	6.56012	debris_SEVtras			3.88494	0.492311	debris_SEVtras
9.96068	6.52275	debris_SEVtras			12.5382	4.61316	debris_SEVtras
9.85842	6.5297	debris_SEVtras			0.628198	6.87232	debris_SEVtras
10.3276	-3.32061	debris_SEVtras			10.2656	6.26503	debris_SEVtras
11.4214	0.746295	debris_SEVtras			7.18569	7.09448	debris_SEVtras
8.71577	-0.360726	debris_SEVtras			11.7374	2.40126	debris_SEVtras
10.5266	1.03845	debris_SEVtras			15.0858	-1.07931	debris_SEVtras
7.7374	0.590428	debris_SEVtras			10.1138	-7.75856	debris_SEVtras
9.00321	9.40233	debris_SEVtras			9.15587	-5.94093	debris_SEVtras
8.08128	-1.4391	debris_SEVtras			14.2418	-1.88251	debris_SEVtras
8.04551	2.3991	debris_SEVtras			13.5429	-2.10401	debris_SEVtras
9.65037	-0.496568	debris_SEVtras			3.71784	6.01106	debris_SEVtras
11.8438	-2.74778	debris_SEVtras			5.16306	8.17377	debris_SEVtras
8.85877	0.507112	debris_SEVtras			8.10876	-4.15404	debris_SEVtras
10.3563	-3.3613	debris_SEVtras			0.849614	-3.53552	debris_SEVtras
16.0321	5.04662	debris_SEVtras			8.82365	3.86827	debris_SEVtras
10.5878	3.08662	debris_SEVtras			-4.07701	12.8964	debris_SEVtras
13.1814	-0.573135	debris_SEVtras			14.4368	-1.1429	debris_SEVtras
10.4565	-2.55796	debris_SEVtras			14.3776	-2.77682	debris_SEVtras
6.04552	7.03684	debris_SEVtras			3.23104	-1.72733	debris_SEVtras
10.7858	-1.62484	debris_SEVtras			11.0684	8.21508	debris_SEVtras
9.7022	0.807157	debris_SEVtras			15.1738	-2.40357	debris_SEVtras
10.3612	-3.05794	debris_SEVtras			15.3884	13.3998	debris_SEVtras
10.8917	-0.560175	debris_SEVtras			0.824364	3.0858	debris_SEVtras
9.97037	6.5019	debris_SEVtras			8.47033	0.808969	debris_SEVtras
9.57592	2.62241	debris_SEVtras			2.36718	-4.96363	debris_SEVtras
8.18911	-1.37223	debris_SEVtras			4.83852	12.5223	debris_SEVtras
6.9512	-0.781057	debris_SEVtras			7.60703	5.86261	debris_SEVtras
9.86944	0.0143631	debris_SEVtras			8.88083	10.7705	debris_SEVtras
10.6122	3.00245	debris_SEVtras			5.27964	-8.88941	debris_SEVtras
8.18902	1.01822	debris_SEVtras			5.27894	6.30293	debris_SEVtras
11.6849	9.90342	debris_SEVtras			4.66238	-2.0989	debris_SEVtras
11.1455	0.585204	debris_SEVtras			4.73089	-2.04743	debris_SEVtras
9.71277	-2.04886	debris_SEVtras			-3.31403	-2.14997	debris_SEVtras
8.83459	-2.40849	debris_SEVtras			15.3449	13.3631	debris_SEVtras
9.57354	-0.371115	debris_SEVtras			9.5247	3.11799	debris_SEVtras
8.0652	2.37882	debris_SEVtras			14.7034	-2.05791	debris_SEVtras
9.2498	0.443191	debris_SEVtras			13.913	10.1777	debris_SEVtras
9.9273	6.46081	debris_SEVtras			0.711113	-0.364874	debris_SEVtras
8.30978	9.35774	debris_SEVtras			0.705269	-0.360655	debris_SEVtras
8.83393	-0.144017	debris_SEVtras			5.06843	6.77705	debris_SEVtras
9.07903	9.03143	debris_SEVtras			16.876	5.93505	debris_SEVtras
9.92159	0.96901	debris_SEVtras			-2.39976	3.70099	debris_SEVtras
8.45788	1.28445	debris_SEVtras			15.0582	-2.50745	debris_SEVtras
8.48745	0.637282	debris_SEVtras			22.2499	3.15412	debris_SEVtras
9.87407	0.965113	debris_SEVtras			9.76735	5.02408	debris_SEVtras
10.6025	-2.19621	debris_SEVtras			9.95806	4.90215	debris_SEVtras
8.71093	-0.7205	debris_SEVtras			7.8647	8.62478	debris_SEVtras
10.3909	-1.86787	debris_SEVtras			8.54611	0.811176	debris_SEVtras
12.64	-2.60923	debris_SEVtras			9.15243	11.3921	debris_SEVtras
8.68567	-2.69929	debris_SEVtras			9.11188	3.54472	debris_SEVtras
9.12154	-2.22837	debris_SEVtras			3.40947	-6.5209	debris_SEVtras
8.4492	1.6338	debris_SEVtras			0.115886	2.94965	debris_SEVtras
9.26207	0.105918	debris_SEVtras			11.2309	7.08635	debris_SEVtras
6.04516	7.04186	debris_SEVtras			-1.39602	-3.35917	debris_SEVtras
9.37994	0.974048	debris_SEVtras			14.8835	-2.39889	debris_SEVtras
10.5535	-2.10904	debris_SEVtras			13.2858	-1.67505	debris_SEVtras
10.7749	-1.61248	debris_SEVtras			16.8049	5.90218	debris_SEVtras
12.0432	-2.76588	debris_SEVtras			16.8047	5.94411	debris_SEVtras
5.21845	-3.43204	debris_SEVtras			22.0707	10.5884	debris_SEVtras
7.24034	1.29709	debris_SEVtras			8.31128	-5.14422	debris_SEVtras
7.23442	8.62063	debris_SEVtras			4.22515	6.99805	debris_SEVtras
9.49928	1.72735	debris_SEVtras			14.4862	-2.55641	debris_SEVtras
12.1396	-2.38936	debris_SEVtras			14.153	-5.8161	debris_SEVtras
8.42757	-3.08739	debris_SEVtras			6.69769	20.6329	debris_SEVtras
11.1147	1.31319	debris_SEVtras			8.24166	3.85253	debris_SEVtras
8.19455	0.307043	debris_SEVtras			4.08686	4.86081	debris_SEVtras
10.7966	2.53846	debris_SEVtras			3.44079	-6.54973	debris_SEVtras
9.61162	0.808044	debris_SEVtras			16.3439	6.08619	debris_SEVtras
9.29839	6.81196	debris_SEVtras			11.1792	19.4209	debris_SEVtras
10.416	1.02472	debris_SEVtras			-0.846565	3.21069	debris_SEVtras
11.2796	0.733969	debris_SEVtras			-0.292826	2.85169	debris_SEVtras
11.8755	0.111838	debris_SEVtras			13.1063	7.9883	debris_SEVtras
8.8874	-2.42806	debris_SEVtras			7.19673	12.4034	debris_SEVtras
8.43239	-3.31674	debris_SEVtras			14.3608	-2.52365	debris_SEVtras
9.80645	6.61278	debris_SEVtras			5.03882	11.8718	debris_SEVtras
8.48298	0.579931	debris_SEVtras			6.07801	10.5985	debris_SEVtras
8.54915	-2.86334	debris_SEVtras			16.8246	5.98561	debris_SEVtras
6.41539	-0.284807	debris_SEVtras			10.1945	6.27471	debris_SEVtras
10.6576	3.04254	debris_SEVtras			15.1892	-2.43518	debris_SEVtras
9.71213	-2.1206	debris_SEVtras			15.1407	-2.30838	debris_SEVtras
9.33336	6.92271	debris_SEVtras			9.47223	2.96461	debris_SEVtras
9.69526	2.50094	debris_SEVtras			23.9209	0.319142	debris_SEVtras
9.59186	2.66447	debris_SEVtras			8.50693	0.813137	debris_SEVtras
12.0518	4.94848	debris_SEVtras			5.41772	9.19534	debris_SEVtras
8.57487	-0.911693	debris_SEVtras			12.7866	10.5098	debris_SEVtras
12.0765	-2.65705	debris_SEVtras			8.05631	13.8087	debris_SEVtras
8.08381	0.358344	debris_SEVtras			14.6415	-2.65317	debris_SEVtras
10.6554	-1.85273	debris_SEVtras			2.21878	1.25573	debris_SEVtras
9.38982	1.56609	debris_SEVtras			18.8304	15.0879	debris_SEVtras
3.27815	0.319308	debris_SEVtras			4.81854	12.7945	debris_SEVtras
7.84495	-0.11141	debris_SEVtras			16.868	5.93731	debris_SEVtras
6.42123	-0.270268	debris_SEVtras			15.0259	-3.95371	debris_SEVtras
7.86754	-1.5984	debris_SEVtras			-4.26892	5.47643	debris_SEVtras
9.09736	0.647587	debris_SEVtras			-1.64854	-5.89538	debris_SEVtras
10.3605	-3.05455	debris_SEVtras			8.3692	-5.04462	debris_SEVtras
11.1137	1.64441	debris_SEVtras			6.42715	7.74541	debris_SEVtras
9.93496	6.57958	debris_SEVtras			16.6227	5.9863	debris_SEVtras
6.55929	0.459419	debris_SEVtras			13.9454	-1.59104	debris_SEVtras
3.23862	0.324172	debris_SEVtras			2.20866	-6.92102	debris_SEVtras
10.7283	0.401399	debris_SEVtras			-5.66737	-2.50086	debris_SEVtras
11.683	9.90449	debris_SEVtras			12.9636	10.3738	debris_SEVtras
8.94657	-0.205001	debris_SEVtras			11.0494	5.64785	debris_SEVtras
8.93002	-0.0552815	debris_SEVtras			12.1484	-0.543402	debris_SEVtras
9.80499	6.48096	debris_SEVtras			10.7205	-4.20632	debris_SEVtras
10.7769	2.53555	debris_SEVtras			10.1838	14.3128	debris_SEVtras
10.6146	2.65465	debris_SEVtras			18.8309	15.0858	debris_SEVtras
10.3263	-3.31873	debris_SEVtras			13.6717	6.43174	debris_SEVtras
8.69978	-0.366652	debris_SEVtras			15.4	-1.58842	debris_SEVtras
10.5585	-1.98634	debris_SEVtras			7.4889	4.10774	debris_SEVtras
11.1161	1.64197	debris_SEVtras			11.9797	9.29358	debris_SEVtras
12.6628	-4.1145	debris_SEVtras			14.7836	-1.73912	debris_SEVtras
9.07577	0.201634	debris_SEVtras			9.48258	13.8558	debris_SEVtras
9.24535	0.147345	debris_SEVtras			6.15662	7.79404	debris_SEVtras
10.0776	-1.8043	debris_SEVtras			13.982	-2.58296	debris_SEVtras
8.03507	-7.59393	debris_SEVtras			2.92492	7.16969	debris_SEVtras
9.85234	6.41999	debris_SEVtras			2.37363	-4.96838	debris_SEVtras
9.07455	9.02967	debris_SEVtras			12.7504	4.47561	debris_SEVtras
9.07542	-2.20685	debris_SEVtras			10.357	8.91669	debris_SEVtras
10.4441	-2.55831	debris_SEVtras			11.9863	9.30062	debris_SEVtras
7.38915	5.09838	debris_SEVtras			-4.26954	5.47618	debris_SEVtras
8.89793	-1.2579	debris_SEVtras			4.49834	2.04611	debris_SEVtras
12.0827	1.02076	debris_SEVtras			12.3069	9.49892	debris_SEVtras
10.5285	2.54074	debris_SEVtras			12.8015	10.5169	debris_SEVtras
10.4412	3.09315	debris_SEVtras			15.4265	13.4339	debris_SEVtras
9.21377	0.140445	debris_SEVtras			6.77843	4.81835	debris_SEVtras
8.70693	2.19143	debris_SEVtras			4.03094	4.75415	debris_SEVtras
9.2238	0.154346	debris_SEVtras			15.5275	0.236101	debris_SEVtras
10.4185	-2.26055	debris_SEVtras			13.906	10.2365	debris_SEVtras
10.4147	0.0495096	debris_SEVtras			6.29662	1.2343	debris_SEVtras
10.4775	1.09296	debris_SEVtras			3.25473	-1.70528	debris_SEVtras
10.1929	0.258225	debris_SEVtras			11.1399	8.21771	debris_SEVtras
10.9966	1.63747	debris_SEVtras			4.4843	2.06417	debris_SEVtras
10.2736	0.213805	debris_SEVtras			9.00589	-2.6213	debris_SEVtras
11.1965	-0.717688	debris_SEVtras			3.22746	-1.72755	debris_SEVtras
11.2188	0.780809	debris_SEVtras			0.252899	-5.50791	debris_SEVtras
7.14887	-0.632776	debris_SEVtras			15.37	-2.29062	debris_SEVtras
9.59887	2.63191	debris_SEVtras			14.6202	-2.89983	debris_SEVtras
9.69002	6.84904	debris_SEVtras			7.44397	-3.33865	debris_SEVtras
3.26075	0.337004	debris_SEVtras			15.1464	-1.92395	debris_SEVtras
12.0146	0.0650684	debris_SEVtras			2.43265	12.2544	debris_SEVtras
10.326	-3.33311	debris_SEVtras			4.18231	1.41966	debris_SEVtras
10.9101	1.072	debris_SEVtras			14.9632	8.2188	debris_SEVtras
8.62074	-2.76268	debris_SEVtras			4.08683	5.93402	debris_SEVtras
8.81642	2.09549	debris_SEVtras			13.9584	-2.75076	debris_SEVtras
8.2971	-1.25554	debris_SEVtras			8.86161	5.18589	debris_SEVtras
14.834	-1.51998	debris_SEVtras			15.7634	11.3897	debris_SEVtras
8.76324	-1.16361	debris_SEVtras			9.62753	-1.91673	debris_SEVtras
7.26933	1.31092	debris_SEVtras			15.2008	-3.60923	debris_SEVtras
7.30386	0.249032	debris_SEVtras			8.54727	9.25527	debris_SEVtras
7.03054	0.125414	debris_SEVtras			15.1259	-2.24946	debris_SEVtras
11.1806	7.71796	debris_SEVtras			14.5193	-2.08048	debris_SEVtras
8.65034	1.5666	debris_SEVtras			11.5723	5.02916	debris_SEVtras
10.9055	-0.54176	debris_SEVtras			6.19732	1.14514	debris_SEVtras
10.5001	-1.90017	debris_SEVtras			-5.63823	-2.47022	debris_SEVtras
7.36678	1.80512	debris_SEVtras			11.0706	8.23131	debris_SEVtras
3.40781	0.370978	debris_SEVtras			10.2055	6.25581	debris_SEVtras
10.6855	-2.06934	debris_SEVtras			6.89055	5.54395	debris_SEVtras
10.7925	-1.60911	debris_SEVtras			14.374	-2.19067	debris_SEVtras
5.74787	-0.358279	debris_SEVtras			6.07714	14.5391	debris_SEVtras
9.86124	6.56776	debris_SEVtras			-5.46463	0.608544	debris_SEVtras
7.89335	-0.202545	debris_SEVtras			11.278	13.3191	debris_SEVtras
10.4518	0.357284	debris_SEVtras			2.78214	14.3325	debris_SEVtras
9.51289	1.72803	debris_SEVtras			7.44983	-3.34415	debris_SEVtras
11.3338	-0.0827119	debris_SEVtras			11.2072	13.2246	debris_SEVtras
8.80109	-2.67139	debris_SEVtras			10.0929	9.92947	debris_SEVtras
7.3906	1.87149	debris_SEVtras			8.4385	9.23824	debris_SEVtras
8.13032	2.33521	debris_SEVtras			11.8228	-3.18548	debris_SEVtras
10.3868	-2.39741	debris_SEVtras			11.9448	15.4857	debris_SEVtras
10.8257	3.2583	debris_SEVtras			0.87951	3.11423	debris_SEVtras
7.33267	1.79874	debris_SEVtras			9.5139	3.01197	debris_SEVtras
11.262	0.632924	debris_SEVtras			4.19693	5.20222	debris_SEVtras
10.1566	-1.59151	debris_SEVtras			3.82467	6.17463	debris_SEVtras
8.73199	-0.236714	debris_SEVtras			8.57957	8.05934	debris_SEVtras
9.91609	-0.134878	debris_SEVtras			6.07649	-0.895908	debris_SEVtras
12.2497	10.0147	debris_SEVtras			0.68317	-0.347405	debris_SEVtras
10.7911	-1.60465	debris_SEVtras			5.89565	10.2992	debris_SEVtras
12.4997	-3.52502	debris_SEVtras			15.5496	-2.47888	debris_SEVtras
9.66393	1.66548	debris_SEVtras			2.43797	-4.88912	debris_SEVtras
11.921	-2.90497	debris_SEVtras			-0.423349	16.6093	debris_SEVtras
9.24835	0.161471	debris_SEVtras			13.8922	10.0184	debris_SEVtras
11.7735	-2.89898	debris_SEVtras			7.78628	2.94375	debris_SEVtras
12.5056	-3.53669	debris_SEVtras			13.7562	10.0931	debris_SEVtras
10.0776	7.07767	debris_SEVtras			8.39194	6.70174	debris_SEVtras
11.1474	-0.693851	debris_SEVtras			14.9408	-1.93711	debris_SEVtras
10.5488	-1.80272	debris_SEVtras			2.47815	12.3016	debris_SEVtras
8.88378	0.613013	debris_SEVtras			14.1901	-1.90861	debris_SEVtras
15.9248	4.94568	debris_SEVtras			1.22911	7.83392	debris_SEVtras
10.3871	0.273959	debris_SEVtras			5.10372	10.0823	debris_SEVtras
7.91809	-0.239781	debris_SEVtras			6.51816	2.57777	debris_SEVtras
10.6186	3.09003	debris_SEVtras			9.53316	13.8534	debris_SEVtras
9.94208	6.42494	debris_SEVtras			2.48359	12.2631	debris_SEVtras
3.25938	0.336397	debris_SEVtras			12.7941	10.5034	debris_SEVtras
11.8696	0.0942394	debris_SEVtras			4.8935	12.7651	debris_SEVtras
10.8396	2.97588	debris_SEVtras			9.14967	-5.94384	debris_SEVtras
7.11522	2.29707	debris_SEVtras			0.704746	-0.379503	debris_SEVtras
9.94753	6.48823	debris_SEVtras			4.97035	11.9279	debris_SEVtras
6.40229	-0.274642	debris_SEVtras			11.5027	4.94122	debris_SEVtras
9.0956	-0.271697	debris_SEVtras			14.5956	-2.73668	debris_SEVtras
10.2954	0.814968	debris_SEVtras			5.19792	-5.12716	debris_SEVtras
9.63308	-0.475887	debris_SEVtras			6.27169	1.25773	debris_SEVtras
11.5144	5.40219	debris_SEVtras			13.5278	10.3648	debris_SEVtras
7.37971	1.81548	debris_SEVtras			2.36999	-0.414192	debris_SEVtras
8.43831	-3.08989	debris_SEVtras			13.8766	-1.72458	debris_SEVtras
7.23142	8.61175	debris_SEVtras			4.03161	4.74207	debris_SEVtras
8.30706	1.71017	debris_SEVtras			15.052	-2.58514	debris_SEVtras
7.25121	1.33711	debris_SEVtras			11.5476	5.02031	debris_SEVtras
8.69745	0.554712	debris_SEVtras			6.20523	2.55072	debris_SEVtras
10.3595	-2.31687	debris_SEVtras			18.1339	-0.715034	debris_SEVtras
8.07555	-1.44771	debris_SEVtras			15.6228	8.22064	debris_SEVtras
11.8666	0.085813	debris_SEVtras			14.5529	-1.84921	debris_SEVtras
8.98026	-2.03652	debris_SEVtras			11.2194	13.2435	debris_SEVtras
8.03453	-7.59338	debris_SEVtras			5.96595	10.5255	debris_SEVtras
10.3706	-3.00969	debris_SEVtras			13.1872	-10.0816	debris_SEVtras
7.61647	2.99732	debris_SEVtras			13.8362	-2.28822	debris_SEVtras
7.3477	0.258892	debris_SEVtras			6.0487	14.5267	debris_SEVtras
9.47615	11.0846	debris_SEVtras			10.9746	11.5323	debris_SEVtras
7.97973	8.99076	debris_SEVtras			2.67502	2.59121	debris_SEVtras
6.5605	0.46184	debris_SEVtras			4.8054	12.7701	debris_SEVtras
10.0038	6.47668	debris_SEVtras			18.0312	1.36532	debris_SEVtras
12.1139	-2.58297	debris_SEVtras			6.24841	1.2727	debris_SEVtras
9.00286	1.11452	debris_SEVtras			15.5424	-2.0808	debris_SEVtras
7.88578	8.48363	debris_SEVtras			4.52324	2.0988	debris_SEVtras
10.3364	0.289424	debris_SEVtras			12.7372	10.4636	debris_SEVtras
11.6843	9.90398	debris_SEVtras			4.81009	12.7508	debris_SEVtras
10.0283	9.06965	debris_SEVtras			4.09396	16.1402	debris_SEVtras
8.89017	-2.4603	debris_SEVtras			14.2307	-2.84509	debris_SEVtras
10.4037	0.260858	debris_SEVtras			4.00145	16.5978	debris_SEVtras
7.37461	0.272544	debris_SEVtras			4.06832	4.73245	debris_SEVtras
8.78388	-2.55866	debris_SEVtras			16.5034	-3.00514	debris_SEVtras
8.55046	-1.05738	debris_SEVtras			14.4348	-1.84014	debris_SEVtras
8.68319	-4.63087	debris_SEVtras			15.4181	13.4128	debris_SEVtras
7.34504	-0.624802	debris_SEVtras			5.68075	8.45872	debris_SEVtras
9.75324	2.6154	debris_SEVtras			-5.9159	0.0513555	debris_SEVtras
14.0793	6.23043	debris_SEVtras			13.5204	-3.11735	debris_SEVtras
11.1034	1.64027	debris_SEVtras			1.0072	6.99268	debris_SEVtras
9.97496	6.47618	debris_SEVtras			11.2193	13.2752	debris_SEVtras
11.1466	-0.706422	debris_SEVtras			14.8803	-2.42106	debris_SEVtras
8.49812	-3.01191	debris_SEVtras			7.221	12.4031	debris_SEVtras
11.8884	0.0588825	debris_SEVtras			4.02885	4.82133	debris_SEVtras
6.69485	1.89632	debris_SEVtras			14.7497	-2.20524	debris_SEVtras
11.2638	0.531996	debris_SEVtras			2.7763	14.3311	debris_SEVtras
9.65383	-0.474501	debris_SEVtras			5.00988	12.1357	debris_SEVtras
7.92972	-0.170874	debris_SEVtras			14.186	-0.040345	debris_SEVtras
9.98419	6.44368	debris_SEVtras			13.727	6.38029	debris_SEVtras
10.6307	3.08694	debris_SEVtras			11.7196	2.41155	debris_SEVtras
10.9769	-0.603498	debris_SEVtras			13.503	6.70574	debris_SEVtras
12.2025	-2.22261	debris_SEVtras			7.61367	3.07627	debris_SEVtras
6.69824	1.88821	debris_SEVtras			13.0755	10.8628	debris_SEVtras
11.0999	1.65104	debris_SEVtras			-2.37239	-6.47253	debris_SEVtras
10.3263	-3.32454	debris_SEVtras			15.5305	0.249158	debris_SEVtras
6.86364	8.46153	debris_SEVtras			13.7076	6.44491	debris_SEVtras
8.18639	8.81057	debris_SEVtras			14.7063	-2.40228	debris_SEVtras
10.6047	11.1392	debris_SEVtras			3.92011	-4.25857	debris_SEVtras
9.94144	6.43272	debris_SEVtras			7.88346	7.89385	debris_SEVtras
5.81932	1.79296	debris_SEVtras			3.25099	-1.73326	debris_SEVtras
9.11471	-2.09441	debris_SEVtras			8.73703	1.07866	debris_SEVtras
10.1638	1.01139	debris_SEVtras			1.08459	3.97843	debris_SEVtras
9.13985	-2.1449	debris_SEVtras			8.54699	9.34202	debris_SEVtras
9.59911	2.65676	debris_SEVtras			5.99377	10.6849	debris_SEVtras
10.3027	0.802625	debris_SEVtras			9.47977	2.94122	debris_SEVtras
9.95717	6.44176	debris_SEVtras			14.789	-1.80086	debris_SEVtras
10.1218	-1.70883	debris_SEVtras			7.61315	3.07967	debris_SEVtras
10.4391	3.07861	debris_SEVtras			-5.47667	0.59569	debris_SEVtras
10.7013	-1.98412	debris_SEVtras			9.52747	3.03502	debris_SEVtras
10.5917	11.1286	debris_SEVtras			21.8181	1.43139	debris_SEVtras
8.32115	9.36308	debris_SEVtras			15.0525	-2.22901	debris_SEVtras
9.98269	6.50848	debris_SEVtras			10.9731	11.5245	debris_SEVtras
10.5241	2.53801	debris_SEVtras			7.21089	7.08485	debris_SEVtras
8.13932	1.05509	debris_SEVtras			3.99774	16.6085	debris_SEVtras
10.4746	13.2029	debris_SEVtras			1.07247	-8.62553	debris_SEVtras
9.00289	-2.12838	debris_SEVtras			10.1134	9.96145	debris_SEVtras
10.0284	6.47921	debris_SEVtras			14.8725	-2.43849	debris_SEVtras
12.5487	-3.80979	debris_SEVtras			12.0892	-4.12362	debris_SEVtras
9.6091	-0.467363	debris_SEVtras			-0.226041	16.2419	debris_SEVtras
9.83808	-1.05134	debris_SEVtras			0.451597	3.42918	debris_SEVtras
10.3862	0.266665	debris_SEVtras			-6.01841	-0.0649975	debris_SEVtras
10.1266	-1.79327	debris_SEVtras			14.3674	10.4189	debris_SEVtras
9.03691	-0.26916	debris_SEVtras			9.20919	-11.4226	debris_SEVtras
8.57149	0.610917	debris_SEVtras			-0.0867907	3.30068	debris_SEVtras
10.1165	6.38445	debris_SEVtras			10.1875	14.2929	debris_SEVtras
8.56584	-1.06153	debris_SEVtras			7.5001	3.33082	debris_SEVtras
10.3029	0.212304	debris_SEVtras			14.9492	-1.71482	debris_SEVtras
11.7689	-2.19524	debris_SEVtras			17.7972	-7.24704	debris_SEVtras
10.2998	-2.43391	debris_SEVtras			12.5456	-2.38121	debris_SEVtras
11.5349	5.2076	debris_SEVtras			20.6768	6.36702	debris_SEVtras
10.4359	-1.97899	debris_SEVtras			5.83704	7.57871	debris_SEVtras
8.73738	0.592759	debris_SEVtras			6.89005	5.53439	debris_SEVtras
12.6933	-4.6447	debris_SEVtras			18.8575	15.1124	debris_SEVtras
8.11584	0.329419	debris_SEVtras			3.37048	-6.49831	debris_SEVtras
8.76013	-0.309534	debris_SEVtras			15.1571	-2.51067	debris_SEVtras
9.59	2.66679	debris_SEVtras			13.8606	-1.75887	debris_SEVtras
9.79768	10.0951	debris_SEVtras			6.13596	7.82117	debris_SEVtras
8.45018	-1.09916	debris_SEVtras			11.7306	10.7061	debris_SEVtras
14.0743	6.23329	debris_SEVtras			11.9365	15.4764	debris_SEVtras
11.8202	0.0798515	debris_SEVtras			1.74232	3.85788	debris_SEVtras
10.3889	-1.85186	debris_SEVtras			4.89346	12.826	debris_SEVtras
11.4497	5.43637	debris_SEVtras			8.49959	9.29244	debris_SEVtras
10.5209	-1.70185	debris_SEVtras			-6.02299	-0.0701301	debris_SEVtras
9.42567	1.60749	debris_SEVtras			6.08636	-0.865071	debris_SEVtras
9.96916	6.52965	debris_SEVtras			11.1348	7.04242	debris_SEVtras
6.96765	0.106668	debris_SEVtras			14.2267	-2.80184	debris_SEVtras
7.34052	1.79381	debris_SEVtras			0.255311	-5.524	debris_SEVtras
9.2041	7.01842	debris_SEVtras			16.7705	5.97952	debris_SEVtras
8.90844	-1.25328	debris_SEVtras			10.129	-7.77297	debris_SEVtras
6.58564	0.474974	debris_SEVtras			6.12371	7.79342	debris_SEVtras
10.505	2.53119	debris_SEVtras			9.52271	5.30672	debris_SEVtras
10.8881	0.623183	debris_SEVtras			5.1882	-5.11987	debris_SEVtras
10.9483	-0.488614	debris_SEVtras			6.02634	10.5921	debris_SEVtras
10.0274	9.07345	debris_SEVtras			12.7912	4.45464	debris_SEVtras
9.09832	1.02004	debris_SEVtras			5.36947	3.71121	debris_SEVtras
6.47553	-0.22324	debris_SEVtras			16.817	5.9828	debris_SEVtras
11.2795	-0.726085	debris_SEVtras			8.3076	-5.14199	debris_SEVtras
9.43088	1.64047	debris_SEVtras			-0.453276	2.52209	debris_SEVtras
6.69536	1.89132	debris_SEVtras			11.6707	5.80246	debris_SEVtras
9.62861	1.81276	debris_SEVtras			16.7903	5.93095	debris_SEVtras
12.068	-2.63291	debris_SEVtras			15.489	-2.66924	debris_SEVtras
8.7743	-0.275892	debris_SEVtras			14.8098	-2.69099	debris_SEVtras
7.85654	-1.60392	debris_SEVtras			7.59878	3.08974	debris_SEVtras
5.22536	-3.42633	debris_SEVtras			4.21921	15.497	debris_SEVtras
7.356	5.0952	debris_SEVtras			14.2757	-3.61512	debris_SEVtras
10.5858	11.1229	debris_SEVtras			9.47045	2.99594	debris_SEVtras
7.22829	-0.545655	debris_SEVtras			6.13452	2.03822	debris_SEVtras
6.20674	0.812868	debris_SEVtras			11.1907	2.95643	debris_SEVtras
7.17918	2.29288	debris_SEVtras			14.326	-2.17071	debris_SEVtras
11.2175	0.7305	debris_SEVtras			16.7866	5.93376	debris_SEVtras
9.09353	-2.54276	debris_SEVtras			15.0583	-3.30148	debris_SEVtras
10.3874	-2.82698	debris_SEVtras			13.7836	6.36767	debris_SEVtras
10.0089	6.48177	debris_SEVtras			9.31231	3.47915	debris_SEVtras
5.6121	-1.60902	debris_SEVtras			5.04211	12.2858	debris_SEVtras
6.692	1.92047	debris_SEVtras			15.0017	-2.03238	debris_SEVtras
10.0145	-0.136836	debris_SEVtras			6.7952	4.7907	debris_SEVtras
11.2574	0.631277	debris_SEVtras			5.36433	3.67361	debris_SEVtras
8.97203	-2.61612	debris_SEVtras			6.21589	1.18205	debris_SEVtras
10.5035	1.06793	debris_SEVtras			12.8108	10.4242	debris_SEVtras
10.49	1.03386	debris_SEVtras			5.38974	3.70725	debris_SEVtras
8.5911	9.3086	debris_SEVtras			7.14279	4.27716	debris_SEVtras
5.87808	-0.277271	debris_SEVtras			5.60952	9.75089	debris_SEVtras
7.31049	-0.490691	debris_SEVtras			2.44527	12.273	debris_SEVtras
10.0223	10.8512	debris_SEVtras			8.28839	6.70003	debris_SEVtras
9.85604	0.973309	debris_SEVtras			-5.65286	-2.48134	debris_SEVtras
6.99393	0.128334	debris_SEVtras			11.114	5.62428	debris_SEVtras
8.61401	-2.78128	debris_SEVtras			14.5503	-2.18823	debris_SEVtras
9.89096	6.55953	debris_SEVtras			12.7863	10.4803	debris_SEVtras
12.4266	-2.5629	debris_SEVtras			15.178	-1.97025	debris_SEVtras
9.25135	0.18723	debris_SEVtras			15.483	-3.3801	debris_SEVtras
6.94994	0.106671	debris_SEVtras			5.64998	9.77683	debris_SEVtras
7.68582	-0.326205	debris_SEVtras			0.913612	3.80469	debris_SEVtras
9.75654	7.07429	debris_SEVtras			3.22983	-1.73031	debris_SEVtras
9.94017	1.03679	debris_SEVtras			5.27548	6.31748	debris_SEVtras
10.789	3.21775	debris_SEVtras			-5.6518	-2.47915	debris_SEVtras
6.20878	0.776336	debris_SEVtras			14.3214	10.3725	debris_SEVtras
10.9831	-0.5582	debris_SEVtras			8.99297	4.1023	debris_SEVtras
9.71546	-2.10497	debris_SEVtras			11.9447	15.485	debris_SEVtras
9.50477	1.69522	debris_SEVtras			15.6584	11.4394	debris_SEVtras
8.57326	1.5994	debris_SEVtras			2.3836	12.2916	debris_SEVtras
3.26156	0.337377	debris_SEVtras			6.55391	5.30168	debris_SEVtras
9.57679	0.0216542	debris_SEVtras			7.70505	4.94825	debris_SEVtras
15.9208	4.94203	debris_SEVtras			4.73575	12.6636	debris_SEVtras
9.36992	1.54186	debris_SEVtras			2.38099	7.28567	debris_SEVtras
9.63045	-0.46483	debris_SEVtras			8.15397	13.8224	debris_SEVtras
9.10503	-2.10063	debris_SEVtras			2.86689	7.18318	debris_SEVtras
9.90077	0.963309	debris_SEVtras			16.8216	5.97564	debris_SEVtras
10.9884	1.58487	debris_SEVtras			14.3956	-1.49674	debris_SEVtras
9.01082	9.39439	debris_SEVtras			2.42278	12.3	debris_SEVtras
8.68761	-0.371618	debris_SEVtras			20.1663	-0.152953	debris_SEVtras
9.97776	6.44512	debris_SEVtras			13.9637	6.44291	debris_SEVtras
11.3376	-2.3643	debris_SEVtras			13.2598	-1.07284	debris_SEVtras
8.95982	-2.41603	debris_SEVtras			-3.20635	-0.472588	debris_SEVtras
14.3316	0.970071	debris_SEVtras			15.2467	-2.00844	debris_SEVtras
9.92896	6.43561	debris_SEVtras			4.22272	15.4789	debris_SEVtras
9.21359	7.01213	debris_SEVtras			18.064	-6.42383	debris_SEVtras
10.324	-3.31692	debris_SEVtras			14.9216	-1.84384	debris_SEVtras
9.34957	0.0777472	debris_SEVtras			2.43339	12.2918	debris_SEVtras
8.14335	0.306534	debris_SEVtras			9.42198	3.83494	debris_SEVtras
6.9994	0.131998	debris_SEVtras			3.2272	-1.72526	debris_SEVtras
8.69347	-0.125571	debris_SEVtras			7.90738	7.88083	debris_SEVtras
12.0412	0.062235	debris_SEVtras			19.9362	12.8441	debris_SEVtras
7.30449	0.245746	debris_SEVtras			9.41233	8.99177	debris_SEVtras
10.5535	-2.30469	debris_SEVtras			15.7553	-2.52589	debris_SEVtras
8.11753	0.332862	debris_SEVtras			13.1842	-10.0787	debris_SEVtras
10.7799	-1.61616	debris_SEVtras			10.0944	7.87181	debris_SEVtras
9.99944	6.44237	debris_SEVtras			7.26537	6.50627	debris_SEVtras
5.36175	0.41648	debris_SEVtras			-2.37274	-6.47219	debris_SEVtras
6.79746	1.30757	debris_SEVtras			3.26759	-1.766	debris_SEVtras
6.25637	8.47206	debris_SEVtras			15.4063	13.4238	debris_SEVtras
8.79796	2.05355	debris_SEVtras			1.33178	7.60903	debris_SEVtras
10.7357	2.65465	debris_SEVtras			5.631	9.75922	debris_SEVtras
9.73	2.6313	debris_SEVtras			2.77848	14.3281	debris_SEVtras
10.4874	13.2149	debris_SEVtras			10.1238	-7.76786	debris_SEVtras
8.51459	-1.06657	debris_SEVtras			7.63929	10.2635	debris_SEVtras
6.53412	-0.277981	debris_SEVtras			-1.388	-3.35901	debris_SEVtras
11.174	0.649495	debris_SEVtras			4.87518	-9.51251	debris_SEVtras
10.7306	1.64257	debris_SEVtras			14.4128	-2.3491	debris_SEVtras
11.2865	0.651872	debris_SEVtras			8.12522	-8.42231	debris_SEVtras
7.36954	0.268702	debris_SEVtras			5.95863	5.59567	debris_SEVtras
9.9822	6.49938	debris_SEVtras			10.4233	6.94512	debris_SEVtras
11.1075	-0.682364	debris_SEVtras			8.29655	-5.15035	debris_SEVtras
9.96047	6.49474	debris_SEVtras			14.0834	-1.69571	debris_SEVtras
8.52062	0.620294	debris_SEVtras			15.4247	-1.80669	debris_SEVtras
9.93918	6.52538	debris_SEVtras			10.0038	7.87604	debris_SEVtras
10.6014	2.55423	debris_SEVtras			15.1014	-1.75487	debris_SEVtras
9.48921	1.70396	debris_SEVtras			8.47704	9.25065	debris_SEVtras
9.9815	6.4485	debris_SEVtras			3.84761	0.502369	debris_SEVtras
3.26964	0.338151	debris_SEVtras			15.3913	13.3988	debris_SEVtras
8.42927	-3.31988	debris_SEVtras			16.822	5.97081	debris_SEVtras
10.6377	-1.82337	debris_SEVtras			9.03205	8.24099	debris_SEVtras
9.18356	0.839455	debris_SEVtras			7.57863	3.15267	debris_SEVtras
11.3911	-2.39492	debris_SEVtras			13.7812	6.36078	debris_SEVtras
9.51126	7.0406	debris_SEVtras			14.8466	-1.81031	debris_SEVtras
9.11016	7.99916	debris_SEVtras			0.0919801	7.53066	debris_SEVtras
9.92459	6.49305	debris_SEVtras			15.1701	-0.0772599	debris_SEVtras
11.0534	-0.696339	debris_SEVtras			8.53069	9.34218	debris_SEVtras
11.3688	0.758386	debris_SEVtras			11.7942	-8.81552	debris_SEVtras
10.007	10.8342	debris_SEVtras			7.21521	12.3848	debris_SEVtras
5.92331	1.80428	debris_SEVtras			17.8373	3.64897	debris_SEVtras
6.44047	-0.282915	debris_SEVtras			11.7553	2.45356	debris_SEVtras
8.45542	1.61461	debris_SEVtras			15.5267	-3.88963	debris_SEVtras
9.75122	7.07264	debris_SEVtras			9.02971	7.12043	debris_SEVtras
10.0268	9.07518	debris_SEVtras			16.8524	5.93946	debris_SEVtras
8.66356	-2.565	debris_SEVtras			9.40007	3.79935	debris_SEVtras
9.65007	-0.519302	debris_SEVtras			2.52429	2.39656	debris_SEVtras
7.20517	1.19287	debris_SEVtras			7.12613	-6.67496	debris_SEVtras
6.81728	1.3368	debris_SEVtras			7.12049	-6.67025	debris_SEVtras
9.58556	6.49788	debris_SEVtras			5.93155	3.96381	debris_SEVtras
8.82355	-0.336303	debris_SEVtras			-3.20276	2.64814	debris_SEVtras
11.2448	1.6895	debris_SEVtras			15.2553	-2.36119	debris_SEVtras
11.8549	5.08585	debris_SEVtras			8.51676	9.30623	debris_SEVtras
9.82329	6.19078	debris_SEVtras			4.5928	2.20215	debris_SEVtras
9.13018	6.47254	debris_SEVtras			14.5198	-2.02092	debris_SEVtras
7.76988	1.28727	debris_SEVtras			14.2047	-1.71774	debris_SEVtras
7.23266	8.61634	debris_SEVtras			13.5683	-1.91237	debris_SEVtras
7.33614	-0.622835	debris_SEVtras			9.82383	4.94123	debris_SEVtras
9.79797	10.0932	debris_SEVtras			14.9141	-2.08795	debris_SEVtras
10.8436	2.72006	debris_SEVtras			12.8602	4.36965	debris_SEVtras
12.0098	0.0716304	debris_SEVtras			5.12165	8.23638	debris_SEVtras
8.11838	2.39042	debris_SEVtras			15.7718	8.18979	debris_SEVtras
8.56464	0.566192	debris_SEVtras			7.8984	7.87368	debris_SEVtras
7.35947	-0.378006	debris_SEVtras			10.0199	8.014	debris_SEVtras
10.599	3.07613	debris_SEVtras			13.7988	6.40512	debris_SEVtras
11.2189	0.563688	debris_SEVtras			14.1694	10.3419	debris_SEVtras
9.13016	6.47727	debris_SEVtras			14.49	-2.06079	debris_SEVtras
9.49603	1.72244	debris_SEVtras			4.90262	12.8479	debris_SEVtras
9.99024	6.47378	debris_SEVtras			14.2374	10.2921	debris_SEVtras
11.0602	-0.542442	debris_SEVtras			15.2663	-1.79884	debris_SEVtras
6.6862	1.90959	debris_SEVtras			-0.0593529	3.16988	debris_SEVtras
9.97346	6.49305	debris_SEVtras			0.663924	-0.342379	debris_SEVtras
5.82545	1.79033	debris_SEVtras			9.21247	-11.4232	debris_SEVtras
12.3461	-3.14313	debris_SEVtras			-4.05244	12.8835	debris_SEVtras
6.58852	0.467472	debris_SEVtras			9.12303	7.16466	debris_SEVtras
8.08162	-2.90928	debris_SEVtras			9.43857	3.48129	debris_SEVtras
10.0688	-2.00119	debris_SEVtras			16.0807	-2.71442	debris_SEVtras
8.31665	9.36133	debris_SEVtras			9.08324	8.21257	debris_SEVtras
8.0635	0.384941	debris_SEVtras			13.806	-1.63068	debris_SEVtras
8.71465	0.533098	debris_SEVtras			14.584	-1.80865	debris_SEVtras
10.1025	6.23229	debris_SEVtras			6.14334	1.33611	debris_SEVtras
8.78974	-2.84951	debris_SEVtras			16.024	4.91756	debris_SEVtras
7.6935	0.614779	debris_SEVtras			4.32273	5.85955	debris_SEVtras
10.5051	13.2286	debris_SEVtras			8.40647	9.21135	debris_SEVtras
9.4705	9.29422	debris_SEVtras			15.1213	-1.99981	debris_SEVtras
8.83742	-0.121073	debris_SEVtras			13.0188	6.46315	debris_SEVtras
8.56247	6.70458	debris_SEVtras			4.69328	12.7249	debris_SEVtras
10.0503	6.39092	debris_SEVtras			6.22462	1.20638	debris_SEVtras
16.0306	5.04613	debris_SEVtras			14.2083	-2.92724	debris_SEVtras
7.88299	-0.136478	debris_SEVtras			4.03996	4.69253	debris_SEVtras
8.45023	-3.07028	debris_SEVtras			11.0243	11.5741	debris_SEVtras
11.0693	-0.684942	debris_SEVtras			8.03596	13.8031	debris_SEVtras
11.0712	0.430911	debris_SEVtras			13.1141	12.9297	debris_SEVtras
9.84531	6.54804	debris_SEVtras			16.2194	6.14425	debris_SEVtras
11.0306	0.565908	debris_SEVtras			9.88965	-5.22225	debris_SEVtras
9.71681	6.35625	debris_SEVtras			3.22666	-1.72555	debris_SEVtras
8.69031	-1.29555	debris_SEVtras			15.0432	-1.61707	debris_SEVtras
8.57992	9.29636	debris_SEVtras			11.1784	13.2474	debris_SEVtras
7.86498	-0.207333	debris_SEVtras			14.861	-2.35906	debris_SEVtras
11.7132	-2.73022	debris_SEVtras			17.7837	-7.94441	debris_SEVtras
11.2646	0.640779	debris_SEVtras			17.7987	-7.26155	debris_SEVtras
7.24214	1.84519	debris_SEVtras			11.0885	7.09445	debris_SEVtras
8.1347	2.34446	debris_SEVtras			0.823513	3.17904	debris_SEVtras
10.3272	-3.29443	debris_SEVtras			4.72397	12.674	debris_SEVtras
8.75498	-1.24768	debris_SEVtras			15.7853	8.21328	debris_SEVtras
7.95704	8.60081	debris_SEVtras			18.1319	10.6339	debris_SEVtras
8.51937	0.623359	debris_SEVtras			11.2264	5.66338	debris_SEVtras
11.6863	-2.62363	debris_SEVtras			6.06364	14.5404	debris_SEVtras
11.0538	1.66521	debris_SEVtras			9.88738	5.02445	debris_SEVtras
10.2567	0.216879	debris_SEVtras			7.19399	7.07437	debris_SEVtras
9.63246	-0.483627	debris_SEVtras			5.19835	-5.1249	debris_SEVtras
10.409	-1.94236	debris_SEVtras			14.2316	10.293	debris_SEVtras
0.36184	1.55077	debris_SEVtras			10.1158	6.17997	debris_SEVtras
9.88458	0.95277	debris_SEVtras			11.5802	5.00233	debris_SEVtras
9.97917	6.4759	debris_SEVtras			6.72706	9.33575	debris_SEVtras
7.19288	0.880792	debris_SEVtras			6.25649	1.2499	debris_SEVtras
6.24899	8.45777	debris_SEVtras			9.17298	3.72931	debris_SEVtras
11.334	0.0314717	debris_SEVtras			9.4601	2.96899	debris_SEVtras
9.98134	6.47992	debris_SEVtras			14.8821	-2.23915	debris_SEVtras
9.85422	0.934534	debris_SEVtras			4.23928	1.46641	debris_SEVtras
10.3258	-3.31834	debris_SEVtras			11.7518	5.89213	debris_SEVtras
10.1391	-1.98133	debris_SEVtras			12.8029	9.88042	debris_SEVtras
8.8983	-2.14309	debris_SEVtras			11.6819	5.80078	debris_SEVtras
9.06904	9.0164	debris_SEVtras			14.092	-1.84713	debris_SEVtras
8.67404	-2.52308	debris_SEVtras			1.11241	0.156389	debris_SEVtras
12.0446	-2.62909	debris_SEVtras			17.6412	2.42928	debris_SEVtras
9.06722	-1.97558	debris_SEVtras			8.50294	9.29545	debris_SEVtras
6.72715	1.87923	debris_SEVtras			7.51326	9.98157	debris_SEVtras
8.18946	9.4534	debris_SEVtras			14.6573	-4.52694	debris_SEVtras
12.7015	-4.66183	debris_SEVtras			7.45154	-3.34624	debris_SEVtras
9.78199	6.47547	debris_SEVtras			15.6278	-2.38693	debris_SEVtras
7.13988	0.828855	debris_SEVtras			2.21339	-6.93034	debris_SEVtras
11.9106	-2.39585	debris_SEVtras			-0.854682	3.20854	debris_SEVtras
8.97061	1.15833	debris_SEVtras			15.5534	-2.59951	debris_SEVtras
10.9734	-0.476948	debris_SEVtras			11.212	13.2588	debris_SEVtras
10.0243	6.4427	debris_SEVtras			17.6378	2.4248	debris_SEVtras
10.4591	0.327733	debris_SEVtras			1.05991	3.97853	debris_SEVtras
7.65405	0.579259	debris_SEVtras			15.1071	-1.99042	debris_SEVtras
8.71156	0.551714	debris_SEVtras			2.62306	2.51862	debris_SEVtras
10.5744	2.53044	debris_SEVtras			5.05174	11.9842	debris_SEVtras
10.9741	-0.497748	debris_SEVtras			12.8673	4.36897	debris_SEVtras
8.94514	-2.04217	debris_SEVtras			-4.13187	12.9516	debris_SEVtras
8.32723	-1.25181	debris_SEVtras			14.7995	-1.9354	debris_SEVtras
7.33388	-0.514081	debris_SEVtras			7.59387	3.04022	debris_SEVtras
6.91043	2.08888	debris_SEVtras			10.0865	9.90383	debris_SEVtras
10.4067	0.285502	debris_SEVtras			15.7683	11.3714	debris_SEVtras
11.2326	0.729844	debris_SEVtras			4.70286	-2.05605	debris_SEVtras
9.99325	6.43815	debris_SEVtras			3.92408	-4.25227	debris_SEVtras
8.92116	-0.992052	debris_SEVtras			-1.65003	-5.90306	debris_SEVtras
6.50519	0.419916	debris_SEVtras			-1.63507	-5.88649	debris_SEVtras
12.0814	-2.72513	debris_SEVtras			22.2498	3.15389	debris_SEVtras
10.4814	1.41963	debris_SEVtras			0.29555	8.07406	debris_SEVtras
11.2208	7.80599	debris_SEVtras			7.6323	10.2971	debris_SEVtras
6.99471	0.109138	debris_SEVtras			11.1964	7.00742	debris_SEVtras
9.72119	-2.08095	debris_SEVtras			3.24475	-1.74657	debris_SEVtras
7.73969	1.28715	debris_SEVtras			0.719268	-0.301806	debris_SEVtras
8.41341	-3.36612	debris_SEVtras			5.58245	3.70761	debris_SEVtras
9.35238	0.127577	debris_SEVtras			10.423	8.18678	debris_SEVtras
11.3772	-2.37702	debris_SEVtras			3.90283	0.478894	debris_SEVtras
6.98185	0.112449	debris_SEVtras			11.1632	8.17261	debris_SEVtras
9.79475	6.61169	debris_SEVtras			13.7502	-2.27924	debris_SEVtras
8.72772	2.19634	debris_SEVtras			4.3625	5.72629	debris_SEVtras
11.403	-2.4282	debris_SEVtras			0.789476	7.21143	debris_SEVtras
7.21568	1.37329	debris_SEVtras			8.94991	-11.1711	debris_SEVtras
12.6999	-4.63893	debris_SEVtras			0.683636	3.01965	debris_SEVtras
10.3608	-3.06647	debris_SEVtras			4.49636	18.4636	debris_SEVtras
7.33353	0.268475	debris_SEVtras			6.79549	7.98404	debris_SEVtras
11.6819	9.90572	debris_SEVtras			6.01411	5.15211	debris_SEVtras
6.95751	-0.771967	debris_SEVtras			9.49456	2.9521	debris_SEVtras
9.13579	6.4779	debris_SEVtras			11.5769	2.60687	debris_SEVtras
8.88726	7.09906	debris_SEVtras			2.12962	1.60677	debris_SEVtras
8.84948	0.513745	debris_SEVtras			0.371631	6.98972	debris_SEVtras
8.16714	1.01497	debris_SEVtras			8.1715	13.8088	debris_SEVtras
7.61556	8.23095	debris_SEVtras			14.8777	-2.38902	debris_SEVtras
10.9933	9.00781	debris_SEVtras			-4.07111	12.8931	debris_SEVtras
7.19338	0.189759	debris_SEVtras			-0.153965	3.28019	debris_SEVtras
10.0382	7.09741	debris_SEVtras			5.40062	3.7112	debris_SEVtras
11.8503	0.0868096	debris_SEVtras			9.6328	17.7383	debris_SEVtras
11.1083	1.63764	debris_SEVtras			12.9262	6.19157	debris_SEVtras
10.0691	-0.116875	debris_SEVtras			2.80487	-3.1602	debris_SEVtras
9.00134	9.40646	debris_SEVtras			15.1911	-2.46703	debris_SEVtras
8.19223	0.357159	debris_SEVtras			2.8469	14.2646	debris_SEVtras
8.6617	2.2534	debris_SEVtras			6.85545	5.18655	debris_SEVtras
3.4631	5.29696	debris_SEVtras			7.5766	5.84539	debris_SEVtras
8.72382	-2.57406	debris_SEVtras			13.1864	-10.0806	debris_SEVtras
8.11533	2.39388	debris_SEVtras			13.5657	9.94195	debris_SEVtras
10.9971	9.01134	debris_SEVtras			15.6914	11.3622	debris_SEVtras
6.22538	0.771316	debris_SEVtras			9.6307	9.32291	debris_SEVtras
9.76564	2.60411	debris_SEVtras			5.65236	9.78605	debris_SEVtras
6.80434	1.26436	debris_SEVtras			0.655503	7.53196	debris_SEVtras
11.5939	-0.810084	debris_SEVtras			7.93169	7.42911	debris_SEVtras
5.35635	0.434403	debris_SEVtras			13.0219	6.4521	debris_SEVtras
8.39365	9.07635	debris_SEVtras			1.14693	8.30351	debris_SEVtras
10.1479	-1.5727	debris_SEVtras			11.2338	13.258	debris_SEVtras
9.96941	6.53534	debris_SEVtras			14.6214	-2.2249	debris_SEVtras
9.5683	2.30021	debris_SEVtras			20.1666	-0.170619	debris_SEVtras
8.96723	1.16932	debris_SEVtras			15.4158	13.4436	debris_SEVtras
10.0192	6.45425	debris_SEVtras			11.2588	5.44639	debris_SEVtras
9.77391	6.63047	debris_SEVtras			8.64736	3.9311	debris_SEVtras
10.0504	7.0937	debris_SEVtras			11.1028	7.00609	debris_SEVtras
9.62747	2.30138	debris_SEVtras			14.9403	-2.60716	debris_SEVtras
9.97101	6.4638	debris_SEVtras			11.0283	11.5737	debris_SEVtras
8.50747	1.56739	debris_SEVtras			14.8736	-2.54275	debris_SEVtras
16.4563	5.18001	debris_SEVtras			11.523	6.11785	debris_SEVtras
11.4077	-0.713969	debris_SEVtras			-4.05844	12.878	debris_SEVtras
10.5859	3.08459	debris_SEVtras			7.34411	9.48999	debris_SEVtras
6.23861	0.804732	debris_SEVtras			7.12874	-6.67257	debris_SEVtras
7.42466	9.12313	debris_SEVtras			16.8776	5.92523	debris_SEVtras
10.4327	-1.90254	debris_SEVtras			-1.38173	13.4645	debris_SEVtras
9.89517	6.65408	debris_SEVtras			13.6087	10.3718	debris_SEVtras
6.14298	0.795276	debris_SEVtras			15.0156	8.21785	debris_SEVtras
[truncated: 23,947 more rows]

## Sheet: Fig. 2e
Samples	UMAP0	UMAP1
[truncated: 17,409 more rows]

[truncated: 17 more sheets: Fig. 2h, Fig. 2i, Fig. 2j, Extended. 1b, Extended. 1c, Extended. 1d, Extended. 1e, Extend. 2a-c, Extended. 2de, Extended. 3, Extended. 4a, Extended. 4b, Extended. 4c, Extended. 4de, Extended. 5b, Extended. 5c, Extended. 5f]
