# Supplementary material for: SEVtras delineates small extracellular vesicles at droplet resolution from single-cell transcriptomes
Source: Nat Methods. 2023 Dec 4;21(2):259–66. doi: 10.1038/s41592-023-02117-1 (PMC10864178; doi:10.1038/s41592-023-02117-1)
Supplement: Supplementary file 6 — Statistical source data for Figs. 3–5. [file 41592_2023_2117_MOESM6_ESM.xlsx]

## Sheet: Fig. 3a
UMAP0	UMAP1	Sample	Celltype
-0.607882	7.19054	MSCcell	MSCcell
1.65776	7.36347	MSCcell	MSCcell
2.1199	8.68099	MSCcell	MSCcell
-0.87776	6.68669	MSCcell	MSCcell
3.60172	5.79697	MSCcell	MSCcell
1.86464	6.63869	MSCcell	MSCcell
-3.08052	4.42455	MSCcell	MSCcell
2.09357	6.4275	MSCcell	MSCcell
3.53345	6.85761	MSCcell	MSCcell
-0.0259268	1.83004	MSCcell	MSCcell
-1.09916	4.78836	MSCcell	MSCcell
1.92769	7.67122	MSCcell	MSCcell
-0.21718	3.47682	MSCcell	MSCcell
-0.700625	4.43708	MSCcell	MSCcell
-1.99747	4.14621	MSCcell	MSCcell
-1.47419	5.97601	MSCcell	MSCcell
2.77037	5.65118	MSCcell	MSCcell
-1.02585	3.3937	MSCcell	MSCcell
2.3803	6.62264	MSCcell	MSCcell
1.31877	8.79078	MSCcell	MSCcell
-0.177548	7.79897	MSCcell	MSCcell
3.43593	6.51734	MSCcell	MSCcell
0.722496	7.29241	MSCcell	MSCcell
-2.72207	5.03442	MSCcell	MSCcell
0.000574947	3.25179	MSCcell	MSCcell
2.14252	8.21557	MSCcell	MSCcell
2.79057	5.3395	MSCcell	MSCcell
2.75429	6.7519	MSCcell	MSCcell
1.96197	5.79245	MSCcell	MSCcell
2.52814	7.44001	MSCcell	MSCcell
-1.60337	3.00152	MSCcell	MSCcell
-0.259634	7.52396	MSCcell	MSCcell
-0.0988455	1.7843	MSCcell	MSCcell
-1.75201	3.24148	MSCcell	MSCcell
2.39383	7.68887	MSCcell	MSCcell
1.80677	6.81977	MSCcell	MSCcell
2.84307	7.24853	MSCcell	MSCcell
0.543274	6.22928	MSCcell	MSCcell
-0.116864	8.36328	MSCcell	MSCcell
0.35052	6.13309	MSCcell	MSCcell
0.67769	6.83387	MSCcell	MSCcell
3.05281	4.90114	MSCcell	MSCcell
1.94197	7.40507	MSCcell	MSCcell
2.61267	7.79131	MSCcell	MSCcell
0.701505	8.24321	MSCcell	MSCcell
2.64008	6.60412	MSCcell	MSCcell
-2.26915	6.21265	MSCcell	MSCcell
-1.5998	2.82289	MSCcell	MSCcell
-0.204102	4.74463	MSCcell	MSCcell
1.49219	7.14428	MSCcell	MSCcell
0.892608	7.43529	MSCcell	MSCcell
1.55239	4.66272	MSCcell	MSCcell
-1.22666	1.83527	MSCcell	MSCcell
1.57876	5.86848	MSCcell	MSCcell
2.39638	6.52079	MSCcell	MSCcell
1.82595	5.62163	MSCcell	MSCcell
2.41786	8.07557	MSCcell	MSCcell
2.86508	8.04222	MSCcell	MSCcell
-3.51924	2.9327	MSCcell	MSCcell
1.37385	7.49571	MSCcell	MSCcell
-1.33088	5.56499	MSCcell	MSCcell
-0.272959	4.10955	MSCcell	MSCcell
0.0571512	8.80098	MSCcell	MSCcell
3.20496	7.8072	MSCcell	MSCcell
-0.988247	8.55802	MSCcell	MSCcell
2.15138	6.61762	MSCcell	MSCcell
-0.860109	3.71834	MSCcell	MSCcell
3.04191	7.09598	MSCcell	MSCcell
-0.0855786	2.23076	MSCcell	MSCcell
-1.74721	6.2981	MSCcell	MSCcell
-1.22544	4.40757	MSCcell	MSCcell
-0.949944	7.78383	MSCcell	MSCcell
1.06254	6.15604	MSCcell	MSCcell
-0.852781	4.02294	MSCcell	MSCcell
2.41984	8.60867	MSCcell	MSCcell
-0.907521	2.65478	MSCcell	MSCcell
-1.37017	7.75561	MSCcell	MSCcell
-3.22431	3.7759	MSCcell	MSCcell
1.5402	8.20974	MSCcell	MSCcell
0.490007	2.68219	MSCcell	MSCcell
-0.731062	3.30971	MSCcell	MSCcell
3.62536	6.50662	MSCcell	MSCcell
-0.115297	8.23099	MSCcell	MSCcell
1.93573	4.74179	MSCcell	MSCcell
1.17978	6.26008	MSCcell	MSCcell
1.78468	5.98408	MSCcell	MSCcell
0.177938	2.09772	MSCcell	MSCcell
1.61965	6.24779	MSCcell	MSCcell
2.4423	7.30157	MSCcell	MSCcell
1.56667	7.40597	MSCcell	MSCcell
2.81166	7.82442	MSCcell	MSCcell
0.223124	7.74386	MSCcell	MSCcell
2.75977	7.4887	MSCcell	MSCcell
0.494598	7.06631	MSCcell	MSCcell
3.46667	5.3396	MSCcell	MSCcell
1.4673	8.8383	MSCcell	MSCcell
-0.803045	1.9144	MSCcell	MSCcell
-1.74371	3.0795	MSCcell	MSCcell
1.2542	6.37909	MSCcell	MSCcell
2.12495	6.07766	MSCcell	MSCcell
0.315224	2.69191	MSCcell	MSCcell
0.850603	6.49029	MSCcell	MSCcell
-3.89827	3.80546	MSCcell	MSCcell
1.01685	6.61702	MSCcell	MSCcell
1.74145	6.62495	MSCcell	MSCcell
1.4359	5.25356	MSCcell	MSCcell
2.89084	5.71133	MSCcell	MSCcell
1.86649	8.0209	MSCcell	MSCcell
0.353922	5.73908	MSCcell	MSCcell
0.690905	7.74931	MSCcell	MSCcell
3.72942	7.35197	MSCcell	MSCcell
0.646122	10.5044	MSCcell	MSCcell
1.56154	5.58014	MSCcell	MSCcell
1.89975	7.73266	MSCcell	MSCcell
3.384	7.45184	MSCcell	MSCcell
2.09929	5.51256	MSCcell	MSCcell
3.65429	6.23631	MSCcell	MSCcell
0.30499	8.04862	MSCcell	MSCcell
3.21828	6.37218	MSCcell	MSCcell
0.720745	8.76253	MSCcell	MSCcell
-0.302452	7.23859	MSCcell	MSCcell
1.48252	8.68472	MSCcell	MSCcell
2.73594	8.14336	MSCcell	MSCcell
3.57612	6.79944	MSCcell	MSCcell
-0.647443	3.10558	MSCcell	MSCcell
1.87132	6.54552	MSCcell	MSCcell
2.87055	4.94798	MSCcell	MSCcell
-2.24159	3.85164	MSCcell	MSCcell
1.94532	7.17135	MSCcell	MSCcell
3.20632	7.33113	MSCcell	MSCcell
0.604853	3.19217	MSCcell	MSCcell
3.67679	7.23452	MSCcell	MSCcell
-1.99517	3.21931	MSCcell	MSCcell
2.0005	4.61241	MSCcell	MSCcell
1.94926	6.37492	MSCcell	MSCcell
-1.95481	4.74417	MSCcell	MSCcell
1.2401	7.20875	MSCcell	MSCcell
0.647707	7.74109	MSCcell	MSCcell
-0.57796	5.57321	MSCcell	MSCcell
0.801896	2.96991	MSCcell	MSCcell
-3.64576	4.18557	MSCcell	MSCcell
-1.12137	4.6909	MSCcell	MSCcell
-1.15187	7.03158	MSCcell	MSCcell
-0.397036	7.2165	MSCcell	MSCcell
3.15538	7.01	MSCcell	MSCcell
0.236414	4.92412	MSCcell	MSCcell
-0.594034	4.23235	MSCcell	MSCcell
-3.38453	2.71339	MSCcell	MSCcell
1.82909	7.66624	MSCcell	MSCcell
1.46647	7.60507	MSCcell	MSCcell
2.19133	5.18675	MSCcell	MSCcell
3.80454	6.65239	MSCcell	MSCcell
2.54903	4.94961	MSCcell	MSCcell
0.805253	7.98373	MSCcell	MSCcell
1.26577	8.29164	MSCcell	MSCcell
1.83876	5.64876	MSCcell	MSCcell
1.72194	8.01498	MSCcell	MSCcell
0.0364312	4.85772	MSCcell	MSCcell
-0.799117	3.551	MSCcell	MSCcell
-0.182197	8.32591	MSCcell	MSCcell
-2.5005	5.44911	MSCcell	MSCcell
1.62912	7.25884	MSCcell	MSCcell
1.31252	11.0459	MSCcell	MSCcell
-0.709362	7.87125	MSCcell	MSCcell
3.3367	7.41825	MSCcell	MSCcell
1.35361	3.73433	MSCcell	MSCcell
1.40008	5.42376	MSCcell	MSCcell
1.94851	6.94241	MSCcell	MSCcell
-0.924849	2.90227	MSCcell	MSCcell
1.83112	5.45159	MSCcell	MSCcell
-0.198286	1.35768	MSCcell	MSCcell
-2.99981	3.85611	MSCcell	MSCcell
2.80888	5.3641	MSCcell	MSCcell
1.46736	6.54071	MSCcell	MSCcell
3.43218	6.93222	MSCcell	MSCcell
0.470569	4.46173	MSCcell	MSCcell
0.553738	1.71826	MSCcell	MSCcell
-0.192516	2.84438	MSCcell	MSCcell
1.08987	6.65729	MSCcell	MSCcell
0.330943	10.5017	MSCcell	MSCcell
-2.33114	5.31544	MSCcell	MSCcell
2.06557	5.32325	MSCcell	MSCcell
1.27585	7.58052	MSCcell	MSCcell
1.57362	5.46537	MSCcell	MSCcell
1.63267	7.22321	MSCcell	MSCcell
3.12512	4.79164	MSCcell	MSCcell
-0.91652	6.06125	MSCcell	MSCcell
1.70019	5.51014	MSCcell	MSCcell
3.05766	7.63733	MSCcell	MSCcell
-1.25441	3.21327	MSCcell	MSCcell
0.764261	3.81651	MSCcell	MSCcell
3.6948	5.84512	MSCcell	MSCcell
1.36906	8.29452	MSCcell	MSCcell
3.2646	5.60691	MSCcell	MSCcell
0.635945	7.39575	MSCcell	MSCcell
-1.05841	4.66189	MSCcell	MSCcell
2.65997	7.60529	MSCcell	MSCcell
1.94097	6.91918	MSCcell	MSCcell
0.612688	1.59757	MSCcell	MSCcell
2.20941	7.25199	MSCcell	MSCcell
1.79081	6.68199	MSCcell	MSCcell
-3.29145	2.55208	MSCcell	MSCcell
-1.36966	3.99587	MSCcell	MSCcell
-1.66515	2.98755	MSCcell	MSCcell
2.90547	7.18486	MSCcell	MSCcell
-0.259275	7.69532	MSCcell	MSCcell
1.02479	7.46796	MSCcell	MSCcell
1.35301	7.34686	MSCcell	MSCcell
2.92766	5.78454	MSCcell	MSCcell
-3.18465	5.06519	MSCcell	MSCcell
3.2138	6.82471	MSCcell	MSCcell
-1.99221	6.58607	MSCcell	MSCcell
1.63994	4.35854	MSCcell	MSCcell
-2.02159	5.09219	MSCcell	MSCcell
2.1621	7.48953	MSCcell	MSCcell
-0.299194	1.50317	MSCcell	MSCcell
-0.396209	3.92669	MSCcell	MSCcell
1.535	2.9193	MSCcell	MSCcell
2.37245	7.92286	MSCcell	MSCcell
2.57599	6.99492	MSCcell	MSCcell
-1.14938	5.31596	MSCcell	MSCcell
3.11652	8.00853	MSCcell	MSCcell
0.544952	7.67583	MSCcell	MSCcell
0.00690825	8.741	MSCcell	MSCcell
-0.0107776	3.62202	MSCcell	MSCcell
3.37507	5.42624	MSCcell	MSCcell
2.07624	6.89922	MSCcell	MSCcell
2.78596	5.04076	MSCcell	MSCcell
0.384944	7.83447	MSCcell	MSCcell
0.685189	1.14608	MSCcell	MSCcell
0.394614	7.89417	MSCcell	MSCcell
-0.999014	6.15765	MSCcell	MSCcell
1.65823	5.81649	MSCcell	MSCcell
0.499048	7.732	MSCcell	MSCcell
0.77807	6.98591	MSCcell	MSCcell
0.964666	5.89818	MSCcell	MSCcell
1.08833	6.90115	MSCcell	MSCcell
2.8237	6.62558	MSCcell	MSCcell
-1.28499	1.00321	MSCcell	MSCcell
2.94355	5.67145	MSCcell	MSCcell
1.00046	3.62408	MSCcell	MSCcell
2.13589	8.72072	MSCcell	MSCcell
-0.742153	4.85487	MSCcell	MSCcell
2.10111	5.7111	MSCcell	MSCcell
2.67809	6.45008	MSCcell	MSCcell
2.33784	5.68107	MSCcell	MSCcell
2.0497	6.96333	MSCcell	MSCcell
0.780003	7.40428	MSCcell	MSCcell
1.2025	7.66876	MSCcell	MSCcell
3.69337	6.78486	MSCcell	MSCcell
-2.11696	6.94946	MSCcell	MSCcell
0.639253	1.7443	MSCcell	MSCcell
-1.2418	2.34883	MSCcell	MSCcell
0.166798	7.2949	MSCcell	MSCcell
-1.73028	6.50675	MSCcell	MSCcell
0.93666	9.87562	MSCcell	MSCcell
1.66293	6.75802	MSCcell	MSCcell
3.16112	5.99768	MSCcell	MSCcell
2.59391	4.3609	MSCcell	MSCcell
1.35813	7.79822	MSCcell	MSCcell
0.00798665	8.87764	MSCcell	MSCcell
3.39932	5.18233	MSCcell	MSCcell
3.33741	7.1625	MSCcell	MSCcell
-1.43397	5.08746	MSCcell	MSCcell
2.0965	7.04172	MSCcell	MSCcell
-3.25927	3.83276	MSCcell	MSCcell
-0.556795	7.13566	MSCcell	MSCcell
-0.0807143	3.84605	MSCcell	MSCcell
0.337708	4.95782	MSCcell	MSCcell
0.50505	5.30578	MSCcell	MSCcell
0.817986	5.90306	MSCcell	MSCcell
-0.165831	4.80304	MSCcell	MSCcell
0.442447	7.59213	MSCcell	MSCcell
-2.23813	2.14951	MSCcell	MSCcell
1.47286	7.92304	MSCcell	MSCcell
0.0755852	5.19613	MSCcell	MSCcell
0.501402	8.1265	MSCcell	MSCcell
-0.554707	5.73681	MSCcell	MSCcell
3.76597	7.23859	MSCcell	MSCcell
0.876639	5.41912	MSCcell	MSCcell
2.3779	6.50847	MSCcell	MSCcell
0.0494565	2.23054	MSCcell	MSCcell
3.45972	6.1986	MSCcell	MSCcell
1.05134	3.60591	MSCcell	MSCcell
1.38535	5.13868	MSCcell	MSCcell
1.70854	7.0332	MSCcell	MSCcell
-1.43342	3.47719	MSCcell	MSCcell
0.398678	5.38541	MSCcell	MSCcell
3.15137	6.87459	MSCcell	MSCcell
0.12901	3.92912	MSCcell	MSCcell
-0.914156	4.23853	MSCcell	MSCcell
-1.35956	3.76793	MSCcell	MSCcell
1.40549	6.72678	MSCcell	MSCcell
2.39892	5.06843	MSCcell	MSCcell
0.847434	8.45049	MSCcell	MSCcell
2.80605	7.77271	MSCcell	MSCcell
0.249064	4.65767	MSCcell	MSCcell
-1.56868	4.71399	MSCcell	MSCcell
-0.0108822	5.53056	MSCcell	MSCcell
2.139	6.13604	MSCcell	MSCcell
-2.16076	5.17336	MSCcell	MSCcell
-3.53688	3.7509	MSCcell	MSCcell
1.73279	6.69928	MSCcell	MSCcell
2.43966	6.90543	MSCcell	MSCcell
-2.73835	2.71308	MSCcell	MSCcell
3.27653	6.65102	MSCcell	MSCcell
2.82907	7.24311	MSCcell	MSCcell
-1.86515	5.27293	MSCcell	MSCcell
3.0273	5.42548	MSCcell	MSCcell
2.42728	5.1579	MSCcell	MSCcell
2.06139	4.6982	MSCcell	MSCcell
2.27905	5.24383	MSCcell	MSCcell
2.89291	7.54636	MSCcell	MSCcell
-1.12975	3.60047	MSCcell	MSCcell
1.30582	5.75537	MSCcell	MSCcell
1.54692	6.6783	MSCcell	MSCcell
2.00069	7.06774	MSCcell	MSCcell
1.21616	7.83179	MSCcell	MSCcell
2.76358	6.02779	MSCcell	MSCcell
2.04206	6.76761	MSCcell	MSCcell
2.52589	6.79874	MSCcell	MSCcell
0.153561	5.48244	MSCcell	MSCcell
0.887089	6.00569	MSCcell	MSCcell
0.32298	7.38129	MSCcell	MSCcell
-0.792538	6.55867	MSCcell	MSCcell
1.48436	6.00384	MSCcell	MSCcell
2.25067	5.61748	MSCcell	MSCcell
-2.55915	2.87341	MSCcell	MSCcell
2.3056	8.08724	MSCcell	MSCcell
-0.0589511	2.367	MSCcell	MSCcell
2.42099	6.35358	MSCcell	MSCcell
-1.81075	5.51029	MSCcell	MSCcell
1.73665	7.1401	MSCcell	MSCcell
2.14601	6.20455	MSCcell	MSCcell
-0.563045	3.79942	MSCcell	MSCcell
2.86553	6.80754	MSCcell	MSCcell
1.43298	6.57488	MSCcell	MSCcell
-2.35357	3.20505	MSCcell	MSCcell
3.20211	7.98464	MSCcell	MSCcell
3.24399	5.97548	MSCcell	MSCcell
2.7595	6.00928	MSCcell	MSCcell
1.68552	6.17947	MSCcell	MSCcell
-1.35273	3.39736	MSCcell	MSCcell
0.247283	3.47404	MSCcell	MSCcell
-1.28916	5.85853	MSCcell	MSCcell
-1.39057	1.6696	MSCcell	MSCcell
1.48084	6.12349	MSCcell	MSCcell
1.71762	5.55145	MSCcell	MSCcell
-2.42412	3.76356	MSCcell	MSCcell
2.17365	7.13604	MSCcell	MSCcell
1.73957	6.25697	MSCcell	MSCcell
1.79149	6.58647	MSCcell	MSCcell
3.35017	6.36777	MSCcell	MSCcell
2.98333	5.59722	MSCcell	MSCcell
1.93582	7.14717	MSCcell	MSCcell
1.36708	3.29659	MSCcell	MSCcell
-2.10264	3.6713	MSCcell	MSCcell
1.98333	5.79424	MSCcell	MSCcell
1.63365	8.05471	MSCcell	MSCcell
-2.91485	4.1674	MSCcell	MSCcell
2.66829	8.22723	MSCcell	MSCcell
-1.04918	4.92023	MSCcell	MSCcell
1.23454	5.31929	MSCcell	MSCcell
1.50308	3.71069	MSCcell	MSCcell
0.0100592	1.69701	MSCcell	MSCcell
-0.303719	6.05351	MSCcell	MSCcell
1.27967	5.19418	MSCcell	MSCcell
-0.787993	8.17275	MSCcell	MSCcell
0.543	5.15403	MSCcell	MSCcell
-1.14012	5.08032	MSCcell	MSCcell
2.73149	4.96044	MSCcell	MSCcell
-0.908073	6.13534	MSCcell	MSCcell
0.282398	4.95942	MSCcell	MSCcell
-2.95954	5.27449	MSCcell	MSCcell
-0.119499	7.63339	MSCcell	MSCcell
0.359562	4.82226	MSCcell	MSCcell
3.55328	7.28868	MSCcell	MSCcell
3.16374	7.41992	MSCcell	MSCcell
-1.49823	3.76959	MSCcell	MSCcell
2.48767	7.48517	MSCcell	MSCcell
-2.65854	4.8181	MSCcell	MSCcell
2.18917	5.7999	MSCcell	MSCcell
-0.176125	4.10445	MSCcell	MSCcell
-2.05808	5.53772	MSCcell	MSCcell
1.93442	3.67918	MSCcell	MSCcell
-0.531401	6.60514	MSCcell	MSCcell
0.613742	5.53971	MSCcell	MSCcell
0.899852	10.8699	MSCcell	MSCcell
-0.544755	4.21598	MSCcell	MSCcell
3.45786	6.32756	MSCcell	MSCcell
1.65794	6.13322	MSCcell	MSCcell
0.962608	5.06775	MSCcell	MSCcell
2.74672	6.13187	MSCcell	MSCcell
1.67161	6.49919	MSCcell	MSCcell
3.59673	5.66638	MSCcell	MSCcell
-0.559174	5.69704	MSCcell	MSCcell
2.96801	5.1756	MSCcell	MSCcell
0.235514	4.12561	MSCcell	MSCcell
1.50984	3.36643	MSCcell	MSCcell
1.88264	7.59227	MSCcell	MSCcell
2.95889	7.55093	MSCcell	MSCcell
2.07109	4.25876	MSCcell	MSCcell
-1.60779	2.40121	MSCcell	MSCcell
-2.24871	4.93405	MSCcell	MSCcell
2.78775	5.53804	MSCcell	MSCcell
0.101082	6.40816	MSCcell	MSCcell
0.493132	8.72327	MSCcell	MSCcell
-0.509483	1.97515	MSCcell	MSCcell
3.43447	6.82693	MSCcell	MSCcell
2.56802	5.51455	MSCcell	MSCcell
3.22918	6.56715	MSCcell	MSCcell
1.17632	5.1274	MSCcell	MSCcell
-2.32979	3.81377	MSCcell	MSCcell
0.0823558	4.14231	MSCcell	MSCcell
-1.43105	1.31008	MSCcell	MSCcell
3.48727	5.99583	MSCcell	MSCcell
0.333024	10.6741	MSCcell	MSCcell
-0.198763	5.80519	MSCcell	MSCcell
3.37324	5.58931	MSCcell	MSCcell
3.05033	7.17089	MSCcell	MSCcell
-2.09149	3.53289	MSCcell	MSCcell
-2.88088	2.70203	MSCcell	MSCcell
-2.14206	4.77107	MSCcell	MSCcell
-0.598111	7.93684	MSCcell	MSCcell
1.19004	6.22779	MSCcell	MSCcell
3.71503	6.90875	MSCcell	MSCcell
3.33209	6.91792	MSCcell	MSCcell
0.429073	2.71887	MSCcell	MSCcell
-2.10987	4.12358	MSCcell	MSCcell
1.29345	7.12038	MSCcell	MSCcell
0.710751	5.83929	MSCcell	MSCcell
0.244178	4.27276	MSCcell	MSCcell
2.98034	5.69115	MSCcell	MSCcell
3.12318	5.25214	MSCcell	MSCcell
1.69216	5.74355	MSCcell	MSCcell
1.70216	6.23376	MSCcell	MSCcell
0.119644	4.2275	MSCcell	MSCcell
-1.83936	3.00843	MSCcell	MSCcell
2.67123	8.44283	MSCcell	MSCcell
-2.84439	3.21068	MSCcell	MSCcell
0.113186	3.11209	MSCcell	MSCcell
-1.84435	2.51116	MSCcell	MSCcell
-3.70561	4.1614	MSCcell	MSCcell
2.19467	5.34864	MSCcell	MSCcell
2.43348	6.82791	MSCcell	MSCcell
0.959947	7.42417	MSCcell	MSCcell
0.428186	8.01159	MSCcell	MSCcell
1.06886	2.53831	MSCcell	MSCcell
-0.211628	7.27166	MSCcell	MSCcell
-1.31081	7.16593	MSCcell	MSCcell
-2.32573	2.96993	MSCcell	MSCcell
0.915897	6.32612	MSCcell	MSCcell
0.958478	8.74552	MSCcell	MSCcell
-0.919107	4.1626	MSCcell	MSCcell
1.52294	7.30932	MSCcell	MSCcell
-0.488939	2.66592	MSCcell	MSCcell
-0.451747	6.4134	MSCcell	MSCcell
-0.421728	5.327	MSCcell	MSCcell
-0.493169	2.294	MSCcell	MSCcell
1.01807	6.68047	MSCcell	MSCcell
2.30011	6.10182	MSCcell	MSCcell
3.65819	6.87228	MSCcell	MSCcell
1.39916	5.78365	MSCcell	MSCcell
1.24937	5.80968	MSCcell	MSCcell
2.74526	6.66102	MSCcell	MSCcell
-3.00892	4.65951	MSCcell	MSCcell
-2.60584	3.90746	MSCcell	MSCcell
1.65043	8.02111	MSCcell	MSCcell
0.681304	2.10636	MSCcell	MSCcell
2.17345	7.36316	MSCcell	MSCcell
2.42351	5.107	MSCcell	MSCcell
0.937414	10.863	MSCcell	MSCcell
-2.26838	4.53866	MSCcell	MSCcell
2.55388	8.34371	MSCcell	MSCcell
-2.4487	5.4991	MSCcell	MSCcell
-0.574132	3.77652	MSCcell	MSCcell
0.490769	8.55344	MSCcell	MSCcell
3.70999	6.02313	MSCcell	MSCcell
1.56016	5.93444	MSCcell	MSCcell
-1.38964	4.02636	MSCcell	MSCcell
1.68542	7.82068	MSCcell	MSCcell
3.34386	7.31727	MSCcell	MSCcell
0.337126	10.624	MSCcell	MSCcell
0.278456	10.5312	MSCcell	MSCcell
2.52922	6.04778	MSCcell	MSCcell
1.02857	8.99623	MSCcell	MSCcell
-1.04889	7.96285	MSCcell	MSCcell
-0.376676	4.04033	MSCcell	MSCcell
-1.5922	6.00739	MSCcell	MSCcell
-3.10447	3.85387	MSCcell	MSCcell
3.39249	6.21343	MSCcell	MSCcell
0.481446	3.1866	MSCcell	MSCcell
-0.560858	5.59018	MSCcell	MSCcell
0.135922	2.93735	MSCcell	MSCcell
0.915814	8.13128	MSCcell	MSCcell
1.65652	6.9633	MSCcell	MSCcell
-3.71345	3.45273	MSCcell	MSCcell
1.60374	6.6372	MSCcell	MSCcell
0.226624	7.74629	MSCcell	MSCcell
-0.497302	2.20799	MSCcell	MSCcell
3.79166	7.09049	MSCcell	MSCcell
1.29209	7.36079	MSCcell	MSCcell
-3.73859	4.29766	MSCcell	MSCcell
-0.282199	4.04833	MSCcell	MSCcell
-3.05686	4.46394	MSCcell	MSCcell
0.0877283	3.3572	MSCcell	MSCcell
-0.952405	5.73647	MSCcell	MSCcell
1.5827	6.85699	MSCcell	MSCcell
-1.21215	2.9552	MSCcell	MSCcell
0.0580729	5.75354	MSCcell	MSCcell
-0.874921	7.04338	MSCcell	MSCcell
0.958638	7.15602	MSCcell	MSCcell
-0.448096	5.01723	MSCcell	MSCcell
2.32033	7.08388	MSCcell	MSCcell
3.29519	5.58161	MSCcell	MSCcell
0.973127	7.97707	MSCcell	MSCcell
-0.238251	3.42049	MSCcell	MSCcell
1.22574	5.99885	MSCcell	MSCcell
1.36931	2.54423	MSCcell	MSCcell
2.03315	5.75461	MSCcell	MSCcell
3.02744	4.89545	MSCcell	MSCcell
1.24684	6.55785	MSCcell	MSCcell
-1.86975	3.57924	MSCcell	MSCcell
-0.863397	5.78702	MSCcell	MSCcell
-0.380327	3.05381	MSCcell	MSCcell
1.75159	6.4178	MSCcell	MSCcell
2.79943	7.63904	MSCcell	MSCcell
-1.5442	3.78629	MSCcell	MSCcell
2.20558	6.15364	MSCcell	MSCcell
3.09109	6.05908	MSCcell	MSCcell
2.91395	5.41991	MSCcell	MSCcell
1.53623	8.32279	MSCcell	MSCcell
1.39733	7.96739	MSCcell	MSCcell
2.2461	7.50138	MSCcell	MSCcell
1.50017	6.29362	MSCcell	MSCcell
3.28431	6.34661	MSCcell	MSCcell
-3.60032	2.35195	MSCcell	MSCcell
-0.430684	7.2815	MSCcell	MSCcell
2.1716	5.59059	MSCcell	MSCcell
-3.78637	3.17214	MSCcell	MSCcell
2.54254	7.62313	MSCcell	MSCcell
1.48709	6.78279	MSCcell	MSCcell
3.28317	5.21199	MSCcell	MSCcell
1.75504	7.44268	MSCcell	MSCcell
-0.401436	8.51222	MSCcell	MSCcell
1.96493	6.81248	MSCcell	MSCcell
0.474133	8.02586	MSCcell	MSCcell
3.03874	7.33507	MSCcell	MSCcell
0.486026	5.062	MSCcell	MSCcell
1.03445	6.84262	MSCcell	MSCcell
2.99242	6.51795	MSCcell	MSCcell
-0.193419	3.01639	MSCcell	MSCcell
1.95419	7.00387	MSCcell	MSCcell
-1.03958	3.22033	MSCcell	MSCcell
0.262921	5.23105	MSCcell	MSCcell
-2.73969	5.35723	MSCcell	MSCcell
-0.133465	7.06803	MSCcell	MSCcell
3.10973	6.56244	MSCcell	MSCcell
0.293729	4.22557	MSCcell	MSCcell
0.773349	7.29845	MSCcell	MSCcell
2.52102	7.97611	MSCcell	MSCcell
3.58262	6.09133	MSCcell	MSCcell
2.92192	5.38714	MSCcell	MSCcell
0.00915288	8.03553	MSCcell	MSCcell
0.45849	8.88086	MSCcell	MSCcell
1.81959	8.01847	MSCcell	MSCcell
3.39404	6.15533	MSCcell	MSCcell
2.64191	5.45059	MSCcell	MSCcell
-2.7144	5.27877	MSCcell	MSCcell
-0.253385	8.56521	MSCcell	MSCcell
3.08531	7.81491	MSCcell	MSCcell
1.37524	6.12724	MSCcell	MSCcell
2.906	5.5802	MSCcell	MSCcell
-0.395564	3.29733	MSCcell	MSCcell
-0.435901	8.61575	MSCcell	MSCcell
0.0926092	1.47774	MSCcell	MSCcell
-0.0550139	8.05268	MSCcell	MSCcell
3.31149	6.79582	MSCcell	MSCcell
3.35563	6.86696	MSCcell	MSCcell
3.43605	5.89356	MSCcell	MSCcell
1.39831	6.37619	MSCcell	MSCcell
1.95447	5.75231	MSCcell	MSCcell
-1.55593	1.76223	MSCcell	MSCcell
1.71304	6.65365	MSCcell	MSCcell
2.06637	6.99609	MSCcell	MSCcell
-1.22556	4.36365	MSCcell	MSCcell
2.5272	5.68516	MSCcell	MSCcell
-2.21889	2.12859	MSCcell	MSCcell
-2.68344	5.61707	MSCcell	MSCcell
-0.253327	8.19849	MSCcell	MSCcell
3.19712	6.20143	MSCcell	MSCcell
0.370994	8.15988	MSCcell	MSCcell
0.938471	6.20298	MSCcell	MSCcell
-1.05324	6.10902	MSCcell	MSCcell
0.468212	4.14823	MSCcell	MSCcell
0.363465	7.69417	MSCcell	MSCcell
0.427394	7.14735	MSCcell	MSCcell
2.79933	8.07236	MSCcell	MSCcell
3.1473	5.34076	MSCcell	MSCcell
-0.0702844	7.81568	MSCcell	MSCcell
1.65452	6.23919	MSCcell	MSCcell
2.92278	8.15846	MSCcell	MSCcell
3.345	7.49112	MSCcell	MSCcell
1.70857	8.57885	MSCcell	MSCcell
3.70072	6.90462	MSCcell	MSCcell
0.728733	8.2214	MSCcell	MSCcell
1.96262	6.00085	MSCcell	MSCcell
0.0881908	6.55494	MSCcell	MSCcell
0.966222	7.44469	MSCcell	MSCcell
3.50025	6.1359	MSCcell	MSCcell
3.1174	5.58908	MSCcell	MSCcell
1.42191	8.68131	MSCcell	MSCcell
1.54312	8.31226	MSCcell	MSCcell
3.27459	5.81737	MSCcell	MSCcell
3.29027	7.19094	MSCcell	MSCcell
-1.59684	2.75443	MSCcell	MSCcell
2.8789	6.58238	MSCcell	MSCcell
2.47358	4.61361	MSCcell	MSCcell
2.82204	6.12272	MSCcell	MSCcell
2.25497	6.84509	MSCcell	MSCcell
3.56428	7.18283	MSCcell	MSCcell
3.03815	5.15491	MSCcell	MSCcell
1.75603	7.95434	MSCcell	MSCcell
1.44734	8.65447	MSCcell	MSCcell
-0.441224	1.6454	MSCcell	MSCcell
2.01265	6.62086	MSCcell	MSCcell
3.5179	5.75786	MSCcell	MSCcell
3.36422	6.62727	MSCcell	MSCcell
0.510024	5.88546	MSCcell	MSCcell
3.07845	7.37358	MSCcell	MSCcell
1.8818	3.60419	MSCcell	MSCcell
2.70677	7.36016	MSCcell	MSCcell
2.14004	7.06473	MSCcell	MSCcell
-0.29152	3.0744	MSCcell	MSCcell
1.99095	7.86102	MSCcell	MSCcell
-0.406396	3.82296	MSCcell	MSCcell
-0.95805	3.52238	MSCcell	MSCcell
0.247123	10.5405	MSCcell	MSCcell
1.58462	5.57795	MSCcell	MSCcell
-1.0536	2.36787	MSCcell	MSCcell
-1.82788	4.34268	MSCcell	MSCcell
1.38083	7.52604	MSCcell	MSCcell
2.3737	7.05352	MSCcell	MSCcell
2.14422	7.184	MSCcell	MSCcell
2.5282	6.68849	MSCcell	MSCcell
3.91368	6.27733	MSCcell	MSCcell
3.73701	7.03663	MSCcell	MSCcell
3.84894	6.84074	MSCcell	MSCcell
-0.601084	8.66109	MSCcell	MSCcell
3.37718	7.53037	MSCcell	MSCcell
1.53748	3.92785	MSCcell	MSCcell
2.8453	5.37851	MSCcell	MSCcell
0.929014	5.60195	MSCcell	MSCcell
0.778257	1.9923	MSCcell	MSCcell
-0.18394	8.34128	MSCcell	MSCcell
-0.478551	8.63375	MSCcell	MSCcell
2.13224	8.08951	MSCcell	MSCcell
3.09619	7.21092	MSCcell	MSCcell
0.143286	2.5871	MSCcell	MSCcell
2.1507	6.64686	MSCcell	MSCcell
1.93853	4.86013	MSCcell	MSCcell
1.01054	8.80279	MSCcell	MSCcell
-0.619134	4.05136	MSCcell	MSCcell
3.01158	6.36691	MSCcell	MSCcell
-1.00994	2.94101	MSCcell	MSCcell
-1.15437	4.43668	MSCcell	MSCcell
0.462888	2.70583	MSCcell	MSCcell
-2.50279	4.34467	MSCcell	MSCcell
-0.876397	2.97978	MSCcell	MSCcell
-3.17234	4.58401	MSCcell	MSCcell
-1.75833	4.15267	MSCcell	MSCcell
-0.304792	1.89891	MSCcell	MSCcell
2.53398	6.59092	MSCcell	MSCcell
1.95373	7.31608	MSCcell	MSCcell
1.45789	6.99603	MSCcell	MSCcell
1.44563	4.73132	MSCcell	MSCcell
2.17418	3.85573	MSCcell	MSCcell
-0.370442	2.6704	MSCcell	MSCcell
1.12934	3.40627	MSCcell	MSCcell
1.59882	8.28531	MSCcell	MSCcell
-1.4889	4.0677	MSCcell	MSCcell
1.51747	8.58016	MSCcell	MSCcell
3.42889	6.1382	MSCcell	MSCcell
-1.63241	3.56994	MSCcell	MSCcell
-3.42958	3.68193	MSCcell	MSCcell
2.02036	8.23598	MSCcell	MSCcell
-2.83362	3.88076	MSCcell	MSCcell
-1.00059	3.34663	MSCcell	MSCcell
0.600481	2.87547	MSCcell	MSCcell
-2.55332	5.54856	MSCcell	MSCcell
2.21268	7.86881	MSCcell	MSCcell
-0.487239	7.57087	MSCcell	MSCcell
3.44109	6.95188	MSCcell	MSCcell
3.41409	5.28443	MSCcell	MSCcell
3.46474	5.84134	MSCcell	MSCcell
-1.38135	2.42139	MSCcell	MSCcell
3.96159	6.35266	MSCcell	MSCcell
0.313983	10.6787	MSCcell	MSCcell
-1.35976	5.01337	MSCcell	MSCcell
-1.87768	5.14668	MSCcell	MSCcell
-0.0468193	8.23226	MSCcell	MSCcell
3.00146	6.13651	MSCcell	MSCcell
-0.687904	9.20477	MSCcell	MSCcell
-2.38599	3.79514	MSCcell	MSCcell
-1.20167	3.56938	MSCcell	MSCcell
1.81427	7.83527	MSCcell	MSCcell
-1.46116	3.01865	MSCcell	MSCcell
-0.195388	7.78246	MSCcell	MSCcell
3.36215	7.36797	MSCcell	MSCcell
0.513852	3.69345	MSCcell	MSCcell
-2.43366	4.31993	MSCcell	MSCcell
-3.05162	1.71077	MSCcell	MSCcell
0.189163	7.37805	MSCcell	MSCcell
2.35203	6.53629	MSCcell	MSCcell
-0.410112	5.11904	MSCcell	MSCcell
2.15635	7.43903	MSCcell	MSCcell
1.69327	7.21509	MSCcell	MSCcell
1.6115	7.23348	MSCcell	MSCcell
2.18103	7.53937	MSCcell	MSCcell
-2.69084	5.21832	MSCcell	MSCcell
-0.896237	6.16579	MSCcell	MSCcell
-0.444658	8.19858	MSCcell	MSCcell
1.68024	6.05721	MSCcell	MSCcell
-0.467003	2.16267	MSCcell	MSCcell
3.55671	6.72175	MSCcell	MSCcell
1.6389	8.3741	MSCcell	MSCcell
2.28839	6.76795	MSCcell	MSCcell
-0.611866	2.88797	MSCcell	MSCcell
2.21515	5.58726	MSCcell	MSCcell
-1.04142	2.68265	MSCcell	MSCcell
1.52398	5.99985	MSCcell	MSCcell
3.18832	7.07825	MSCcell	MSCcell
-1.70313	3.23414	MSCcell	MSCcell
1.38492	8.59051	MSCcell	MSCcell
-2.99206	1.83195	MSCcell	MSCcell
1.5037	8.38926	MSCcell	MSCcell
-0.429132	1.23378	MSCcell	MSCcell
-1.59777	5.03177	MSCcell	MSCcell
-2.0599	6.13403	MSCcell	MSCcell
2.78037	7.17354	MSCcell	MSCcell
2.86687	4.60602	MSCcell	MSCcell
1.26395	7.74971	MSCcell	MSCcell
-3.46486	3.54898	MSCcell	MSCcell
-0.546073	3.7145	MSCcell	MSCcell
3.00232	7.36628	MSCcell	MSCcell
2.00826	7.60876	MSCcell	MSCcell
1.84491	4.15697	MSCcell	MSCcell
0.758345	3.99338	MSCcell	MSCcell
-1.35184	6.05143	MSCcell	MSCcell
-1.69357	6.7761	MSCcell	MSCcell
0.32338	3.85202	MSCcell	MSCcell
1.01181	6.58478	MSCcell	MSCcell
-1.04747	3.37361	MSCcell	MSCcell
1.77367	6.6316	MSCcell	MSCcell
2.25237	7.58871	MSCcell	MSCcell
2.03616	4.36843	MSCcell	MSCcell
2.64581	5.6666	MSCcell	MSCcell
2.45697	7.5632	MSCcell	MSCcell
2.71817	6.9553	MSCcell	MSCcell
1.88351	3.61683	MSCcell	MSCcell
3.62758	6.41365	MSCcell	MSCcell
3.1862	7.70697	MSCcell	MSCcell
0.799837	6.04604	MSCcell	MSCcell
-0.179691	5.41146	MSCcell	MSCcell
0.472354	4.44638	MSCcell	MSCcell
1.11283	7.88059	MSCcell	MSCcell
-1.98746	3.74166	MSCcell	MSCcell
-0.330261	2.67056	MSCcell	MSCcell
1.91447	7.58255	MSCcell	MSCcell
3.28856	7.51022	MSCcell	MSCcell
2.29435	5.60496	MSCcell	MSCcell
0.137756	5.52388	MSCcell	MSCcell
3.47646	6.37436	MSCcell	MSCcell
-0.536354	3.31001	MSCcell	MSCcell
0.374178	3.13542	MSCcell	MSCcell
-0.189864	8.73268	MSCcell	MSCcell
3.20748	5.02262	MSCcell	MSCcell
1.84271	6.64687	MSCcell	MSCcell
1.11436	6.21557	MSCcell	MSCcell
-1.15441	2.74593	MSCcell	MSCcell
2.00137	7.33598	MSCcell	MSCcell
2.91716	4.66622	MSCcell	MSCcell
3.62137	6.87376	MSCcell	MSCcell
2.62509	6.25743	MSCcell	MSCcell
0.60024	2.50506	MSCcell	MSCcell
3.01102	5.42671	MSCcell	MSCcell
0.724509	2.3517	MSCcell	MSCcell
3.21591	6.49388	MSCcell	MSCcell
1.61968	6.57006	MSCcell	MSCcell
0.937608	10.9205	MSCcell	MSCcell
-2.63713	3.97	MSCcell	MSCcell
-2.49104	3.71745	MSCcell	MSCcell
0.330144	7.67537	MSCcell	MSCcell
0.741521	7.02167	MSCcell	MSCcell
2.48486	7.49165	MSCcell	MSCcell
2.69998	5.80871	MSCcell	MSCcell
-2.19152	4.41547	MSCcell	MSCcell
2.0526	6.41727	MSCcell	MSCcell
0.90079	6.96208	MSCcell	MSCcell
3.52365	6.74254	MSCcell	MSCcell
2.84818	4.89784	MSCcell	MSCcell
0.0207173	2.96156	MSCcell	MSCcell
2.94027	6.75767	MSCcell	MSCcell
-2.15209	5.70356	MSCcell	MSCcell
1.94364	7.18968	MSCcell	MSCcell
1.26847	3.94145	MSCcell	MSCcell
0.502618	3.31658	MSCcell	MSCcell
3.3524	6.2863	MSCcell	MSCcell
-1.90687	6.53872	MSCcell	MSCcell
2.07778	6.42978	MSCcell	MSCcell
3.24866	6.09258	MSCcell	MSCcell
1.11337	10.6999	MSCcell	MSCcell
3.56729	6.61537	MSCcell	MSCcell
-3.52453	3.52603	MSCcell	MSCcell
2.09027	4.33109	MSCcell	MSCcell
2.7835	7.5303	MSCcell	MSCcell
0.608256	1.12532	MSCcell	MSCcell
1.94857	5.57343	MSCcell	MSCcell
-3.22771	4.20877	MSCcell	MSCcell
1.89641	5.92028	MSCcell	MSCcell
3.37433	5.41977	MSCcell	MSCcell
-0.316963	7.53432	MSCcell	MSCcell
1.00041	10.4728	MSCcell	MSCcell
-2.18423	3.82221	MSCcell	MSCcell
-3.1053	4.2622	MSCcell	MSCcell
1.24724	6.99859	MSCcell	MSCcell
1.70663	3.12732	MSCcell	MSCcell
2.32174	5.80014	MSCcell	MSCcell
-2.02126	3.47483	MSCcell	MSCcell
0.0853735	4.84225	MSCcell	MSCcell
-1.0661	2.38921	MSCcell	MSCcell
-1.84965	5.6472	MSCcell	MSCcell
-1.09765	3.42065	MSCcell	MSCcell
0.560377	8.22204	MSCcell	MSCcell
0.854648	7.46656	MSCcell	MSCcell
3.01367	7.25253	MSCcell	MSCcell
0.0284851	3.99023	MSCcell	MSCcell
0.991785	2.44543	MSCcell	MSCcell
2.22381	5.16624	MSCcell	MSCcell
-0.0468953	10.1973	MSCcell	MSCcell
1.70405	4.7094	MSCcell	MSCcell
-0.797659	4.63716	MSCcell	MSCcell
2.60314	7.90531	MSCcell	MSCcell
3.13321	5.49083	MSCcell	MSCcell
-2.57178	4.25592	MSCcell	MSCcell
1.73935	5.89357	MSCcell	MSCcell
0.302623	4.49894	MSCcell	MSCcell
-3.5834	3.34549	MSCcell	MSCcell
2.88597	5.90029	MSCcell	MSCcell
-1.00196	2.91784	MSCcell	MSCcell
1.36102	6.13721	MSCcell	MSCcell
-3.40882	3.39586	MSCcell	MSCcell
1.21036	4.42154	MSCcell	MSCcell
0.720591	8.09834	MSCcell	MSCcell
-0.478245	5.0778	MSCcell	MSCcell
0.287134	6.74336	MSCcell	MSCcell
-0.235497	5.73771	MSCcell	MSCcell
-1.16135	7.915	MSCcell	MSCcell
1.71219	7.40973	MSCcell	MSCcell
-1.0757	2.69683	MSCcell	MSCcell
0.752374	6.07823	MSCcell	MSCcell
-0.321154	4.34533	MSCcell	MSCcell
-1.1066	5.40347	MSCcell	MSCcell
2.77817	7.79704	MSCcell	MSCcell
0.121612	10.4268	MSCcell	MSCcell
2.7362	7.62798	MSCcell	MSCcell
2.34768	6.16528	MSCcell	MSCcell
0.0293884	2.00582	MSCcell	MSCcell
1.5322	6.67403	MSCcell	MSCcell
2.85558	5.74125	MSCcell	MSCcell
1.03084	5.7482	MSCcell	MSCcell
1.23448	6.41563	MSCcell	MSCcell
1.21906	8.18318	MSCcell	MSCcell
1.95005	7.80816	MSCcell	MSCcell
2.15108	6.32454	MSCcell	MSCcell
1.17561	10.6777	MSCcell	MSCcell
2.2132	8.02095	MSCcell	MSCcell
-3.3987	4.79701	MSCcell	MSCcell
1.17734	10.6815	MSCcell	MSCcell
-3.16338	5.01639	MSCcell	MSCcell
1.23436	5.12691	MSCcell	MSCcell
0.925082	5.20569	MSCcell	MSCcell
0.0549028	10.398	MSCcell	MSCcell
1.03932	6.56593	MSCcell	MSCcell
3.42779	6.00757	MSCcell	MSCcell
3.34233	7.44914	MSCcell	MSCcell
1.43803	8.27526	MSCcell	MSCcell
0.88727	10.4829	MSCcell	MSCcell
-2.36576	6.28013	MSCcell	MSCcell
3.17071	7.4819	MSCcell	MSCcell
2.08994	7.68847	MSCcell	MSCcell
1.84206	7.7198	MSCcell	MSCcell
1.6463	9.39615	MSCcell	MSCcell
2.98326	6.44644	MSCcell	MSCcell
0.868845	4.78296	MSCcell	MSCcell
0.867879	7.45849	MSCcell	MSCcell
-0.567543	2.5861	MSCcell	MSCcell
2.04598	6.73343	MSCcell	MSCcell
2.60251	6.18166	MSCcell	MSCcell
2.12961	5.86341	MSCcell	MSCcell
0.725963	1.87043	MSCcell	MSCcell
0.360354	2.92092	MSCcell	MSCcell
1.43523	6.42455	MSCcell	MSCcell
2.63459	4.93211	MSCcell	MSCcell
0.68811	7.86858	MSCcell	MSCcell
0.769865	2.41978	MSCcell	MSCcell
1.6714	6.70837	MSCcell	MSCcell
3.72169	6.48049	MSCcell	MSCcell
-0.125171	2.67547	MSCcell	MSCcell
2.67146	4.18086	MSCcell	MSCcell
-1.47944	4.5528	MSCcell	MSCcell
2.65367	7.15589	MSCcell	MSCcell
1.77181	7.63885	MSCcell	MSCcell
2.41739	6.4758	MSCcell	MSCcell
2.54603	7.04321	MSCcell	MSCcell
-3.93071	3.45039	MSCcell	MSCcell
-1.26928	6.62505	MSCcell	MSCcell
-3.89557	3.14346	MSCcell	MSCcell
-0.189333	5.66348	MSCcell	MSCcell
0.677061	6.6535	MSCcell	MSCcell
-1.99607	6.56031	MSCcell	MSCcell
-1.33231	7.66382	MSCcell	MSCcell
1.20259	9.97805	MSCcell	MSCcell
-1.08822	6.1961	MSCcell	MSCcell
0.927867	2.31518	MSCcell	MSCcell
1.12576	6.17628	MSCcell	MSCcell
2.27107	6.70776	MSCcell	MSCcell
2.30395	5.41801	MSCcell	MSCcell
1.15182	7.9938	MSCcell	MSCcell
1.74607	7.71	MSCcell	MSCcell
1.19809	7.53347	MSCcell	MSCcell
-2.32021	3.96566	MSCcell	MSCcell
1.56991	6.95961	MSCcell	MSCcell
-1.37126	3.26055	MSCcell	MSCcell
-0.269211	2.48502	MSCcell	MSCcell
3.39032	5.98859	MSCcell	MSCcell
-0.751632	6.077	MSCcell	MSCcell
-0.346735	5.49072	MSCcell	MSCcell
0.428758	1.58285	MSCcell	MSCcell
0.691377	6.42437	MSCcell	MSCcell
1.1477	8.25483	MSCcell	MSCcell
2.65098	7.91545	MSCcell	MSCcell
1.29896	10.9678	MSCcell	MSCcell
3.18659	7.74876	MSCcell	MSCcell
0.721327	5.42057	MSCcell	MSCcell
-0.333506	1.76166	MSCcell	MSCcell
0.489334	2.13869	MSCcell	MSCcell
-0.811491	8.04452	MSCcell	MSCcell
2.93787	7.90995	MSCcell	MSCcell
3.58087	7.5756	MSCcell	MSCcell
0.791002	2.12076	MSCcell	MSCcell
1.10535	6.144	MSCcell	MSCcell
-1.74263	2.62467	MSCcell	MSCcell
-2.5169	4.89529	MSCcell	MSCcell
-3.0185	4.65968	MSCcell	MSCcell
-2.67705	2.51334	MSCcell	MSCcell
-3.4441	4.59147	MSCcell	MSCcell
-2.16906	2.88526	MSCcell	MSCcell
-0.488799	4.1641	MSCcell	MSCcell
2.03224	7.44996	MSCcell	MSCcell
1.90301	3.27412	MSCcell	MSCcell
0.264212	8.15606	MSCcell	MSCcell
-3.44882	3.54582	MSCcell	MSCcell
1.94544	4.69809	MSCcell	MSCcell
-0.657214	3.34897	MSCcell	MSCcell
-2.55627	3.55041	MSCcell	MSCcell
2.23826	7.6822	MSCcell	MSCcell
0.20122	7.8016	MSCcell	MSCcell
2.93735	6.39731	MSCcell	MSCcell
-1.04629	2.928	MSCcell	MSCcell
2.1332	7.88471	MSCcell	MSCcell
1.91809	7.87278	MSCcell	MSCcell
-1.32857	7.05588	MSCcell	MSCcell
2.72043	5.95569	MSCcell	MSCcell
-0.988124	1.95266	MSCcell	MSCcell
0.413845	4.04214	MSCcell	MSCcell
0.346903	2.31662	MSCcell	MSCcell
3.10524	6.57815	MSCcell	MSCcell
-0.272028	5.78369	MSCcell	MSCcell
2.75633	7.32186	MSCcell	MSCcell
0.62339	4.55727	MSCcell	MSCcell
0.985253	7.6098	MSCcell	MSCcell
-3.63436	2.47073	MSCcell	MSCcell
0.591626	8.36674	MSCcell	MSCcell
-0.276847	6.75286	MSCcell	MSCcell
1.99317	6.82028	MSCcell	MSCcell
-0.821817	7.81341	MSCcell	MSCcell
-0.870354	4.00354	MSCcell	MSCcell
2.7395	6.88614	MSCcell	MSCcell
-1.21663	7.86334	MSCcell	MSCcell
-0.245063	1.12455	MSCcell	MSCcell
-2.6189	3.94622	MSCcell	MSCcell
1.65222	8.29061	MSCcell	MSCcell
2.04494	7.02547	MSCcell	MSCcell
0.610366	5.09439	MSCcell	MSCcell
2.76871	5.38117	MSCcell	MSCcell
2.72601	5.46243	MSCcell	MSCcell
-0.985034	2.18222	MSCcell	MSCcell
0.526977	4.68951	MSCcell	MSCcell
0.185113	8.55419	MSCcell	MSCcell
-0.47045	7.80625	MSCcell	MSCcell
-0.333691	6.61851	MSCcell	MSCcell
-1.18853	3.08548	MSCcell	MSCcell
3.0724	6.31423	MSCcell	MSCcell
1.6283	6.86292	MSCcell	MSCcell
1.93425	6.39483	MSCcell	MSCcell
0.910847	1.92831	MSCcell	MSCcell
-0.00480743	7.9155	MSCcell	MSCcell
-0.535304	3.34594	MSCcell	MSCcell
0.669196	7.92884	MSCcell	MSCcell
-3.08702	1.94018	MSCcell	MSCcell
2.31353	4.89411	MSCcell	MSCcell
-1.01799	3.91289	MSCcell	MSCcell
-1.46364	6.30019	MSCcell	MSCcell
3.04953	7.39755	MSCcell	MSCcell
2.1294	5.29932	MSCcell	MSCcell
0.181551	2.17306	MSCcell	MSCcell
2.80911	6.93776	MSCcell	MSCcell
2.58884	4.63309	MSCcell	MSCcell
0.506876	10.542	MSCcell	MSCcell
0.767014	7.76307	MSCcell	MSCcell
-1.42873	3.15707	MSCcell	MSCcell
-1.02383	6.33667	MSCcell	MSCcell
-1.1266	7.60094	MSCcell	MSCcell
2.50669	6.17959	MSCcell	MSCcell
0.637595	2.81841	MSCcell	MSCcell
-1.7616	3.42008	MSCcell	MSCcell
2.02782	7.03666	MSCcell	MSCcell
-1.85255	2.78135	MSCcell	MSCcell
1.02791	4.12376	MSCcell	MSCcell
2.8453	5.3393	MSCcell	MSCcell
2.51047	4.29559	MSCcell	MSCcell
1.67307	6.40039	MSCcell	MSCcell
2.48382	7.86925	MSCcell	MSCcell
2.44832	7.47596	MSCcell	MSCcell
1.09213	3.95749	MSCcell	MSCcell
1.44792	7.27603	MSCcell	MSCcell
1.47166	7.05351	MSCcell	MSCcell
-3.70875	3.16658	MSCcell	MSCcell
1.87728	8.46057	MSCcell	MSCcell
2.52012	5.68138	MSCcell	MSCcell
-3.4519	4.66756	MSCcell	MSCcell
0.363246	10.5446	MSCcell	MSCcell
-0.516822	2.34258	MSCcell	MSCcell
1.91342	5.39767	MSCcell	MSCcell
1.60644	8.07244	MSCcell	MSCcell
1.25663	6.36045	MSCcell	MSCcell
-0.249941	1.9443	MSCcell	MSCcell
-0.244055	8.39039	MSCcell	MSCcell
1.57676	6.3792	MSCcell	MSCcell
-1.10961	7.8027	MSCcell	MSCcell
-0.163056	7.87412	MSCcell	MSCcell
0.039344	7.81972	MSCcell	MSCcell
3.59813	5.77172	MSCcell	MSCcell
2.25648	6.50007	MSCcell	MSCcell
1.73146	8.57058	MSCcell	MSCcell
2.86981	8.00043	MSCcell	MSCcell
1.31261	8.57086	MSCcell	MSCcell
0.955509	8.58891	MSCcell	MSCcell
1.59196	4.6398	MSCcell	MSCcell
0.579919	3.36333	MSCcell	MSCcell
-0.438141	7.59675	MSCcell	MSCcell
1.89273	4.77332	MSCcell	MSCcell
2.22995	7.41401	MSCcell	MSCcell
-3.19587	3.51459	MSCcell	MSCcell
0.665139	5.96886	MSCcell	MSCcell
3.71229	7.217	MSCcell	MSCcell
-0.573787	6.14662	MSCcell	MSCcell
0.0534971	8.34667	MSCcell	MSCcell
-0.174297	6.11037	MSCcell	MSCcell
2.87059	5.82424	MSCcell	MSCcell
3.4128	5.73739	MSCcell	MSCcell
1.46253	5.65785	MSCcell	MSCcell
1.10003	6.86604	MSCcell	MSCcell
1.56487	6.80917	MSCcell	MSCcell
-0.323457	2.62562	MSCcell	MSCcell
3.71773	6.40162	MSCcell	MSCcell
-1.13932	6.94206	MSCcell	MSCcell
-1.80839	3.80986	MSCcell	MSCcell
-1.65853	2.0265	MSCcell	MSCcell
3.28057	6.55394	MSCcell	MSCcell
0.973802	3.68308	MSCcell	MSCcell
1.5166	2.17201	MSCcell	MSCcell
1.42245	6.28338	MSCcell	MSCcell
2.04728	7.81621	MSCcell	MSCcell
1.6423	6.91531	MSCcell	MSCcell
1.55693	5.92224	MSCcell	MSCcell
1.4745	6.05899	MSCcell	MSCcell
2.63488	6.56106	MSCcell	MSCcell
1.73569	6.04857	MSCcell	MSCcell
-2.48684	1.74843	MSCcell	MSCcell
-3.83832	3.91908	MSCcell	MSCcell
2.47298	7.72113	MSCcell	MSCcell
0.620348	7.59357	MSCcell	MSCcell
-0.109299	7.2819	MSCcell	MSCcell
1.50796	6.52406	MSCcell	MSCcell
1.07353	2.48422	MSCcell	MSCcell
0.473538	8.94084	MSCcell	MSCcell
2.74411	7.74386	MSCcell	MSCcell
-2.438	4.64743	MSCcell	MSCcell
3.50724	6.95004	MSCcell	MSCcell
1.44601	7.37653	MSCcell	MSCcell
2.3745	5.36033	MSCcell	MSCcell
2.24953	4.75763	MSCcell	MSCcell
2.36075	7.43181	MSCcell	MSCcell
0.362661	1.81733	MSCcell	MSCcell
2.61902	6.52925	MSCcell	MSCcell
-1.31234	4.40678	MSCcell	MSCcell
2.64843	7.23795	MSCcell	MSCcell
1.75573	3.89476	MSCcell	MSCcell
-0.79118	2.62006	MSCcell	MSCcell
0.129262	6.3382	MSCcell	MSCcell
-0.140993	1.88383	MSCcell	MSCcell
1.27937	8.22813	MSCcell	MSCcell
-1.08442	8.85821	MSCcell	MSCcell
1.17948	4.5377	MSCcell	MSCcell
-0.456695	4.73147	MSCcell	MSCcell
-1.87414	5.04942	MSCcell	MSCcell
-3.33318	3.72199	MSCcell	MSCcell
2.4503	4.7391	MSCcell	MSCcell
-0.721292	3.2588	MSCcell	MSCcell
0.506079	3.53364	MSCcell	MSCcell
-0.998425	4.73682	MSCcell	MSCcell
-1.62199	4.1337	MSCcell	MSCcell
0.321242	4.22868	MSCcell	MSCcell
2.25523	6.85513	MSCcell	MSCcell
-1.6761	5.26604	MSCcell	MSCcell
0.478807	6.60598	MSCcell	MSCcell
0.440107	3.98737	MSCcell	MSCcell
2.50169	5.01281	MSCcell	MSCcell
2.65143	5.88926	MSCcell	MSCcell
2.59632	6.31179	MSCcell	MSCcell
0.646902	6.5839	MSCcell	MSCcell
1.88018	4.01655	MSCcell	MSCcell
-0.430196	4.39519	MSCcell	MSCcell
-1.43015	6.69197	MSCcell	MSCcell
2.6836	6.24742	MSCcell	MSCcell
1.91461	6.62736	MSCcell	MSCcell
-0.131849	1.89732	MSCcell	MSCcell
-0.0433516	1.65537	MSCcell	MSCcell
0.382473	4.31042	MSCcell	MSCcell
1.54312	4.65009	MSCcell	MSCcell
2.46485	5.85066	MSCcell	MSCcell
-0.693083	6.94702	MSCcell	MSCcell
3.25874	4.98899	MSCcell	MSCcell
0.544919	6.12396	MSCcell	MSCcell
2.03706	7.5101	MSCcell	MSCcell
0.157599	3.16972	MSCcell	MSCcell
-0.889248	7.51206	MSCcell	MSCcell
-1.56495	6.72839	MSCcell	MSCcell
3.55307	5.70014	MSCcell	MSCcell
-0.837396	4.04939	MSCcell	MSCcell
0.899194	7.6636	MSCcell	MSCcell
-0.773458	4.16744	MSCcell	MSCcell
0.57179	6.89856	MSCcell	MSCcell
-2.20246	6.84846	MSCcell	MSCcell
0.524455	2.60089	MSCcell	MSCcell
-1.89989	5.1131	MSCcell	MSCcell
1.96593	8.02771	MSCcell	MSCcell
1.57311	6.91015	MSCcell	MSCcell
2.88676	6.38856	MSCcell	MSCcell
-0.982347	3.67013	MSCcell	MSCcell
2.94159	6.24248	MSCcell	MSCcell
1.05126	4.42575	MSCcell	MSCcell
-0.977925	7.60453	MSCcell	MSCcell
3.35216	7.017	MSCcell	MSCcell
1.37184	8.14387	MSCcell	MSCcell
0.975159	7.43701	MSCcell	MSCcell
0.846505	7.12341	MSCcell	MSCcell
-3.30824	5.4538	MSCcell	MSCcell
2.67017	4.98116	MSCcell	MSCcell
-2.00678	6.84056	MSCcell	MSCcell
-1.63734	3.96316	MSCcell	MSCcell
2.62945	6.01382	MSCcell	MSCcell
2.03572	7.86889	MSCcell	MSCcell
-0.203132	2.52913	MSCcell	MSCcell
0.502349	7.26644	MSCcell	MSCcell
1.83402	6.31391	MSCcell	MSCcell
1.7009	6.4998	MSCcell	MSCcell
-3.43948	4.91005	MSCcell	MSCcell
-2.78039	2.31015	MSCcell	MSCcell
2.7594	6.72812	MSCcell	MSCcell
1.11235	7.20463	MSCcell	MSCcell
2.62617	5.51964	MSCcell	MSCcell
1.30352	8.42395	MSCcell	MSCcell
-0.445402	6.25005	MSCcell	MSCcell
1.26269	6.7546	MSCcell	MSCcell
2.27266	5.98974	MSCcell	MSCcell
2.26376	5.14252	MSCcell	MSCcell
1.76309	7.20155	MSCcell	MSCcell
1.15495	10.7908	MSCcell	MSCcell
1.70929	7.71251	MSCcell	MSCcell
-0.527486	7.59412	MSCcell	MSCcell
-2.02304	5.24085	MSCcell	MSCcell
0.803804	6.68297	MSCcell	MSCcell
-1.25595	1.03824	MSCcell	MSCcell
2.91659	6.71304	MSCcell	MSCcell
1.24384	5.78787	MSCcell	MSCcell
2.88298	6.16061	MSCcell	MSCcell
0.354	10.6899	MSCcell	MSCcell
-2.10005	2.16886	MSCcell	MSCcell
-2.58168	4.27213	MSCcell	MSCcell
-1.29272	0.799131	MSCcell	MSCcell
-1.65919	2.62095	MSCcell	MSCcell
-3.84742	4.37525	MSCcell	MSCcell
-2.45529	5.14765	MSCcell	MSCcell
-2.35253	6.07642	MSCcell	MSCcell
1.58311	7.82634	MSCcell	MSCcell
1.5119	5.97907	MSCcell	MSCcell
1.45942	7.09894	MSCcell	MSCcell
2.7715	5.57438	MSCcell	MSCcell
1.07211	2.8293	MSCcell	MSCcell
-0.752009	4.34583	MSCcell	MSCcell
-1.39339	4.08231	MSCcell	MSCcell
1.32502	8.44096	MSCcell	MSCcell
0.795867	9.10477	MSCcell	MSCcell
0.312762	3.13491	MSCcell	MSCcell
2.26695	5.66274	MSCcell	MSCcell
0.253371	4.55773	MSCcell	MSCcell
2.1758	5.84895	MSCcell	MSCcell
-0.11977	4.115	MSCcell	MSCcell
0.228007	7.68113	MSCcell	MSCcell
2.69784	7.85493	MSCcell	MSCcell
-1.25978	6.10542	MSCcell	MSCcell
-3.44435	4.00204	MSCcell	MSCcell
0.49192	2.74021	MSCcell	MSCcell
-0.440851	1.69301	MSCcell	MSCcell
1.83864	7.35694	MSCcell	MSCcell
-0.434875	4.36475	MSCcell	MSCcell
-0.876804	3.68856	MSCcell	MSCcell
2.71279	5.55425	MSCcell	MSCcell
0.864285	6.06928	MSCcell	MSCcell
1.4193	7.95609	MSCcell	MSCcell
2.49348	5.70374	MSCcell	MSCcell
0.534918	8.0986	MSCcell	MSCcell
0.801503	8.05261	MSCcell	MSCcell
0.228134	4.45593	MSCcell	MSCcell
-0.877315	6.80921	MSCcell	MSCcell
1.52363	7.46923	MSCcell	MSCcell
0.139503	3.72134	MSCcell	MSCcell
1.3653	7.427	MSCcell	MSCcell
3.16463	7.15344	MSCcell	MSCcell
-0.0985866	2.43568	MSCcell	MSCcell
0.878353	2.88887	MSCcell	MSCcell
2.56979	5.48952	MSCcell	MSCcell
2.49673	7.47079	MSCcell	MSCcell
-0.251821	7.89795	MSCcell	MSCcell
0.485309	7.3533	MSCcell	MSCcell
-2.21034	3.15325	MSCcell	MSCcell
-0.318861	7.20251	MSCcell	MSCcell
0.368945	8.81695	MSCcell	MSCcell
-0.999417	2.4902	MSCcell	MSCcell
-1.55992	3.60256	MSCcell	MSCcell
-0.498347	8.41933	MSCcell	MSCcell
-0.951007	3.76893	MSCcell	MSCcell
-0.672889	3.72674	MSCcell	MSCcell
-0.670621	3.59194	MSCcell	MSCcell
0.265281	7.38965	MSCcell	MSCcell
0.130222	6.9763	MSCcell	MSCcell
-0.688848	8.05826	MSCcell	MSCcell
2.12022	5.3889	MSCcell	MSCcell
-0.0451984	10.1667	MSCcell	MSCcell
3.78264	6.38184	MSCcell	MSCcell
-0.341001	2.02112	MSCcell	MSCcell
-1.06687	6.02134	MSCcell	MSCcell
-0.144848	5.06824	MSCcell	MSCcell
0.960468	6.38171	MSCcell	MSCcell
0.841649	2.73995	MSCcell	MSCcell
2.45594	4.33329	MSCcell	MSCcell
0.455964	7.5555	MSCcell	MSCcell
-0.57648	9.58081	MSCcell	MSCcell
2.95911	7.33804	MSCcell	MSCcell
-0.166818	3.45231	MSCcell	MSCcell
-2.09179	5.90498	MSCcell	MSCcell
-3.37744	4.00751	MSCcell	MSCcell
3.2929	5.38801	MSCcell	MSCcell
1.4759	7.89724	MSCcell	MSCcell
-3.45277	4.32198	MSCcell	MSCcell
1.55263	7.01993	MSCcell	MSCcell
-2.15729	4.43128	MSCcell	MSCcell
0.731205	7.59608	MSCcell	MSCcell
1.98887	5.57505	MSCcell	MSCcell
3.63973	6.69878	MSCcell	MSCcell
0.166974	4.63595	MSCcell	MSCcell
3.02069	7.5	MSCcell	MSCcell
3.81151	6.93303	MSCcell	MSCcell
2.1153	5.9416	MSCcell	MSCcell
-2.99824	3.87898	MSCcell	MSCcell
2.54025	4.61121	MSCcell	MSCcell
0.555984	10.7439	MSCcell	MSCcell
2.62434	7.53376	MSCcell	MSCcell
-1.23097	7.3545	MSCcell	MSCcell
1.72923	7.07155	MSCcell	MSCcell
0.619349	8.26671	MSCcell	MSCcell
-0.633284	3.20915	MSCcell	MSCcell
0.570887	3.1547	MSCcell	MSCcell
2.43373	7.88754	MSCcell	MSCcell
-0.923319	1.98258	MSCcell	MSCcell
0.0667706	1.64432	MSCcell	MSCcell
3.26906	5.40889	MSCcell	MSCcell
0.434014	10.1104	MSCcell	MSCcell
1.52683	7.83532	MSCcell	MSCcell
-1.66385	6.74543	MSCcell	MSCcell
3.41905	5.84558	MSCcell	MSCcell
0.744086	8.43709	MSCcell	MSCcell
0.198351	8.50396	MSCcell	MSCcell
3.45494	5.55535	MSCcell	MSCcell
1.05598	7.69125	MSCcell	MSCcell
-0.737864	6.75504	MSCcell	MSCcell
-0.667906	6.22144	MSCcell	MSCcell
-2.08398	3.03599	MSCcell	MSCcell
-1.25014	4.85592	MSCcell	MSCcell
-1.63668	6.30793	MSCcell	MSCcell
-0.333628	4.90434	MSCcell	MSCcell
2.78885	7.78619	MSCcell	MSCcell
3.33949	6.35679	MSCcell	MSCcell
-0.190991	4.42156	MSCcell	MSCcell
2.53637	6.20028	MSCcell	MSCcell
3.19045	5.6412	MSCcell	MSCcell
2.38683	8.69752	MSCcell	MSCcell
-3.73795	3.0937	MSCcell	MSCcell
2.18413	7.08586	MSCcell	MSCcell
2.47693	5.60012	MSCcell	MSCcell
-1.1517	2.09914	MSCcell	MSCcell
1.36007	8.17627	MSCcell	MSCcell
-0.595611	1.63338	MSCcell	MSCcell
3.27346	7.51848	MSCcell	MSCcell
2.57752	7.30576	MSCcell	MSCcell
-1.08718	3.0826	MSCcell	MSCcell
-1.36886	6.63949	MSCcell	MSCcell
1.8686	7.48271	MSCcell	MSCcell
2.73856	7.52607	MSCcell	MSCcell
1.5044	6.38287	MSCcell	MSCcell
2.18472	7.22825	MSCcell	MSCcell
0.363011	4.87677	MSCcell	MSCcell
-0.325497	4.45798	MSCcell	MSCcell
-1.2874	1.763	MSCcell	MSCcell
3.43736	6.06864	MSCcell	MSCcell
-2.3702	5.35056	MSCcell	MSCcell
3.04876	6.47317	MSCcell	MSCcell
-0.356259	6.1247	MSCcell	MSCcell
1.47269	6.46499	MSCcell	MSCcell
0.348473	10.5511	MSCcell	MSCcell
0.148475	7.49272	MSCcell	MSCcell
0.689546	3.16215	MSCcell	MSCcell
-1.55415	2.39819	MSCcell	MSCcell
1.49605	7.72208	MSCcell	MSCcell
0.713009	2.23411	MSCcell	MSCcell
1.73611	8.78055	MSCcell	MSCcell
0.914334	7.31259	MSCcell	MSCcell
1.46401	7.85355	MSCcell	MSCcell
-0.973413	2.67818	MSCcell	MSCcell
2.24281	6.28628	MSCcell	MSCcell
1.05067	8.40816	MSCcell	MSCcell
1.9852	6.89785	MSCcell	MSCcell
-0.926879	7.90316	MSCcell	MSCcell
0.344151	8.86584	MSCcell	MSCcell
0.75789	7.68443	MSCcell	MSCcell
-2.56464	4.25644	MSCcell	MSCcell
-0.884246	3.08663	MSCcell	MSCcell
-0.604181	3.7525	MSCcell	MSCcell
-1.28511	7.59977	MSCcell	MSCcell
2.16227	6.12519	MSCcell	MSCcell
2.08874	5.01782	MSCcell	MSCcell
-0.474438	6.66636	MSCcell	MSCcell
2.82879	5.61742	MSCcell	MSCcell
-0.308883	8.45151	MSCcell	MSCcell
-0.227971	3.42986	MSCcell	MSCcell
2.23019	6.98646	MSCcell	MSCcell
0.99741	4.42995	MSCcell	MSCcell
-0.606023	5.85844	MSCcell	MSCcell
-2.81516	5.27216	MSCcell	MSCcell
1.58836	8.47831	MSCcell	MSCcell
-0.848716	2.23718	MSCcell	MSCcell
3.29671	6.43052	MSCcell	MSCcell
-0.20345	5.25564	MSCcell	MSCcell
1.34419	2.49615	MSCcell	MSCcell
-3.72522	2.6659	MSCcell	MSCcell
2.19889	6.06426	MSCcell	MSCcell
-0.556619	3.527	MSCcell	MSCcell
1.5743	6.52951	MSCcell	MSCcell
1.6064	8.15946	MSCcell	MSCcell
3.16069	6.99094	MSCcell	MSCcell
2.91547	6.70414	MSCcell	MSCcell
0.970226	6.01804	MSCcell	MSCcell
-2.41132	5.62329	MSCcell	MSCcell
2.13968	6.91101	MSCcell	MSCcell
-0.519993	2.30469	MSCcell	MSCcell
1.13941	2.8147	MSCcell	MSCcell
2.44239	7.55787	MSCcell	MSCcell
0.900034	6.11234	MSCcell	MSCcell
0.243865	1.02924	MSCcell	MSCcell
1.75385	8.44847	MSCcell	MSCcell
0.215359	2.68411	MSCcell	MSCcell
1.52328	8.34516	MSCcell	MSCcell
2.11387	7.76914	MSCcell	MSCcell
-1.29537	3.90661	MSCcell	MSCcell
0.0628785	3.31653	MSCcell	MSCcell
1.94058	4.63027	MSCcell	MSCcell
2.98029	6.14965	MSCcell	MSCcell
2.45677	6.19625	MSCcell	MSCcell
-0.0696456	4.69818	MSCcell	MSCcell
3.77591	6.36985	MSCcell	MSCcell
-1.31345	3.35547	MSCcell	MSCcell
0.322947	2.359	MSCcell	MSCcell
-2.40723	0.89329	MSCcell	MSCcell
2.67568	5.99053	MSCcell	MSCcell
0.870804	6.33102	MSCcell	MSCcell
2.33163	6.93633	MSCcell	MSCcell
-2.14996	4.82479	MSCcell	MSCcell
2.62615	6.13344	MSCcell	MSCcell
1.16342	3.35896	MSCcell	MSCcell
1.75431	7.10656	MSCcell	MSCcell
3.70124	6.66893	MSCcell	MSCcell
0.706978	4.13149	MSCcell	MSCcell
0.915769	6.8023	MSCcell	MSCcell
1.6797	7.1567	MSCcell	MSCcell
2.46567	6.09495	MSCcell	MSCcell
1.39287	2.65266	MSCcell	MSCcell
1.40326	3.63945	MSCcell	MSCcell
-3.60187	3.57673	MSCcell	MSCcell
-1.03216	0.91034	MSCcell	MSCcell
0.888538	7.68942	MSCcell	MSCcell
0.739872	1.69759	MSCcell	MSCcell
2.62512	5.08684	MSCcell	MSCcell
0.657323	8.33075	MSCcell	MSCcell
1.61505	7.31904	MSCcell	MSCcell
-1.16788	3.85048	MSCcell	MSCcell
3.49822	6.69703	MSCcell	MSCcell
1.74123	3.81762	MSCcell	MSCcell
3.132	5.86483	MSCcell	MSCcell
2.35594	8.06351	MSCcell	MSCcell
0.247394	8.75197	MSCcell	MSCcell
0.849814	3.20613	MSCcell	MSCcell
3.36634	6.39698	MSCcell	MSCcell
-0.545623	1.09934	MSCcell	MSCcell
2.95541	7.5236	MSCcell	MSCcell
3.37833	6.67157	MSCcell	MSCcell
1.9664	5.72455	MSCcell	MSCcell
2.60152	6.31927	MSCcell	MSCcell
-0.366286	3.03647	MSCcell	MSCcell
0.909416	7.92432	MSCcell	MSCcell
-2.70588	5.11097	MSCcell	MSCcell
3.21246	7.0093	MSCcell	MSCcell
-0.916166	2.45166	MSCcell	MSCcell
0.481007	7.69283	MSCcell	MSCcell
1.75141	5.06327	MSCcell	MSCcell
0.429407	4.40308	MSCcell	MSCcell
-0.801783	7.60286	MSCcell	MSCcell
3.28227	6.74648	MSCcell	MSCcell
-2.14128	4.78119	MSCcell	MSCcell
-0.266944	3.03775	MSCcell	MSCcell
0.713992	7.59694	MSCcell	MSCcell
0.276431	5.30077	MSCcell	MSCcell
10.702	9.68599	MSCcell	MSCcell
1.24034	8.89227	MSCcell	MSCcell
0.600277	7.98158	MSCcell	MSCcell
1.3992	7.70147	MSCcell	MSCcell
1.26408	6.21261	MSCcell	MSCcell
1.36382	7.45019	MSCcell	MSCcell
-0.613804	3.85985	MSCcell	MSCcell
0.232712	5.52537	MSCcell	MSCcell
-2.07456	3.73933	MSCcell	MSCcell
3.66896	6.6036	MSCcell	MSCcell
-2.01925	4.44156	MSCcell	MSCcell
0.361	8.10223	MSCcell	MSCcell
2.23835	6.40353	MSCcell	MSCcell
2.76381	5.83992	MSCcell	MSCcell
-0.881441	4.30761	MSCcell	MSCcell
2.9947	6.65932	MSCcell	MSCcell
2.27336	5.98223	MSCcell	MSCcell
-0.0243217	8.45805	MSCcell	MSCcell
-1.25582	2.59636	MSCcell	MSCcell
1.72225	7.49943	MSCcell	MSCcell
3.05136	5.64261	MSCcell	MSCcell
1.11271	7.27908	MSCcell	MSCcell
3.39111	6.01773	MSCcell	MSCcell
1.2895	7.6231	MSCcell	MSCcell
2.09163	7.27264	MSCcell	MSCcell
-0.882031	1.52871	MSCcell	MSCcell
2.26447	7.39375	MSCcell	MSCcell
-0.533994	7.37398	MSCcell	MSCcell
-3.08559	3.64549	MSCcell	MSCcell
-0.0194408	7.38148	MSCcell	MSCcell
0.557383	7.46903	MSCcell	MSCcell
2.90559	5.85631	MSCcell	MSCcell
-3.68529	2.97709	MSCcell	MSCcell
-0.384689	3.71735	MSCcell	MSCcell
1.82062	6.71101	MSCcell	MSCcell
1.56899	7.46722	MSCcell	MSCcell
0.515075	2.72046	MSCcell	MSCcell
-1.10664	2.04113	MSCcell	MSCcell
0.0210551	7.81425	MSCcell	MSCcell
-0.495883	7.62876	MSCcell	MSCcell
2.62046	6.15002	MSCcell	MSCcell
3.20939	5.80596	MSCcell	MSCcell
0.809435	4.90626	MSCcell	MSCcell
-1.14392	2.7549	MSCcell	MSCcell
-0.372441	3.06764	MSCcell	MSCcell
2.02123	6.84958	MSCcell	MSCcell
3.06995	6.09466	MSCcell	MSCcell
0.376761	10.6645	MSCcell	MSCcell
3.2805	7.03144	MSCcell	MSCcell
1.79196	6.89395	MSCcell	MSCcell
2.20132	6.86134	MSCcell	MSCcell
0.0650004	2.607	MSCcell	MSCcell
-0.265037	5.35881	MSCcell	MSCcell
2.57103	8.16232	MSCcell	MSCcell
-1.93345	3.26156	MSCcell	MSCcell
1.14806	7.5293	MSCcell	MSCcell
0.35516	3.67876	MSCcell	MSCcell
-1.18779	6.31134	MSCcell	MSCcell
-0.591527	5.89779	MSCcell	MSCcell
0.321313	7.40491	MSCcell	MSCcell
0.926381	2.1975	MSCcell	MSCcell
1.97876	5.80762	MSCcell	MSCcell
0.325451	2.87446	MSCcell	MSCcell
0.754594	7.17979	MSCcell	MSCcell
1.53625	3.23084	MSCcell	MSCcell
0.985342	7.68301	MSCcell	MSCcell
-1.54231	3.55294	MSCcell	MSCcell
1.04	6.89792	MSCcell	MSCcell
1.68519	7.89004	MSCcell	MSCcell
2.52505	7.17589	MSCcell	MSCcell
-1.16333	1.57153	MSCcell	MSCcell
0.467384	2.42505	MSCcell	MSCcell
-2.86441	5.77688	MSCcell	MSCcell
-0.721656	3.42767	MSCcell	MSCcell
1.55017	7.02588	MSCcell	MSCcell
1.98501	6.61512	MSCcell	MSCcell
0.602994	7.80374	MSCcell	MSCcell
3.65572	6.28655	MSCcell	MSCcell
-0.98579	7.52913	MSCcell	MSCcell
-3.59481	3.98363	MSCcell	MSCcell
0.644898	8.75456	MSCcell	MSCcell
-2.01112	5.72961	MSCcell	MSCcell
1.60265	7.81709	MSCcell	MSCcell
2.16904	6.4396	MSCcell	MSCcell
-0.20195	6.41816	MSCcell	MSCcell
2.79014	7.27572	MSCcell	MSCcell
1.75178	4.5847	MSCcell	MSCcell
-1.51787	3.28731	MSCcell	MSCcell
3.31371	6.02625	MSCcell	MSCcell
1.23568	6.7559	MSCcell	MSCcell
1.53676	6.45925	MSCcell	MSCcell
0.132251	7.80266	MSCcell	MSCcell
2.35232	7.32347	MSCcell	MSCcell
-1.33178	6.0082	MSCcell	MSCcell
1.89208	6.8004	MSCcell	MSCcell
-2.25904	1.61755	MSCcell	MSCcell
1.04716	6.60381	MSCcell	MSCcell
1.20433	6.01704	MSCcell	MSCcell
1.83436	7.79804	MSCcell	MSCcell
0.695685	4.40856	MSCcell	MSCcell
2.16989	6.65506	MSCcell	MSCcell
0.929744	8.06098	MSCcell	MSCcell
-0.462642	3.0606	MSCcell	MSCcell
3.46312	6.16009	MSCcell	MSCcell
1.83601	8.73619	MSCcell	MSCcell
3.1592	6.95076	MSCcell	MSCcell
1.63353	6.443	MSCcell	MSCcell
2.6547	6.6097	MSCcell	MSCcell
3.10873	6.28761	MSCcell	MSCcell
-2.37627	4.0742	MSCcell	MSCcell
2.37525	6.07421	MSCcell	MSCcell
-0.998173	4.45861	MSCcell	MSCcell
1.19925	9.49363	MSCcell	MSCcell
-2.74345	5.44626	MSCcell	MSCcell
-1.84404	5.55988	MSCcell	MSCcell
2.26354	5.6314	MSCcell	MSCcell
-1.59022	2.38953	MSCcell	MSCcell
1.66009	7.66932	MSCcell	MSCcell
0.727794	3.80844	MSCcell	MSCcell
0.170063	2.86423	MSCcell	MSCcell
1.80632	8.9091	MSCcell	MSCcell
-3.45617	2.71659	MSCcell	MSCcell
0.843978	8.43321	MSCcell	MSCcell
3.28585	5.06145	MSCcell	MSCcell
-0.409862	6.30948	MSCcell	MSCcell
-0.10497	3.54093	MSCcell	MSCcell
-0.895161	2.08246	MSCcell	MSCcell
1.71881	7.8518	MSCcell	MSCcell
0.656729	6.7081	MSCcell	MSCcell
1.34317	8.3037	MSCcell	MSCcell
0.197693	5.71073	MSCcell	MSCcell
2.83879	7.66917	MSCcell	MSCcell
-1.15373	7.62757	MSCcell	MSCcell
0.66001	7.06794	MSCcell	MSCcell
0.279342	2.64891	MSCcell	MSCcell
2.20039	7.47873	MSCcell	MSCcell
2.52494	7.05282	MSCcell	MSCcell
0.840807	1.75139	MSCcell	MSCcell
3.17046	7.46146	MSCcell	MSCcell
-0.413824	3.36688	MSCcell	MSCcell
0.112953	2.46696	MSCcell	MSCcell
1.42723	3.15949	MSCcell	MSCcell
-0.590876	4.85123	MSCcell	MSCcell
-1.21402	2.82592	MSCcell	MSCcell
3.53987	7.1309	MSCcell	MSCcell
2.62047	5.39788	MSCcell	MSCcell
1.84365	6.80516	MSCcell	MSCcell
-0.488284	3.06463	MSCcell	MSCcell
-0.659641	7.13873	MSCcell	MSCcell
3.33234	6.81185	MSCcell	MSCcell
-2.3498	3.50269	MSCcell	MSCcell
0.863397	1.35307	MSCcell	MSCcell
-3.20623	3.65751	MSCcell	MSCcell
3.40383	7.04193	MSCcell	MSCcell
-1.50529	5.48025	MSCcell	MSCcell
-1.26643	5.59815	MSCcell	MSCcell
-1.2536	2.42767	MSCcell	MSCcell
-0.629674	8.42678	MSCcell	MSCcell
-2.05594	4.1689	MSCcell	MSCcell
-0.307014	8.10072	MSCcell	MSCcell
1.79901	7.91687	MSCcell	MSCcell
-1.47249	6.71705	MSCcell	MSCcell
2.00053	7.95493	MSCcell	MSCcell
0.181406	7.80057	MSCcell	MSCcell
2.3245	5.12799	MSCcell	MSCcell
1.36091	5.17179	MSCcell	MSCcell
1.25625	7.31613	MSCcell	MSCcell
2.25059	6.3872	MSCcell	MSCcell
0.377155	7.98089	MSCcell	MSCcell
0.468799	7.52033	MSCcell	MSCcell
1.13562	4.87294	MSCcell	MSCcell
0.847457	4.28781	MSCcell	MSCcell
-0.58566	4.78257	MSCcell	MSCcell
3.35607	5.61576	MSCcell	MSCcell
-1.06246	5.95204	MSCcell	MSCcell
1.92981	5.63413	MSCcell	MSCcell
-0.703318	8.16551	MSCcell	MSCcell
-3.46532	3.84618	MSCcell	MSCcell
2.37182	5.54445	MSCcell	MSCcell
-3.10471	5.48065	MSCcell	MSCcell
2.77869	7.56518	MSCcell	MSCcell
3.66664	6.17701	MSCcell	MSCcell
1.10083	3.1862	MSCcell	MSCcell
0.228114	7.96123	MSCcell	MSCcell
-1.71851	6.89368	MSCcell	MSCcell
2.54359	7.10742	MSCcell	MSCcell
0.199272	7.59399	MSCcell	MSCcell
-1.52374	7.29542	MSCcell	MSCcell
0.477127	4.6692	MSCcell	MSCcell
-3.32699	3.46504	MSCcell	MSCcell
2.48672	6.42327	MSCcell	MSCcell
-3.18694	4.66194	MSCcell	MSCcell
0.440348	2.89155	MSCcell	MSCcell
2.59037	6.17651	MSCcell	MSCcell
-0.562117	7.53391	MSCcell	MSCcell
2.33913	6.48516	MSCcell	MSCcell
-0.431855	5.5909	MSCcell	MSCcell
2.38454	7.45905	MSCcell	MSCcell
-0.291091	6.20906	MSCcell	MSCcell
0.0204228	8.11191	MSCcell	MSCcell
1.4913	6.74962	MSCcell	MSCcell
0.219409	3.52947	MSCcell	MSCcell
2.62625	6.82715	MSCcell	MSCcell
3.33363	5.53341	MSCcell	MSCcell
-3.27137	5.30674	MSCcell	MSCcell
-2.37436	6.35425	MSCcell	MSCcell
-0.434144	7.54226	MSCcell	MSCcell
1.95448	6.89778	MSCcell	MSCcell
-1.47471	4.77966	MSCcell	MSCcell
0.933089	4.32956	MSCcell	MSCcell
1.76647	8.15756	MSCcell	MSCcell
2.60757	6.87899	MSCcell	MSCcell
0.144565	2.79138	MSCcell	MSCcell
1.58743	5.35117	MSCcell	MSCcell
-0.474467	8.29316	MSCcell	MSCcell
3.79345	6.35305	MSCcell	MSCcell
-1.01409	6.89448	MSCcell	MSCcell
-1.87155	3.37283	MSCcell	MSCcell
-1.67165	4.90998	MSCcell	MSCcell
-1.67733	2.5554	MSCcell	MSCcell
1.26583	6.3553	MSCcell	MSCcell
-1.51539	6.74675	MSCcell	MSCcell
0.40241	8.72978	MSCcell	MSCcell
-1.08874	5.77446	MSCcell	MSCcell
1.54011	3.55741	MSCcell	MSCcell
0.499042	10.6031	MSCcell	MSCcell
0.35645	6.27145	MSCcell	MSCcell
-2.30257	6.29271	MSCcell	MSCcell
-1.55933	3.78667	MSCcell	MSCcell
0.960449	3.66489	MSCcell	MSCcell
-0.652094	2.85548	MSCcell	MSCcell
1.04931	5.62423	MSCcell	MSCcell
2.16484	6.52339	MSCcell	MSCcell
2.06169	6.61257	MSCcell	MSCcell
-1.06778	4.01914	MSCcell	MSCcell
-0.489122	3.92855	MSCcell	MSCcell
0.925974	7.88068	MSCcell	MSCcell
-0.0176117	6.89093	MSCcell	MSCcell
2.66622	5.53522	MSCcell	MSCcell
-0.0584826	4.73414	MSCcell	MSCcell
0.362871	8.3133	MSCcell	MSCcell
-0.49174	3.13183	MSCcell	MSCcell
-2.12173	4.35657	MSCcell	MSCcell
1.03534	7.51016	MSCcell	MSCcell
-1.27429	3.77869	MSCcell	MSCcell
2.19088	5.62986	MSCcell	MSCcell
1.44012	6.10695	MSCcell	MSCcell
2.97323	6.44477	MSCcell	MSCcell
2.9311	7.16266	MSCcell	MSCcell
2.28364	7.33144	MSCcell	MSCcell
-3.36172	2.30258	MSCcell	MSCcell
1.08828	8.06627	MSCcell	MSCcell
-1.07125	2.61832	MSCcell	MSCcell
0.767575	7.57189	MSCcell	MSCcell
0.241265	3.33092	MSCcell	MSCcell
-1.89209	2.49084	MSCcell	MSCcell
0.959067	5.17825	MSCcell	MSCcell
0.220528	7.77888	MSCcell	MSCcell
-1.2527	2.78531	MSCcell	MSCcell
-1.05877	3.74774	MSCcell	MSCcell
1.87698	6.17516	MSCcell	MSCcell
-1.83588	1.47558	MSCcell	MSCcell
1.00059	3.44671	MSCcell	MSCcell
1.80149	5.30495	MSCcell	MSCcell
-3.1265	5.52042	MSCcell	MSCcell
2.58422	6.43237	MSCcell	MSCcell
-0.753993	7.40147	MSCcell	MSCcell
-2.60413	3.84921	MSCcell	MSCcell
1.88288	6.99484	MSCcell	MSCcell
1.29432	10.7327	MSCcell	MSCcell
2.32164	6.08417	MSCcell	MSCcell
-0.420039	5.19017	MSCcell	MSCcell
-1.8086	4.09485	MSCcell	MSCcell
-2.41474	4.70409	MSCcell	MSCcell
1.86939	7.4902	MSCcell	MSCcell
-2.05416	2.03547	MSCcell	MSCcell
1.9369	5.46091	MSCcell	MSCcell
-0.128572	4.43684	MSCcell	MSCcell
-1.10966	4.43325	MSCcell	MSCcell
-0.877256	5.81285	MSCcell	MSCcell
2.75194	5.97231	MSCcell	MSCcell
3.27219	6.61847	MSCcell	MSCcell
1.54213	5.2338	MSCcell	MSCcell
1.16909	8.32789	MSCcell	MSCcell
2.11462	8.03281	MSCcell	MSCcell
2.04124	8.07299	MSCcell	MSCcell
-1.05799	3.88765	MSCcell	MSCcell
-0.0151803	5.4756	MSCcell	MSCcell
2.43827	8.12307	MSCcell	MSCcell
3.63955	7.00492	MSCcell	MSCcell
2.62896	7.76116	MSCcell	MSCcell
0.750482	1.55976	MSCcell	MSCcell
-0.149976	8.46521	MSCcell	MSCcell
2.73969	7.08349	MSCcell	MSCcell
0.282822	8.69735	MSCcell	MSCcell
2.38959	5.12019	MSCcell	MSCcell
2.11998	6.95945	MSCcell	MSCcell
0.241423	6.61419	MSCcell	MSCcell
1.11488	3.08019	MSCcell	MSCcell
0.813577	7.84498	MSCcell	MSCcell
-2.60448	4.00699	MSCcell	MSCcell
2.91263	8.04053	MSCcell	MSCcell
2.06391	4.5262	MSCcell	MSCcell
-3.2659	4.83391	MSCcell	MSCcell
2.38103	7.79754	MSCcell	MSCcell
-1.78534	3.97771	MSCcell	MSCcell
1.60292	6.14052	MSCcell	MSCcell
-0.873102	3.12743	MSCcell	MSCcell
2.12461	7.45898	MSCcell	MSCcell
-3.94391	4.27538	MSCcell	MSCcell
-0.240215	8.33933	MSCcell	MSCcell
0.384075	6.59624	MSCcell	MSCcell
-2.63046	5.43504	MSCcell	MSCcell
1.31947	5.92239	MSCcell	MSCcell
-0.973017	4.51848	MSCcell	MSCcell
-1.06403	1.46388	MSCcell	MSCcell
2.28631	8.17913	MSCcell	MSCcell
1.19331	4.28646	MSCcell	MSCcell
2.74743	5.70541	MSCcell	MSCcell
1.2534	7.82667	MSCcell	MSCcell
3.41641	7.37414	MSCcell	MSCcell
-2.39169	5.42071	MSCcell	MSCcell
0.365757	4.78063	MSCcell	MSCcell
2.30045	7.56619	MSCcell	MSCcell
0.195532	8.00326	MSCcell	MSCcell
1.61731	7.58433	MSCcell	MSCcell
2.85222	5.47266	MSCcell	MSCcell
2.07263	7.7682	MSCcell	MSCcell
2.25833	5.62609	MSCcell	MSCcell
-3.0163	4.36447	MSCcell	MSCcell
2.25853	6.22799	MSCcell	MSCcell
-2.96416	4.11393	MSCcell	MSCcell
3.29447	6.34476	MSCcell	MSCcell
3.44372	6.9649	MSCcell	MSCcell
2.55725	6.76124	MSCcell	MSCcell
1.44811	7.13619	MSCcell	MSCcell
2.02077	7.2744	MSCcell	MSCcell
-2.15462	6.24241	MSCcell	MSCcell
-0.600335	4.43672	MSCcell	MSCcell
1.61216	6.17368	MSCcell	MSCcell
-0.848862	3.53827	MSCcell	MSCcell
1.79177	5.84847	MSCcell	MSCcell
2.18284	7.64779	MSCcell	MSCcell
-1.30149	3.23412	MSCcell	MSCcell
0.252698	2.06906	MSCcell	MSCcell
-2.10018	7.2933	MSCcell	MSCcell
-1.06646	2.67408	MSCcell	MSCcell
-3.60261	2.84816	MSCcell	MSCcell
-0.368884	4.32262	MSCcell	MSCcell
-1.88652	1.11201	MSCcell	MSCcell
0.849595	10.786	MSCcell	MSCcell
1.3302	8.61946	MSCcell	MSCcell
3.28675	6.8203	MSCcell	MSCcell
1.08044	3.64227	MSCcell	MSCcell
1.05038	7.8264	MSCcell	MSCcell
-1.71507	2.26203	MSCcell	MSCcell
2.37856	6.30143	MSCcell	MSCcell
-1.7992	4.70713	MSCcell	MSCcell
0.520502	3.60701	MSCcell	MSCcell
2.52875	4.71484	MSCcell	MSCcell
0.740677	3.91275	MSCcell	MSCcell
1.26972	3.38694	MSCcell	MSCcell
1.30795	5.96953	MSCcell	MSCcell
1.04777	7.71551	MSCcell	MSCcell
2.92713	5.76634	MSCcell	MSCcell
2.38306	5.45601	MSCcell	MSCcell
-0.190088	8.5921	MSCcell	MSCcell
0.0513634	5.71316	MSCcell	MSCcell
2.94453	6.23177	MSCcell	MSCcell
-1.98064	3.64058	MSCcell	MSCcell
-0.0439721	1.89918	MSCcell	MSCcell
3.36833	5.55876	MSCcell	MSCcell
1.21133	5.36143	MSCcell	MSCcell
0.526907	9.03845	MSCcell	MSCcell
-0.742052	7.66799	MSCcell	MSCcell
2.92663	4.71884	MSCcell	MSCcell
-0.757326	5.56766	MSCcell	MSCcell
-0.829675	4.21381	MSCcell	MSCcell
-0.189217	2.57583	MSCcell	MSCcell
3.56291	5.74926	MSCcell	MSCcell
1.34372	5.57284	MSCcell	MSCcell
0.5973	6.49391	MSCcell	MSCcell
0.796334	3.82692	MSCcell	MSCcell
-0.508987	2.33473	MSCcell	MSCcell
1.66072	3.74724	MSCcell	MSCcell
0.2881	2.82796	MSCcell	MSCcell
2.69757	4.49303	MSCcell	MSCcell
-1.11317	8.72835	MSCcell	MSCcell
3.19918	5.53853	MSCcell	MSCcell
1.58441	4.69421	MSCcell	MSCcell
0.765	7.03756	MSCcell	MSCcell
-0.638131	3.30618	MSCcell	MSCcell
0.579365	2.31715	MSCcell	MSCcell
-2.36791	1.16216	MSCcell	MSCcell
0.997673	6.69267	MSCcell	MSCcell
0.0658097	2.86415	MSCcell	MSCcell
3.31643	5.6367	MSCcell	MSCcell
2.09722	5.52151	MSCcell	MSCcell
2.30237	6.39363	MSCcell	MSCcell
2.34117	5.89058	MSCcell	MSCcell
-0.664925	1.37741	MSCcell	MSCcell
-1.12021	2.52657	MSCcell	MSCcell
-1.97288	3.54321	MSCcell	MSCcell
-0.716832	3.50789	MSCcell	MSCcell
1.99256	5.34359	MSCcell	MSCcell
-0.13081	7.5981	MSCcell	MSCcell
-1.8499	5.84299	MSCcell	MSCcell
2.20093	4.9564	MSCcell	MSCcell
1.73495	6.74643	MSCcell	MSCcell
0.0479502	5.82426	MSCcell	MSCcell
1.86076	5.67214	MSCcell	MSCcell
1.15591	10.7891	MSCcell	MSCcell
1.99125	6.01815	MSCcell	MSCcell
3.44145	5.70424	MSCcell	MSCcell
1.3992	8.94358	MSCcell	MSCcell
1.85058	3.62805	MSCcell	MSCcell
-0.954124	2.76883	MSCcell	MSCcell
-2.12845	3.27998	MSCcell	MSCcell
-3.11957	3.59149	MSCcell	MSCcell
1.52132	6.27364	MSCcell	MSCcell
0.537505	7.01858	MSCcell	MSCcell
-1.32096	7.12432	MSCcell	MSCcell
2.43526	6.52466	MSCcell	MSCcell
-0.159922	8.12636	MSCcell	MSCcell
2.89613	6.40682	MSCcell	MSCcell
-1.09968	4.41961	MSCcell	MSCcell
0.904053	7.23307	MSCcell	MSCcell
-2.82886	2.30788	MSCcell	MSCcell
2.87913	7.15989	MSCcell	MSCcell
2.03756	6.74358	MSCcell	MSCcell
0.639717	5.85377	MSCcell	MSCcell
0.247321	5.32177	MSCcell	MSCcell
0.0278494	10.4025	MSCcell	MSCcell
-1.10301	1.37538	MSCcell	MSCcell
3.25743	7.05324	MSCcell	MSCcell
2.49629	6.87928	MSCcell	MSCcell
0.249019	10.4061	MSCcell	MSCcell
1.52297	4.15582	MSCcell	MSCcell
-1.94621	6.0006	MSCcell	MSCcell
1.82415	3.63807	MSCcell	MSCcell
2.31218	6.10717	MSCcell	MSCcell
-3.57495	4.18705	MSCcell	MSCcell
0.311042	1.72799	MSCcell	MSCcell
1.73476	7.69233	MSCcell	MSCcell
-2.80363	3.81736	MSCcell	MSCcell
2.33527	5.28402	MSCcell	MSCcell
2.61355	5.81244	MSCcell	MSCcell
-2.92783	3.82024	MSCcell	MSCcell
-0.118541	8.30823	MSCcell	MSCcell
-0.634913	8.39356	MSCcell	MSCcell
-1.95607	5.07884	MSCcell	MSCcell
-3.1135	3.05119	MSCcell	MSCcell
-0.983562	3.35357	MSCcell	MSCcell
-2.36009	3.43877	MSCcell	MSCcell
-0.143632	4.03243	MSCcell	MSCcell
0.134402	5.93249	MSCcell	MSCcell
2.91383	6.81027	MSCcell	MSCcell
2.59745	6.18682	MSCcell	MSCcell
0.336293	10.5227	MSCcell	MSCcell
0.594849	2.34357	MSCcell	MSCcell
2.27524	7.49449	MSCcell	MSCcell
-3.55125	3.13198	MSCcell	MSCcell
1.39082	7.39257	MSCcell	MSCcell
-3.36395	4.47747	MSCcell	MSCcell
2.07482	7.5157	MSCcell	MSCcell
1.53072	6.53813	MSCcell	MSCcell
-0.316502	4.0123	MSCcell	MSCcell
3.59011	5.98502	MSCcell	MSCcell
1.75373	5.58095	MSCcell	MSCcell
2.21706	5.62591	MSCcell	MSCcell
0.532158	10.7318	MSCcell	MSCcell
3.42879	7.02022	MSCcell	MSCcell
1.00007	2.87479	MSCcell	MSCcell
-3.08694	4.76412	MSCcell	MSCcell
1.32466	7.40503	MSCcell	MSCcell
-2.3653	4.26084	MSCcell	MSCcell
-3.74597	3.8295	MSCcell	MSCcell
1.90943	6.1826	MSCcell	MSCcell
0.57394	8.20414	MSCcell	MSCcell
2.42061	6.44815	MSCcell	MSCcell
-1.60039	3.83467	MSCcell	MSCcell
-0.971854	5.10788	MSCcell	MSCcell
1.32361	5.57848	MSCcell	MSCcell
2.45826	7.88827	MSCcell	MSCcell
-1.57604	3.71895	MSCcell	MSCcell
-1.80575	4.23756	MSCcell	MSCcell
1.32056	7.67795	MSCcell	MSCcell
3.57072	5.29642	MSCcell	MSCcell
0.822091	10.7856	MSCcell	MSCcell
-1.2861	1.934	MSCcell	MSCcell
0.422754	10.1786	MSCcell	MSCcell
3.10099	5.42261	MSCcell	MSCcell
3.25413	6.72234	MSCcell	MSCcell
1.09582	7.38673	MSCcell	MSCcell
0.230864	8.06934	MSCcell	MSCcell
1.02864	3.83908	MSCcell	MSCcell
2.43546	6.50413	MSCcell	MSCcell
3.08662	5.80351	MSCcell	MSCcell
-0.496331	4.51654	MSCcell	MSCcell
-1.82846	4.89452	MSCcell	MSCcell
1.61804	8.82169	MSCcell	MSCcell
-0.726576	1.81475	MSCcell	MSCcell
-1.18809	4.35926	MSCcell	MSCcell
0.54787	8.80314	MSCcell	MSCcell
1.58868	5.69253	MSCcell	MSCcell
3.43878	7.05829	MSCcell	MSCcell
-2.07232	4.22738	MSCcell	MSCcell
2.3979	8.13021	MSCcell	MSCcell
1.22709	2.70075	MSCcell	MSCcell
-2.29404	4.58991	MSCcell	MSCcell
0.677716	2.9132	MSCcell	MSCcell
-1.10241	1.53476	MSCcell	MSCcell
3.20703	7.40735	MSCcell	MSCcell
1.5436	7.05337	MSCcell	MSCcell
2.9695	5.70932	MSCcell	MSCcell
1.28608	11.0343	MSCcell	MSCcell
2.30482	7.05777	MSCcell	MSCcell
2.64326	5.76031	MSCcell	MSCcell
-3.40602	3.9849	MSCcell	MSCcell
2.11412	7.94647	MSCcell	MSCcell
-3.4255	3.57182	MSCcell	MSCcell
-2.15258	4.16706	MSCcell	MSCcell
2.66889	7.1275	MSCcell	MSCcell
2.37746	8.22895	MSCcell	MSCcell
2.30524	3.76772	MSCcell	MSCcell
-2.60391	4.33021	MSCcell	MSCcell
2.70318	7.26462	MSCcell	MSCcell
1.26042	11.14	MSCcell	MSCcell
-0.368497	1.80522	MSCcell	MSCcell
2.19241	6.01526	MSCcell	MSCcell
1.92541	8.18008	MSCcell	MSCcell
-1.99601	5.68891	MSCcell	MSCcell
0.294936	1.89597	MSCcell	MSCcell
3.0394	5.31594	MSCcell	MSCcell
-1.42095	2.99432	MSCcell	MSCcell
1.63408	8.48697	MSCcell	MSCcell
-1.00229	3.1605	MSCcell	MSCcell
-3.32068	5.00474	MSCcell	MSCcell
3.18226	7.20011	MSCcell	MSCcell
-3.28322	3.43362	MSCcell	MSCcell
-0.767841	2.84541	MSCcell	MSCcell
0.923682	8.12943	MSCcell	MSCcell
-1.40632	4.52538	MSCcell	MSCcell
0.561942	7.85011	MSCcell	MSCcell
2.14934	6.07912	MSCcell	MSCcell
[truncated: 44,356 more rows]

## Sheet: Fig. 3b
UMAP0	UMAP1	Sample
3.46209	6.25756	MSC+293F
1.28293	1.59327	MSC+293F
1.48428	2.98012	MSC+293F
9.44841	2.35183	MSC+293F
-0.113022	3.27592	MSC+293F
7.3432	-2.34988	MSC+293F
1.45268	3.07796	MSC+293F
6.06415	-0.458221	MSC+293F
1.44215	2.29972	MSC+293F
4.19556	0.0204302	MSC+293F
4.591	0.069124	MSC+293F
5.23681	-2.5674	MSC+293F
7.70887	0.0984969	MSC+293F
5.55642	-1.50655	MSC+293F
5.98647	-3.06202	MSC+293F
5.54452	-2.54817	MSC+293F
0.814761	4.11017	MSC+293F
4.74079	-1.98943	MSC+293F
6.31284	0.408561	MSC+293F
2.1039	4.72903	MSC+293F
1.22352	3.47354	MSC+293F
1.53911	3.58819	MSC+293F
0.880165	2.12398	MSC+293F
0.739833	5.48155	MSC+293F
5.5966	-2.84345	MSC+293F
2.39814	4.51433	MSC+293F
5.07093	-1.18037	MSC+293F
8.01217	-1.8502	MSC+293F
5.21379	-1.48924	MSC+293F
-3.43186	3.24198	MSC+293F
9.3117	2.14054	MSC+293F
1.387	3.17058	MSC+293F
1.0307	3.85952	MSC+293F
7.23029	-3.33434	MSC+293F
1.26761	3.50944	MSC+293F
5.99502	-3.07314	MSC+293F
9.89325	3.92704	MSC+293F
7.08303	-2.60232	MSC+293F
6.70021	-3.07403	MSC+293F
0.964834	1.9523	MSC+293F
0.547724	2.82754	MSC+293F
8.53288	-0.187398	MSC+293F
5.91582	-2.45939	MSC+293F
1.48259	2.41211	MSC+293F
6.309	0.550488	MSC+293F
0.0749495	4.07424	MSC+293F
5.195	-0.855539	MSC+293F
6.07429	-3.1593	MSC+293F
5.08901	-1.99887	MSC+293F
6.87892	-2.36935	MSC+293F
1.54145	3.34491	MSC+293F
7.04906	-0.774918	MSC+293F
1.57878	4.02163	MSC+293F
3.2266	6.06487	MSC+293F
1.15575	3.95643	MSC+293F
8.44691	0.897264	MSC+293F
7.93939	1.07875	MSC+293F
5.8409	-0.39799	MSC+293F
5.53899	-2.55746	MSC+293F
1.37081	3.35243	MSC+293F
7.45268	-0.500729	MSC+293F
4.77186	-1.62175	MSC+293F
5.79826	-2.59474	MSC+293F
5.62688	-1.31303	MSC+293F
1.48346	3.72833	MSC+293F
5.26673	-2.12781	MSC+293F
5.72797	-2.2412	MSC+293F
5.46474	-2.75711	MSC+293F
0.336462	3.47331	MSC+293F
6.50021	0.6113	MSC+293F
5.93836	-1.71933	MSC+293F
1.38951	3.42185	MSC+293F
7.89463	-0.757249	MSC+293F
6.82186	-0.455217	MSC+293F
0.803806	4.76303	MSC+293F
5.25314	-1.59015	MSC+293F
5.63602	-0.540609	MSC+293F
0.787772	2.84056	MSC+293F
4.50231	-1.28011	MSC+293F
8.61399	0.823011	MSC+293F
5.17401	0.37746	MSC+293F
5.9522	-1.85278	MSC+293F
1.00293	2.67847	MSC+293F
5.31969	-1.85089	MSC+293F
5.80858	-1.04777	MSC+293F
7.5158	-2.60295	MSC+293F
1.36849	3.0528	MSC+293F
5.06229	-0.477218	MSC+293F
2.40181	4.21502	MSC+293F
6.02662	-0.0297108	MSC+293F
-2.06777	4.35793	MSC+293F
1.32175	3.5202	MSC+293F
5.38905	-0.397002	MSC+293F
8.88185	-0.203681	MSC+293F
9.30233	2.29456	MSC+293F
7.56961	-2.75324	MSC+293F
5.22378	-1.52726	MSC+293F
6.29009	-1.80649	MSC+293F
4.45827	-0.985784	MSC+293F
1.54648	3.37716	MSC+293F
7.34362	-2.37553	MSC+293F
7.09715	-2.96179	MSC+293F
5.43364	-2.2958	MSC+293F
7.60457	0.444774	MSC+293F
9.78978	3.5084	MSC+293F
6.14281	-0.703385	MSC+293F
0.524253	3.11491	MSC+293F
7.04283	-2.44121	MSC+293F
1.71681	3.7191	MSC+293F
6.3234	-0.513401	MSC+293F
1.10302	3.23398	MSC+293F
6.34844	-3.02987	MSC+293F
6.20075	-1.83112	MSC+293F
0.924873	4.11811	MSC+293F
9.05625	-0.441736	MSC+293F
9.91914	-0.265331	MSC+293F
1.8051	2.88139	MSC+293F
5.33096	-0.15646	MSC+293F
4.47141	-0.116201	MSC+293F
0.878382	5.95514	MSC+293F
8.34311	-1.13054	MSC+293F
5.09946	-2.10436	MSC+293F
9.01649	3.33815	MSC+293F
0.556658	2.55633	MSC+293F
1.69239	3.53842	MSC+293F
1.53149	3.50967	MSC+293F
5.23081	-0.783727	MSC+293F
5.06518	-2.64626	MSC+293F
5.94082	-0.862508	MSC+293F
6.8781	-2.82208	MSC+293F
8.25786	1.26858	MSC+293F
1.20237	3.19957	MSC+293F
1.66848	2.91923	MSC+293F
4.88439	-2.16952	MSC+293F
1.21809	3.7417	MSC+293F
1.39224	4.81902	MSC+293F
2.53333	5.10374	MSC+293F
1.42191	1.85366	MSC+293F
6.65735	-1.06359	MSC+293F
5.17565	-1.85259	MSC+293F
6.73064	-0.989438	MSC+293F
1.15209	4.42804	MSC+293F
3.74157	6.91266	MSC+293F
-1.45174	5.20737	MSC+293F
5.00683	0.393881	MSC+293F
8.35139	0.472804	MSC+293F
10.0731	5.2288	MSC+293F
7.23605	-2.0912	MSC+293F
1.21251	3.68994	MSC+293F
1.7469	3.34532	MSC+293F
6.52871	-2.11266	MSC+293F
10.3197	5.65817	MSC+293F
8.78865	2.39443	MSC+293F
4.50846	-1.43213	MSC+293F
1.00797	3.53538	MSC+293F
6.06374	-1.94769	MSC+293F
10.6841	3.23667	MSC+293F
9.10984	1.20669	MSC+293F
6.34946	-1.21723	MSC+293F
5.94606	-3.15381	MSC+293F
0.231228	4.02402	MSC+293F
1.62712	3.10118	MSC+293F
6.47695	-0.698494	MSC+293F
0.266196	3.62413	MSC+293F
1.86917	3.20114	MSC+293F
4.88532	-1.1204	MSC+293F
9.83094	1.76369	MSC+293F
0.879242	3.46993	MSC+293F
9.25906	0.795004	MSC+293F
1.72198	3.84092	MSC+293F
4.84237	-0.302009	MSC+293F
1.09012	2.80531	MSC+293F
4.99345	-2.10964	MSC+293F
-1.36378	2.6545	MSC+293F
1.16423	1.42812	MSC+293F
5.82617	-0.38064	MSC+293F
-0.643125	5.57989	MSC+293F
5.11387	-2.04299	MSC+293F
6.1959	-2.75117	MSC+293F
2.7444	4.81931	MSC+293F
9.05164	3.61131	MSC+293F
7.21234	-2.83187	MSC+293F
1.66517	3.25284	MSC+293F
9.03489	3.57501	MSC+293F
7.68138	0.226529	MSC+293F
1.39534	3.08472	MSC+293F
1.51298	3.15013	MSC+293F
1.30997	4.16276	MSC+293F
1.31069	1.64141	MSC+293F
5.33053	-1.71101	MSC+293F
8.08447	0.64945	MSC+293F
8.29663	2.5303	MSC+293F
-0.00281353	4.13225	MSC+293F
7.06737	0.342309	MSC+293F
0.945998	1.05777	MSC+293F
4.98403	-1.8182	MSC+293F
5.50596	-3.04673	MSC+293F
-1.13717	2.5408	MSC+293F
5.58458	-2.60888	MSC+293F
1.59248	3.27575	MSC+293F
1.05272	4.22461	MSC+293F
6.53882	-0.0983936	MSC+293F
9.49472	2.35835	MSC+293F
6.70944	-0.395762	MSC+293F
9.34621	-0.046702	MSC+293F
1.0784	2.44303	MSC+293F
1.22672	1.39082	MSC+293F
1.31293	2.42047	MSC+293F
6.04852	-0.447426	MSC+293F
-0.56123	4.13286	MSC+293F
6.0701	-2.87312	MSC+293F
5.34841	-0.97432	MSC+293F
0.861775	5.07317	MSC+293F
0.749562	3.31213	MSC+293F
5.53195	-2.05066	MSC+293F
-0.733959	4.68904	MSC+293F
1.61415	3.33783	MSC+293F
5.19215	0.605474	MSC+293F
3.61051	7.64531	MSC+293F
-0.554834	1.35601	MSC+293F
1.42853	4.01874	MSC+293F
1.1105	2.05771	MSC+293F
7.87564	1.57271	MSC+293F
4.78073	-1.684	MSC+293F
0.836335	3.60117	MSC+293F
5.59066	-2.20076	MSC+293F
1.93377	4.8689	MSC+293F
7.31243	-3.2056	MSC+293F
6.63753	0.634977	MSC+293F
1.26553	3.46647	MSC+293F
5.1266	-2.47919	MSC+293F
6.03744	-0.136623	MSC+293F
1.506	2.81087	MSC+293F
6.44887	-2.93099	MSC+293F
7.08239	-0.445135	MSC+293F
1.08273	2.18414	MSC+293F
1.35781	2.19514	MSC+293F
0.874316	3.09286	MSC+293F
4.67482	-1.45174	MSC+293F
5.60492	-0.292025	MSC+293F
2.15865	5.12048	MSC+293F
7.32209	-1.77052	MSC+293F
5.21311	-2.29447	MSC+293F
5.92273	-2.33864	MSC+293F
3.48009	6.28031	MSC+293F
1.11916	4.38163	MSC+293F
5.61102	-2.40156	MSC+293F
1.88424	4.80298	MSC+293F
1.28285	2.02129	MSC+293F
6.65124	-0.668286	MSC+293F
5.39542	-2.22048	MSC+293F
5.33536	-1.76284	MSC+293F
8.13094	0.993048	MSC+293F
8.55129	0.784883	MSC+293F
2.69774	5.16203	MSC+293F
5.66337	-2.85016	MSC+293F
2.07827	4.50608	MSC+293F
1.14029	4.4046	MSC+293F
1.17233	3.31837	MSC+293F
5.27755	-2.82641	MSC+293F
1.54574	3.905	MSC+293F
1.30664	3.26289	MSC+293F
6.66297	-0.900788	MSC+293F
7.14956	-0.900652	MSC+293F
5.81327	-2.24567	MSC+293F
8.43971	-1.94829	MSC+293F
5.70444	-2.9253	MSC+293F
7.06614	-1.98686	MSC+293F
0.0441816	3.96288	MSC+293F
5.35802	-1.88024	MSC+293F
4.48998	-1.96522	MSC+293F
7.44918	-2.28888	MSC+293F
7.06217	-1.32658	MSC+293F
6.40055	-3.11248	MSC+293F
2.87069	5.44247	MSC+293F
5.05152	-1.91955	MSC+293F
5.87849	-1.85246	MSC+293F
0.335526	1.61938	MSC+293F
7.5044	-2.06599	MSC+293F
9.8089	4.34395	MSC+293F
5.63652	0.899744	MSC+293F
6.59839	0.323364	MSC+293F
-0.0788616	2.54552	MSC+293F
1.25567	1.81286	MSC+293F
1.43627	3.58022	MSC+293F
6.92123	-1.13062	MSC+293F
5.35947	-1.43112	MSC+293F
1.76765	3.03331	MSC+293F
6.51902	-3.06541	MSC+293F
9.03418	0.0296536	MSC+293F
8.45359	-0.437918	MSC+293F
2.93196	4.88066	MSC+293F
1.49408	4.5468	MSC+293F
1.15206	3.81148	MSC+293F
5.56978	-0.936944	MSC+293F
5.77281	-2.61836	MSC+293F
4.85189	-2.11382	MSC+293F
1.7345	4.31551	MSC+293F
5.25837	-0.872659	MSC+293F
5.80361	-1.44256	MSC+293F
1.14143	1.84606	MSC+293F
0.0456561	3.41453	MSC+293F
6.53491	-0.0680684	MSC+293F
5.69746	0.507382	MSC+293F
5.54979	-2.8968	MSC+293F
6.58071	-1.31632	MSC+293F
1.44745	3.00587	MSC+293F
4.9062	-1.32117	MSC+293F
8.41801	1.67435	MSC+293F
5.51527	-2.13082	MSC+293F
8.34795	2.07992	MSC+293F
5.86292	-1.12853	MSC+293F
4.65499	-2.10642	MSC+293F
8.29926	-2.31605	MSC+293F
2.01559	5.14341	MSC+293F
6.73809	0.544398	MSC+293F
6.54806	-2.23737	MSC+293F
-1.12516	2.57885	MSC+293F
8.18842	-0.471566	MSC+293F
1.38642	3.73337	MSC+293F
6.80771	-1.24571	MSC+293F
1.14338	3.53735	MSC+293F
1.33855	4.01587	MSC+293F
8.6478	1.26507	MSC+293F
1.11407	3.83174	MSC+293F
5.73692	-2.6788	MSC+293F
7.91243	-0.539791	MSC+293F
8.97575	0.598333	MSC+293F
5.14751	-2.5182	MSC+293F
0.84735	4.1723	MSC+293F
5.83264	-1.40126	MSC+293F
-2.36967	1.76467	MSC+293F
5.99873	-0.0250542	MSC+293F
8.12086	1.7208	MSC+293F
5.63412	-2.84119	MSC+293F
5.16753	0.249315	MSC+293F
2.1957	4.1051	MSC+293F
6.68354	0.583971	MSC+293F
1.48451	4.02307	MSC+293F
1.4797	1.97797	MSC+293F
5.53995	-1.83466	MSC+293F
2.3518	4.55246	MSC+293F
6.35552	-0.559646	MSC+293F
1.45587	2.80971	MSC+293F
1.43887	3.26787	MSC+293F
1.84265	3.74444	MSC+293F
1.21872	3.56005	MSC+293F
5.53817	-1.43803	MSC+293F
5.9038	0.0354249	MSC+293F
6.76375	-1.35508	MSC+293F
5.47405	-2.6107	MSC+293F
1.44687	3.50646	MSC+293F
1.24267	4.74573	MSC+293F
5.31333	-2.77354	MSC+293F
6.01337	-1.57184	MSC+293F
1.34021	3.75315	MSC+293F
4.96248	-1.69994	MSC+293F
1.37397	2.64629	MSC+293F
8.14736	-2.08714	MSC+293F
1.37508	2.2382	MSC+293F
7.20862	-1.6238	MSC+293F
1.59204	3.67174	MSC+293F
5.81901	0.473394	MSC+293F
5.99597	-3.02901	MSC+293F
0.344372	3.89386	MSC+293F
8.31765	-0.445528	MSC+293F
0.78038	4.09555	MSC+293F
-2.83287	1.18563	MSC+293F
4.91557	-1.8587	MSC+293F
6.2402	-1.58926	MSC+293F
1.44395	3.1709	MSC+293F
4.36531	-1.15695	MSC+293F
1.53759	3.154	MSC+293F
3.01138	5.23179	MSC+293F
5.54566	-0.762428	MSC+293F
6.72855	-3.02805	MSC+293F
2.38943	4.29316	MSC+293F
5.4536	-2.83444	MSC+293F
0.580861	1.88657	MSC+293F
3.84676	7.41287	MSC+293F
5.99543	-2.47213	MSC+293F
1.61609	3.14486	MSC+293F
1.06112	2.64782	MSC+293F
0.645493	3.92026	MSC+293F
1.05227	3.51464	MSC+293F
8.10005	-0.452746	MSC+293F
9.10228	0.989319	MSC+293F
8.71256	2.57429	MSC+293F
8.64977	2.81165	MSC+293F
1.27911	4.10269	MSC+293F
0.762971	4.21822	MSC+293F
3.18588	5.19153	MSC+293F
7.59101	-1.79908	MSC+293F
6.52834	-0.69555	MSC+293F
9.51161	-2.06595	MSC+293F
0.651468	4.21939	MSC+293F
-0.00680589	5.62102	MSC+293F
1.10494	3.63842	MSC+293F
8.94113	0.685833	MSC+293F
8.73831	-0.411377	MSC+293F
6.40944	-1.07707	MSC+293F
-0.842856	2.06663	MSC+293F
2.68111	5.08852	MSC+293F
2.10666	6.25792	MSC+293F
0.853445	4.38291	MSC+293F
8.40177	2.62583	MSC+293F
0.924977	2.33604	MSC+293F
9.24331	3.54253	MSC+293F
1.52585	2.8082	MSC+293F
4.93228	-1.91422	MSC+293F
6.04159	0.811156	MSC+293F
5.33903	-1.81792	MSC+293F
8.58384	-0.10455	MSC+293F
5.33884	0.136636	MSC+293F
3.23088	5.77216	MSC+293F
1.19466	2.52391	MSC+293F
5.63959	-2.68996	MSC+293F
7.34487	-0.0468176	MSC+293F
6.60017	-1.13699	MSC+293F
9.10137	3.68212	MSC+293F
5.16455	-1.76818	MSC+293F
8.45632	2.23954	MSC+293F
6.46645	-1.7147	MSC+293F
4.91962	-1.30429	MSC+293F
4.69428	-1.70128	MSC+293F
6.68137	-2.16547	MSC+293F
7.76005	0.679138	MSC+293F
1.11177	2.1214	MSC+293F
1.89668	3.48698	MSC+293F
6.86571	-0.363901	MSC+293F
1.21768	3.86301	MSC+293F
1.05913	3.17155	MSC+293F
-2.61687	4.62592	MSC+293F
2.27596	7.04255	MSC+293F
1.38299	3.68717	MSC+293F
8.23915	0.47608	MSC+293F
6.71482	-1.21169	MSC+293F
7.3518	-3.44686	MSC+293F
6.55981	-2.8684	MSC+293F
1.83581	4.57494	MSC+293F
8.61054	2.19141	MSC+293F
1.01388	4.44841	MSC+293F
5.56934	-1.22086	MSC+293F
-1.41149	0.74599	MSC+293F
4.39171	-0.847036	MSC+293F
0.304509	4.05241	MSC+293F
5.86309	-3.31588	MSC+293F
5.96265	-2.06321	MSC+293F
2.22835	4.50045	MSC+293F
0.948677	2.80164	MSC+293F
1.41184	3.5188	MSC+293F
1.03575	1.99655	MSC+293F
1.41582	3.02157	MSC+293F
4.92609	-2.19414	MSC+293F
-0.984582	3.72612	MSC+293F
1.27761	3.08674	MSC+293F
5.86259	-0.528287	MSC+293F
5.2047	-2.68538	MSC+293F
5.48518	-2.48143	MSC+293F
-0.00420389	3.64269	MSC+293F
8.03908	-1.40806	MSC+293F
8.55621	-0.0244101	MSC+293F
4.51779	-1.40759	MSC+293F
5.25943	-1.51935	MSC+293F
1.16661	3.89386	MSC+293F
8.01487	-1.09063	MSC+293F
5.53953	-1.41234	MSC+293F
1.40073	3.56765	MSC+293F
-2.28609	3.61771	MSC+293F
1.93406	5.20656	MSC+293F
5.83064	0.319035	MSC+293F
1.24134	3.33511	MSC+293F
1.2447	3.95448	MSC+293F
4.97092	-2.39907	MSC+293F
1.63685	3.87353	MSC+293F
5.47738	-1.59577	MSC+293F
5.35742	-0.799956	MSC+293F
9.20903	2.99262	MSC+293F
2.03978	5.04255	MSC+293F
5.99289	-3.18038	MSC+293F
1.22305	4.17507	MSC+293F
8.33019	0.0635429	MSC+293F
0.932998	4.70749	MSC+293F
1.57219	3.82776	MSC+293F
5.41782	-2.98969	MSC+293F
1.75592	3.50658	MSC+293F
6.06077	-3.05945	MSC+293F
4.98805	-2.20507	MSC+293F
6.69371	-2.14555	MSC+293F
0.657944	1.39368	MSC+293F
5.20606	-0.00354603	MSC+293F
7.63892	-0.230085	MSC+293F
2.25202	4.13439	MSC+293F
4.97572	-2.36272	MSC+293F
5.77379	-1.866	MSC+293F
2.72413	4.95307	MSC+293F
7.78707	-0.920405	MSC+293F
1.39153	2.75817	MSC+293F
5.5349	-2.56669	MSC+293F
7.80308	-2.68617	MSC+293F
0.492175	3.74506	MSC+293F
6.68673	-2.19544	MSC+293F
-1.58295	3.34012	MSC+293F
9.22446	3.70132	MSC+293F
5.99153	-2.2885	MSC+293F
4.7278	-1.60583	MSC+293F
0.759944	4.63519	MSC+293F
1.28397	3.21759	MSC+293F
5.43737	-2.73614	MSC+293F
6.0373	-2.63402	MSC+293F
8.80677	0.40797	MSC+293F
3.13612	4.93465	MSC+293F
0.953706	3.46949	MSC+293F
5.84045	-3.09615	MSC+293F
1.38283	3.5926	MSC+293F
8.90629	3.34654	MSC+293F
6.54417	-1.89407	MSC+293F
1.38563	2.73617	MSC+293F
1.56035	2.65868	MSC+293F
8.76162	0.0376664	MSC+293F
7.33284	0.359729	MSC+293F
6.45001	-2.95792	MSC+293F
6.15552	-2.97124	MSC+293F
1.13415	2.81086	MSC+293F
7.98275	-0.205053	MSC+293F
2.142	7.18027	MSC+293F
5.8907	-2.66912	MSC+293F
1.48507	3.8388	MSC+293F
5.24947	-1.53197	MSC+293F
1.16281	2.92469	MSC+293F
1.26559	2.55034	MSC+293F
8.68846	3.04696	MSC+293F
6.05658	-3.07582	MSC+293F
5.35516	-0.356285	MSC+293F
8.47164	-1.38658	MSC+293F
5.63002	0.249458	MSC+293F
0.560773	4.96579	MSC+293F
1.09673	3.75486	MSC+293F
5.93369	-2.58344	MSC+293F
5.3521	-2.53582	MSC+293F
2.50161	4.67256	MSC+293F
5.42554	-2.05994	MSC+293F
1.62457	5.53345	MSC+293F
9.20252	1.86857	MSC+293F
1.48436	2.88474	MSC+293F
6.24096	-1.76915	MSC+293F
8.61237	0.270572	MSC+293F
6.28899	0.34387	MSC+293F
1.28232	3.35175	MSC+293F
1.32976	1.30521	MSC+293F
5.70987	-2.26766	MSC+293F
5.19438	-2.92681	MSC+293F
1.57801	3.61751	MSC+293F
5.04372	-1.30316	MSC+293F
5.89969	-2.61726	MSC+293F
1.61595	3.64588	MSC+293F
2.36196	4.39594	MSC+293F
0.861374	4.55251	MSC+293F
4.85176	-1.30303	MSC+293F
0.93139	1.12916	MSC+293F
7.12118	1.22018	MSC+293F
5.97323	-1.66755	MSC+293F
1.38065	3.36361	MSC+293F
6.12814	-0.169585	MSC+293F
1.46763	3.11344	MSC+293F
1.32976	3.14778	MSC+293F
1.38019	3.03017	MSC+293F
9.34364	2.62294	MSC+293F
0.987991	4.71021	MSC+293F
4.75848	-2.4936	MSC+293F
1.11485	1.71164	MSC+293F
6.20281	-1.07427	MSC+293F
1.6042	5.30839	MSC+293F
9.45108	3.23792	MSC+293F
9.836	1.0559	MSC+293F
7.49881	-0.124825	MSC+293F
1.58698	3.69448	MSC+293F
1.57025	2.21129	MSC+293F
7.88967	-0.674387	MSC+293F
1.43749	3.68592	MSC+293F
1.06967	5.13521	MSC+293F
5.63878	-2.57358	MSC+293F
2.88073	4.84439	MSC+293F
1.19619	4.63786	MSC+293F
0.998578	1.59898	MSC+293F
1.0622	4.27313	MSC+293F
2.48538	5.51755	MSC+293F
0.59354	4.52532	MSC+293F
4.96712	-1.99416	MSC+293F
1.60419	3.47739	MSC+293F
7.07149	-2.97447	MSC+293F
5.9177	-2.72781	MSC+293F
5.65891	-2.69939	MSC+293F
5.33488	-2.0794	MSC+293F
1.14893	3.71917	MSC+293F
6.19388	-2.89006	MSC+293F
7.65911	0.656135	MSC+293F
1.46566	2.96329	MSC+293F
7.86222	-1.68727	MSC+293F
1.54812	3.62854	MSC+293F
7.97166	0.753489	MSC+293F
6.46939	1.07383	MSC+293F
8.24042	1.09846	MSC+293F
1.50917	3.29632	MSC+293F
5.24511	-2.70078	MSC+293F
1.511	3.41412	MSC+293F
-1.63922	4.07223	MSC+293F
6.46958	-3.2	MSC+293F
8.28103	0.559376	MSC+293F
1.06439	3.2872	MSC+293F
0.914547	1.20416	MSC+293F
4.80624	-1.0902	MSC+293F
1.47983	4.37354	MSC+293F
5.72857	-3.17122	MSC+293F
5.68339	-2.07361	MSC+293F
4.97332	-2.17254	MSC+293F
1.06891	2.64069	MSC+293F
1.71856	5.44531	MSC+293F
6.21362	-2.34826	MSC+293F
0.581817	4.03045	MSC+293F
0.52121	3.59926	MSC+293F
6.39909	-1.60681	MSC+293F
0.613343	2.59554	MSC+293F
1.53761	2.48215	MSC+293F
6.8121	-2.69959	MSC+293F
8.4047	1.45602	MSC+293F
6.01225	-2.58497	MSC+293F
6.60596	-0.123819	MSC+293F
1.37628	3.60387	MSC+293F
5.03324	-1.34848	MSC+293F
0.884266	4.03196	MSC+293F
5.97144	-1.20753	MSC+293F
6.6111	-1.08974	MSC+293F
8.4331	0.947531	MSC+293F
-2.04699	2.53884	MSC+293F
6.47408	0.163688	MSC+293F
0.933789	2.49447	MSC+293F
1.39683	3.23959	MSC+293F
1.17941	1.88164	MSC+293F
0.849935	1.01249	MSC+293F
5.22565	-0.21445	MSC+293F
7.87768	0.956527	MSC+293F
1.64092	3.53561	MSC+293F
8.5809	0.648131	MSC+293F
1.67912	3.72421	MSC+293F
4.57452	-1.3577	MSC+293F
4.8333	-2.31982	MSC+293F
0.44371	3.5947	MSC+293F
5.5826	-2.67089	MSC+293F
1.56559	3.10954	MSC+293F
7.87417	-2.60183	MSC+293F
1.44282	2.67152	MSC+293F
1.79973	3.13806	MSC+293F
1.76983	4.89444	MSC+293F
8.70328	1.18274	MSC+293F
5.90124	-0.784093	MSC+293F
5.16352	-0.969747	MSC+293F
0.22893	2.9106	MSC+293F
2.1531	3.76085	MSC+293F
1.41395	2.19854	MSC+293F
-2.31979	5.64264	MSC+293F
2.25442	4.4501	MSC+293F
7.98034	-1.46109	MSC+293F
0.686702	3.78026	MSC+293F
5.8873	0.447415	MSC+293F
1.35063	3.49813	MSC+293F
1.4328	3.42231	MSC+293F
7.89657	-1.39471	MSC+293F
0.703651	3.06762	MSC+293F
5.19083	-2.39252	MSC+293F
6.64741	-2.51753	MSC+293F
5.74932	-2.28543	MSC+293F
6.29272	-2.96641	MSC+293F
1.98889	5.45329	MSC+293F
1.95724	3.68185	MSC+293F
8.99242	0.241681	MSC+293F
-1.37673	2.38212	MSC+293F
1.63832	2.7354	MSC+293F
5.74236	-0.114598	MSC+293F
6.31731	-2.12571	MSC+293F
4.50023	-1.14322	MSC+293F
9.97244	2.26113	MSC+293F
5.38405	-1.61151	MSC+293F
1.46629	3.49375	MSC+293F
1.21953	3.89263	MSC+293F
1.46036	3.07968	MSC+293F
0.209819	3.35943	MSC+293F
1.39239	1.87374	MSC+293F
5.40918	-0.185061	MSC+293F
5.11801	-2.3976	MSC+293F
5.61529	-1.74925	MSC+293F
5.27336	-1.60174	MSC+293F
8.60504	1.81965	MSC+293F
1.66656	3.38458	MSC+293F
0.968178	4.17888	MSC+293F
-0.29496	3.49069	MSC+293F
0.927439	4.18286	MSC+293F
1.20835	1.68952	MSC+293F
0.683723	3.67245	MSC+293F
5.31255	-1.82197	MSC+293F
9.34691	0.487231	MSC+293F
6.79058	-0.411839	MSC+293F
3.89972	6.952	MSC+293F
-0.659749	4.69521	MSC+293F
7.72863	0.955413	MSC+293F
6.06967	-1.17057	MSC+293F
1.68004	2.69993	MSC+293F
5.27473	-1.94693	MSC+293F
1.39397	3.24605	MSC+293F
2.99301	5.23446	MSC+293F
5.22385	-1.52629	MSC+293F
8.54236	2.29711	MSC+293F
1.04802	1.44809	MSC+293F
4.68349	-1.42865	MSC+293F
6.22767	-0.0184162	MSC+293F
6.05362	-2.90763	MSC+293F
0.8233	2.48562	MSC+293F
6.3653	-1.60153	MSC+293F
1.2324	4.6432	MSC+293F
5.03075	-2.114	MSC+293F
8.42277	2.07977	MSC+293F
7.99188	-2.19304	MSC+293F
2.31873	4.13628	MSC+293F
0.872318	4.24746	MSC+293F
9.48366	2.41632	MSC+293F
5.95647	-1.75298	MSC+293F
5.82306	-1.769	MSC+293F
5.70361	0.667707	MSC+293F
8.73432	2.98875	MSC+293F
0.855482	3.52312	MSC+293F
5.89345	-2.93061	MSC+293F
6.37515	-3.01843	MSC+293F
5.08274	-2.54216	MSC+293F
4.83513	-0.88426	MSC+293F
0.11243	2.70317	MSC+293F
6.32499	-2.60936	MSC+293F
4.90352	-0.945081	MSC+293F
1.07607	3.23927	MSC+293F
8.36563	0.510821	MSC+293F
1.72682	3.12819	MSC+293F
5.03255	-1.45137	MSC+293F
4.85944	-1.54766	MSC+293F
1.03496	2.41518	MSC+293F
1.76059	3.46961	MSC+293F
5.74377	-1.73023	MSC+293F
5.76998	-3.18405	MSC+293F
1.42148	3.05182	MSC+293F
8.67555	0.22522	MSC+293F
5.22111	-2.43826	MSC+293F
1.68831	4.06939	MSC+293F
-0.294197	0.405625	MSC+293F
6.67752	-2.35364	MSC+293F
1.55426	3.82106	MSC+293F
5.9133	-0.23517	MSC+293F
1.42023	3.26221	MSC+293F
5.20333	-2.93483	MSC+293F
5.04971	-2.25656	MSC+293F
8.28719	-0.379329	MSC+293F
7.96968	0.734636	MSC+293F
2.71187	4.8986	MSC+293F
7.44623	0.924936	MSC+293F
9.08135	1.23549	MSC+293F
6.46448	-2.278	MSC+293F
9.11508	3.30556	MSC+293F
7.19807	-0.464604	MSC+293F
1.50192	3.54171	MSC+293F
-1.58165	3.38782	MSC+293F
5.81778	-2.76757	MSC+293F
0.876451	3.25325	MSC+293F
1.82983	2.44749	MSC+293F
5.77349	-0.97256	MSC+293F
5.45091	-3.07138	MSC+293F
-1.27947	4.23192	MSC+293F
1.71494	3.39374	MSC+293F
-0.00730258	0.776182	MSC+293F
7.35784	-1.05849	MSC+293F
1.40514	4.2544	MSC+293F
7.46088	0.516053	MSC+293F
0.9789	1.0551	MSC+293F
1.97496	3.28821	MSC+293F
5.39093	-3.11865	MSC+293F
-1.32904	3.69332	MSC+293F
5.21166	0.117642	MSC+293F
5.87147	-0.981444	MSC+293F
3.13501	5.62242	MSC+293F
1.53522	3.50168	MSC+293F
1.4535	2.56418	MSC+293F
9.175	1.69623	MSC+293F
6.10448	-2.81232	MSC+293F
1.4632	2.86699	MSC+293F
1.17027	2.69607	MSC+293F
5.06453	-2.07513	MSC+293F
1.49772	2.53794	MSC+293F
5.04144	-0.0226101	MSC+293F
-0.519421	4.09851	MSC+293F
6.38413	-0.851401	MSC+293F
1.19798	3.50291	MSC+293F
8.32945	0.599439	MSC+293F
1.15118	1.329	MSC+293F
10.4211	5.90473	MSC+293F
5.00032	-2.32726	MSC+293F
5.16462	-2.66655	MSC+293F
1.40513	2.6757	MSC+293F
5.43086	-0.425357	MSC+293F
1.04267	4.67452	MSC+293F
4.86519	-1.76371	MSC+293F
7.68987	-1.07062	MSC+293F
8.30158	1.46089	MSC+293F
7.21366	-2.64364	MSC+293F
6.29833	-1.77681	MSC+293F
3.37916	7.67603	MSC+293F
6.55935	-3.06398	MSC+293F
4.83691	-1.40838	MSC+293F
1.10001	1.57019	MSC+293F
4.86546	-2.54209	MSC+293F
6.44334	-3.10559	MSC+293F
-3.48489	3.74375	MSC+293F
7.90989	-2.18172	MSC+293F
7.10511	0.368211	MSC+293F
6.63841	-2.2089	MSC+293F
7.9828	-1.15334	MSC+293F
1.47756	3.29214	MSC+293F
0.264761	5.06922	MSC+293F
5.24272	-2.83637	MSC+293F
1.10563	3.41548	MSC+293F
1.45901	2.62441	MSC+293F
8.75528	3.10278	MSC+293F
7.726	-1.40435	MSC+293F
6.09547	-2.96601	MSC+293F
1.91793	4.35648	MSC+293F
4.42202	-1.16793	MSC+293F
1.1436	4.71849	MSC+293F
5.16498	-1.49629	MSC+293F
6.50245	-2.77443	MSC+293F
1.77783	3.79935	MSC+293F
6.6785	0.00659377	MSC+293F
6.44966	-1.47813	MSC+293F
6.1612	1.39998	MSC+293F
7.92248	0.56643	MSC+293F
6.35626	-2.76321	MSC+293F
4.54704	-1.06992	MSC+293F
1.43551	3.21543	MSC+293F
6.80908	-0.957875	MSC+293F
8.2133	0.34569	MSC+293F
1.69574	3.28126	MSC+293F
5.121	-0.359302	MSC+293F
8.356	-1.79993	MSC+293F
4.89096	-1.72787	MSC+293F
3.2354	6.2145	MSC+293F
1.48877	3.24776	MSC+293F
7.58642	0.10382	MSC+293F
9.89642	4.28187	MSC+293F
5.99374	-2.8674	MSC+293F
5.82001	-2.04419	MSC+293F
3.26719	6.14693	MSC+293F
5.13352	-1.1985	MSC+293F
6.87111	-1.30256	MSC+293F
7.86834	-1.10487	MSC+293F
7.11838	1.23851	MSC+293F
-0.48158	1.65282	MSC+293F
0.642375	2.88541	MSC+293F
6.45717	-0.325129	MSC+293F
1.24611	3.93799	MSC+293F
6.79658	-1.79334	MSC+293F
1.33898	5.01482	MSC+293F
5.70733	-1.93986	MSC+293F
5.50498	-0.0366	MSC+293F
5.76165	-2.59223	MSC+293F
9.70551	2.69558	MSC+293F
4.50937	-0.752507	MSC+293F
1.4788	3.04067	MSC+293F
5.77335	-3.17985	MSC+293F
4.81647	-0.703015	MSC+293F
9.89044	0.568339	MSC+293F
1.20184	3.48881	MSC+293F
5.36374	-0.757499	MSC+293F
1.41907	1.78454	MSC+293F
7.37124	1.14487	MSC+293F
1.04889	4.11644	MSC+293F
5.69213	-1.89551	MSC+293F
5.31512	-0.916887	MSC+293F
1.4274	2.95423	MSC+293F
7.16977	0.682716	MSC+293F
9.28151	3.92274	MSC+293F
1.25601	5.15253	MSC+293F
6.03804	-3.1393	MSC+293F
-0.842234	2.62785	MSC+293F
5.78101	0.0737366	MSC+293F
6.58735	-2.10099	MSC+293F
0.867618	3.93293	MSC+293F
1.00305	3.72955	MSC+293F
5.50171	-0.849563	MSC+293F
10.7225	5.26923	MSC+293F
5.41678	-2.38505	MSC+293F
1.44986	3.19588	MSC+293F
3.76965	7.36967	MSC+293F
-2.95026	2.44942	MSC+293F
1.05968	4.0534	MSC+293F
-1.14374	3.22277	MSC+293F
1.85064	3.90822	MSC+293F
6.2899	-2.14557	MSC+293F
1.37413	3.47396	MSC+293F
0.292008	1.33382	MSC+293F
0.71063	3.9774	MSC+293F
2.46566	4.92112	MSC+293F
7.85732	0.169662	MSC+293F
-1.13555	2.50673	MSC+293F
0.79482	1.48541	MSC+293F
1.43015	3.45911	MSC+293F
5.38017	-2.59839	MSC+293F
4.59413	-2.01441	MSC+293F
1.48075	2.22821	MSC+293F
5.32287	-2.89307	MSC+293F
-0.0897041	5.26383	MSC+293F
5.41786	0.274956	MSC+293F
5.28213	-0.494006	MSC+293F
6.41935	-3.19212	MSC+293F
8.17031	1.02816	MSC+293F
1.45061	3.70161	MSC+293F
1.14806	2.69837	MSC+293F
5.55437	-2.71816	MSC+293F
5.51272	-2.81485	MSC+293F
5.47939	-1.46669	MSC+293F
4.89381	-1.75659	MSC+293F
11.0337	5.31269	MSC+293F
6.01934	-2.75298	MSC+293F
9.38925	0.520015	MSC+293F
1.3323	2.79245	MSC+293F
1.08711	1.58915	MSC+293F
1.54165	3.12424	MSC+293F
4.63337	0.22995	MSC+293F
0.379643	3.97814	MSC+293F
0.805589	4.03819	MSC+293F
5.74709	-1.52757	MSC+293F
0.987087	3.95969	MSC+293F
2.78352	6.26611	MSC+293F
0.833213	3.28802	MSC+293F
1.65361	3.45398	MSC+293F
1.28086	3.21082	MSC+293F
9.46588	0.661083	MSC+293F
8.46643	0.618852	MSC+293F
6.90347	-0.249465	MSC+293F
4.71884	-1.20432	MSC+293F
1.40727	4.27371	MSC+293F
0.596641	4.72377	MSC+293F
1.22398	2.84438	MSC+293F
1.38735	2.52141	MSC+293F
9.04622	0.398617	MSC+293F
4.48124	-0.96695	MSC+293F
1.47528	3.06857	MSC+293F
7.61055	-1.78145	MSC+293F
8.79167	2.14711	MSC+293F
1.60899	3.47042	MSC+293F
5.65235	-2.14959	MSC+293F
5.48841	-2.13397	MSC+293F
6.9826	-0.196608	MSC+293F
9.57616	0.707905	MSC+293F
2.56549	4.70526	MSC+293F
8.53505	2.51363	MSC+293F
6.10573	-0.313524	MSC+293F
6.5927	-1.59178	MSC+293F
0.463748	3.08534	MSC+293F
4.55719	-0.524663	MSC+293F
6.28681	-2.15533	MSC+293F
6.20244	-2.79919	MSC+293F
6.5553	-2.12348	MSC+293F
5.10027	-2.14639	MSC+293F
6.87178	-2.52434	MSC+293F
0.83755	4.92152	MSC+293F
1.44545	3.84286	MSC+293F
1.88882	6.28305	MSC+293F
1.65883	4.26362	MSC+293F
5.06046	-2.19032	MSC+293F
8.46155	-2.1061	MSC+293F
5.2218	-2.76376	MSC+293F
1.29979	3.99639	MSC+293F
1.06915	1.43295	MSC+293F
5.86909	-3.21347	MSC+293F
5.25166	-2.44136	MSC+293F
5.52958	0.875271	MSC+293F
1.38276	3.33659	MSC+293F
8.91214	0.124602	MSC+293F
5.52248	-1.69719	MSC+293F
1.48526	3.97319	MSC+293F
6.23837	-1.18023	MSC+293F
8.26565	-0.634218	MSC+293F
8.49092	-1.41307	MSC+293F
1.65413	3.07508	MSC+293F
1.68903	2.64909	MSC+293F
7.73785	-1.97854	MSC+293F
4.65493	0.481334	MSC+293F
-0.393359	5.09341	MSC+293F
6.08982	-0.148853	MSC+293F
8.50794	-0.179765	MSC+293F
5.04566	-2.48838	MSC+293F
11.4097	3.24958	MSC+293F
1.1035	2.28989	MSC+293F
2.53973	5.69854	MSC+293F
6.33371	-0.442389	MSC+293F
-0.45515	1.89696	MSC+293F
1.79327	4.09746	MSC+293F
5.83578	-2.22836	MSC+293F
0.192917	0.870784	MSC+293F
5.9558	-3.03348	MSC+293F
8.18687	-0.267864	MSC+293F
1.23992	3.70488	MSC+293F
0.986443	2.91673	MSC+293F
1.03313	1.92249	MSC+293F
9.74572	3.56781	MSC+293F
4.83264	-1.69495	MSC+293F
6.68475	-1.52565	MSC+293F
7.34916	-0.933834	MSC+293F
1.4124	2.90682	MSC+293F
6.25152	-1.93071	MSC+293F
0.655122	3.18306	MSC+293F
5.96047	-1.28807	MSC+293F
5.21832	-2.21281	MSC+293F
5.4132	-2.97909	MSC+293F
2.09557	4.10278	MSC+293F
3.26869	5.6212	MSC+293F
1.26064	3.88063	MSC+293F
1.63364	3.36971	MSC+293F
5.65779	-2.13	MSC+293F
1.75258	3.31471	MSC+293F
1.55875	3.50779	MSC+293F
5.08841	-2.14608	MSC+293F
1.34446	3.28894	MSC+293F
0.870386	3.54858	MSC+293F
7.1647	-0.273081	MSC+293F
7.06687	0.985554	MSC+293F
1.70532	2.66531	MSC+293F
0.742672	4.6888	MSC+293F
7.54623	-0.14042	MSC+293F
6.43413	0.22867	MSC+293F
6.82096	-0.0778291	MSC+293F
9.04151	0.12538	MSC+293F
4.56121	-0.679079	MSC+293F
2.75605	5.3651	MSC+293F
5.36441	-2.67421	MSC+293F
6.81564	-3.41658	MSC+293F
0.707704	4.42997	MSC+293F
10.193	4.90973	MSC+293F
5.91397	-1.34843	MSC+293F
0.462377	3.99374	MSC+293F
0.229771	1.92854	MSC+293F
1.44071	3.75164	MSC+293F
0.37766	5.49645	MSC+293F
6.00455	-0.881309	MSC+293F
7.84769	-1.32526	MSC+293F
-1.00977	0.567205	MSC+293F
0.799537	3.22962	MSC+293F
10.4673	2.12215	MSC+293F
1.39289	4.0423	MSC+293F
1.72263	3.01763	MSC+293F
7.69074	-1.53334	MSC+293F
2.76199	5.2666	MSC+293F
5.94954	1.16333	MSC+293F
4.75393	-0.903085	MSC+293F
8.57013	0.13109	MSC+293F
6.36333	-1.77566	MSC+293F
1.44919	4.0246	MSC+293F
5.13375	-0.341007	MSC+293F
5.47827	0.0820703	MSC+293F
5.80512	-2.04025	MSC+293F
1.44225	2.95145	MSC+293F
6.20986	0.09081	MSC+293F
9.11627	0.702473	MSC+293F
4.49124	-1.11	MSC+293F
1.12858	4.31391	MSC+293F
1.54609	2.69685	MSC+293F
6.98175	-1.00122	MSC+293F
1.47951	2.947	MSC+293F
8.03159	-2.25759	MSC+293F
6.13192	-3.03174	MSC+293F
9.78903	2.13898	MSC+293F
1.5414	3.18528	MSC+293F
2.92056	6.67371	MSC+293F
5.17567	-2.28841	MSC+293F
7.7424	-0.754202	MSC+293F
6.02888	-1.72729	MSC+293F
1.36717	4.48816	MSC+293F
9.42021	4.44904	MSC+293F
5.33693	-0.971271	MSC+293F
6.37031	-2.89999	MSC+293F
8.25699	-0.374015	MSC+293F
6.05271	-2.09777	MSC+293F
5.35431	-2.81245	MSC+293F
4.60022	-1.62477	MSC+293F
2.27777	4.46214	MSC+293F
0.720758	1.94113	MSC+293F
6.99829	-3.34442	MSC+293F
5.4922	-2.7197	MSC+293F
8.25243	0.400206	MSC+293F
5.00865	-2.06469	MSC+293F
5.47532	-1.01677	MSC+293F
8.91175	2.61407	MSC+293F
1.15248	4.94024	MSC+293F
6.81791	-2.88582	MSC+293F
6.40664	-0.383724	MSC+293F
1.49883	3.74283	MSC+293F
1.744	3.18939	MSC+293F
4.67404	-1.86413	MSC+293F
6.94576	0.242573	MSC+293F
5.82675	-2.18308	MSC+293F
9.17534	-0.231461	MSC+293F
1.32838	2.78471	MSC+293F
4.48153	-0.813066	MSC+293F
6.58353	-3.22841	MSC+293F
1.32811	2.93716	MSC+293F
9.10383	-0.127431	MSC+293F
1.32533	2.05029	MSC+293F
4.57129	-1.92512	MSC+293F
1.78332	3.09754	MSC+293F
1.55689	3.36814	MSC+293F
6.57696	-1.78071	MSC+293F
1.29646	3.64077	MSC+293F
7.56073	-1.02284	MSC+293F
8.61097	-2.20639	MSC+293F
1.74742	3.21625	MSC+293F
1.39213	2.89111	MSC+293F
8.76999	-1.3226	MSC+293F
-2.36292	1.38954	MSC+293F
6.89872	-1.78034	MSC+293F
5.16306	-2.78706	MSC+293F
8.07865	-2.60007	MSC+293F
1.38271	3.95381	MSC+293F
6.13118	-0.00838795	MSC+293F
1.44556	3.41449	MSC+293F
5.08919	-0.680828	MSC+293F
8.44149	-0.725653	MSC+293F
6.40733	-2.99122	MSC+293F
1.69935	3.78841	MSC+293F
10.3089	2.37488	MSC+293F
5.53567	-1.57093	MSC+293F
1.27702	2.52753	MSC+293F
1.40707	2.20146	MSC+293F
1.4816	3.19061	MSC+293F
6.32086	-3.39203	MSC+293F
6.51909	-0.0391562	MSC+293F
-0.0197432	5.28082	MSC+293F
5.02093	-0.997803	MSC+293F
-2.37918	2.96996	MSC+293F
0.939038	3.82329	MSC+293F
3.17759	6.35663	MSC+293F
5.20273	0.289529	MSC+293F
1.45504	2.83534	MSC+293F
0.904044	4.92061	MSC+293F
-3.00671	3.67108	MSC+293F
6.00772	-1.99999	MSC+293F
5.90123	-2.87111	MSC+293F
1.4297	3.44057	MSC+293F
5.46387	-0.336647	MSC+293F
1.13594	2.14748	MSC+293F
9.3879	1.52739	MSC+293F
2.5846	4.72956	MSC+293F
1.3927	3.67642	MSC+293F
0.985149	1.52615	MSC+293F
0.600601	4.40614	MSC+293F
1.46124	4.65882	MSC+293F
0.986081	4.95723	MSC+293F
-1.16729	3.73542	MSC+293F
7.34452	0.750539	MSC+293F
0.851858	2.99118	MSC+293F
5.75678	-2.11606	MSC+293F
0.757661	1.16743	MSC+293F
0.723601	3.51991	MSC+293F
1.7728	3.75876	MSC+293F
1.20898	2.23558	MSC+293F
1.43633	2.66133	MSC+293F
5.62103	-2.94668	MSC+293F
1.50004	2.81763	MSC+293F
6.7244	-3.1137	MSC+293F
9.68656	3.06636	MSC+293F
-2.35842	4.18053	MSC+293F
9.48094	2.89817	MSC+293F
6.42594	-3.20669	MSC+293F
4.85627	0.434978	MSC+293F
1.60091	3.30626	MSC+293F
8.13008	0.746818	MSC+293F
6.74089	-2.40865	MSC+293F
0.644601	4.48857	MSC+293F
4.65057	-1.6762	MSC+293F
1.36094	2.99206	MSC+293F
6.62883	-2.04315	MSC+293F
5.89959	-2.9695	MSC+293F
0.769329	4.7278	MSC+293F
8.75009	0.573955	MSC+293F
9.79998	1.4328	MSC+293F
1.19859	2.07112	MSC+293F
8.55696	0.0102691	MSC+293F
-1.06043	4.77244	MSC+293F
-0.632714	2.80299	MSC+293F
5.3504	-0.475463	MSC+293F
4.80127	-2.31718	MSC+293F
1.12651	4.17705	MSC+293F
5.86479	0.683726	MSC+293F
2.81392	4.78064	MSC+293F
1.27897	3.11196	MSC+293F
5.80941	-2.04428	MSC+293F
-0.238318	2.67012	MSC+293F
1.66599	3.74416	MSC+293F
6.90969	-2.87074	MSC+293F
5.47694	-2.92793	MSC+293F
3.38036	6.6796	MSC+293F
6.12221	-1.39867	MSC+293F
8.79601	-0.0358286	MSC+293F
5.88602	-3.37753	MSC+293F
5.55662	-2.64711	MSC+293F
4.75479	-2.01492	MSC+293F
8.04106	-0.901623	MSC+293F
6.4551	0.130117	MSC+293F
1.42979	3.85525	MSC+293F
8.95751	-0.204357	MSC+293F
5.3284	-1.24055	MSC+293F
4.67582	-1.22867	MSC+293F
5.01823	-0.886351	MSC+293F
5.05321	-2.54336	MSC+293F
7.3253	-0.318481	MSC+293F
5.38314	-2.94652	MSC+293F
10.0306	4.96633	MSC+293F
2.74757	5.18816	MSC+293F
5.51656	-3.00062	MSC+293F
6.53668	-2.95807	MSC+293F
1.31494	2.1238	MSC+293F
1.81693	3.6289	MSC+293F
6.84581	-1.88006	MSC+293F
1.71468	4.7647	MSC+293F
1.25352	3.64227	MSC+293F
5.35568	0.302214	MSC+293F
7.62069	1.90466	MSC+293F
1.42799	3.39448	MSC+293F
5.0528	-2.55394	MSC+293F
4.63539	-1.7212	MSC+293F
6.65217	-3.14528	MSC+293F
5.69882	-2.64653	MSC+293F
1.60817	3.55783	MSC+293F
5.48541	-2.42982	MSC+293F
8.39842	-0.340071	MSC+293F
10.6991	3.93426	MSC+293F
5.67913	0.776542	MSC+293F
5.06361	-1.59788	MSC+293F
7.94186	0.421727	MSC+293F
1.70478	2.7745	MSC+293F
7.84342	1.31847	MSC+293F
7.25303	-2.79981	MSC+293F
1.37478	4.08222	MSC+293F
6.87672	-1.77084	MSC+293F
5.95771	-2.29064	MSC+293F
-0.460955	2.38603	MSC+293F
6.7272	-1.88511	MSC+293F
1.29832	4.46035	MSC+293F
5.51255	-3.08134	MSC+293F
0.0238074	1.59862	MSC+293F
0.340616	2.54016	MSC+293F
8.12076	-2.23279	MSC+293F
1.28712	3.18072	MSC+293F
7.30419	-0.888118	MSC+293F
6.08187	-2.60052	MSC+293F
6.2079	-2.46883	MSC+293F
5.49282	-2.17994	MSC+293F
5.43788	-1.20555	MSC+293F
5.69001	-2.20831	MSC+293F
5.53182	-0.974016	MSC+293F
4.96385	-0.595741	MSC+293F
6.52702	-0.959064	MSC+293F
7.19746	-0.655462	MSC+293F
4.85703	-2.0193	MSC+293F
7.10793	-0.0503558	MSC+293F
4.86365	-1.96594	MSC+293F
6.08038	0.244927	MSC+293F
7.44208	-3.35129	MSC+293F
6.70749	-2.79564	MSC+293F
2.15219	4.09531	MSC+293F
5.2393	-2.62685	MSC+293F
8.98172	1.77879	MSC+293F
1.17109	2.43963	MSC+293F
-2.60153	2.79351	MSC+293F
0.764642	2.93877	MSC+293F
0.726622	3.99614	MSC+293F
0.922084	3.22813	MSC+293F
6.47029	-0.718689	MSC+293F
-0.355967	5.69142	MSC+293F
6.51301	0.743184	MSC+293F
6.37123	-2.81322	MSC+293F
7.60286	-1.1759	MSC+293F
4.64218	-1.12163	MSC+293F
4.8433	-1.07676	MSC+293F
0.140592	2.92391	MSC+293F
-0.511642	2.92639	MSC+293F
1.53855	2.99028	MSC+293F
0.779409	5.7424	MSC+293F
1.39458	4.04649	MSC+293F
1.58548	4.51962	MSC+293F
5.50641	-2.64652	MSC+293F
1.76495	3.69639	MSC+293F
4.59701	-2.15717	MSC+293F
2.63849	5.21898	MSC+293F
6.27365	-0.536158	MSC+293F
9.19411	0.966103	MSC+293F
5.93927	-2.57801	MSC+293F
1.2671	3.43591	MSC+293F
0.559827	2.14962	MSC+293F
0.660786	2.9725	MSC+293F
11.7651	2.98635	MSC+293F
1.49901	2.60713	MSC+293F
6.48501	0.614148	MSC+293F
8.49352	-2.48895	MSC+293F
5.16374	-1.81688	MSC+293F
7.57682	-3.17256	MSC+293F
1.34242	2.35262	MSC+293F
9.27778	-1.76246	MSC+293F
0.213125	3.53221	MSC+293F
-0.924988	2.58227	MSC+293F
1.50756	3.79319	MSC+293F
10.052	5.29814	MSC+293F
6.05847	-2.64219	MSC+293F
9.35083	-0.396536	MSC+293F
0.544483	2.69978	MSC+293F
5.61938	-2.49245	MSC+293F
5.66933	-1.92557	MSC+293F
8.39652	-1.88051	MSC+293F
7.0748	-2.78959	MSC+293F
3.09291	4.89021	MSC+293F
8.58223	2.41708	MSC+293F
5.38689	-2.0837	MSC+293F
6.85527	-0.832136	MSC+293F
-0.192653	1.57558	MSC+293F
1.21203	1.8676	MSC+293F
-0.224427	1.49914	MSC+293F
4.81402	-2.14199	MSC+293F
1.35087	1.87788	MSC+293F
-1.18409	3.0557	MSC+293F
5.10997	-2.67833	MSC+293F
3.26772	5.84207	MSC+293F
5.25098	-1.48773	MSC+293F
5.96815	-1.73575	MSC+293F
5.8903	-1.99968	MSC+293F
1.43259	3.24047	MSC+293F
5.08932	-1.37768	MSC+293F
4.59146	-1.68602	MSC+293F
5.26497	-2.05415	MSC+293F
4.76366	-0.942799	MSC+293F
1.08736	2.2035	MSC+293F
5.05459	-2.13875	MSC+293F
1.98803	3.98288	MSC+293F
0.690648	3.5925	MSC+293F
5.24107	-1.80377	MSC+293F
6.01245	-1.02063	MSC+293F
8.28403	0.598442	MSC+293F
5.32786	-1.97973	MSC+293F
5.78395	-2.25925	MSC+293F
6.13478	-1.67942	MSC+293F
3.29324	7.03517	MSC+293F
6.43699	-0.432589	MSC+293F
7.59427	-0.249853	MSC+293F
6.38727	-0.82625	MSC+293F
1.56452	4.0193	MSC+293F
1.35657	1.93009	MSC+293F
0.786689	2.1823	MSC+293F
5.2588	-2.02059	MSC+293F
5.94618	-2.58657	MSC+293F
7.84242	-1.95562	MSC+293F
8.01766	1.57409	MSC+293F
5.42736	-1.91925	MSC+293F
1.0655	3.5551	MSC+293F
1.64397	3.04163	MSC+293F
1.22121	3.91241	MSC+293F
0.173709	1.87842	MSC+293F
1.60073	2.3304	MSC+293F
5.35445	-2.29173	MSC+293F
7.31161	-1.90382	MSC+293F
1.62076	3.49698	MSC+293F
1.65589	2.84124	MSC+293F
0.525457	1.77705	MSC+293F
2.38484	5.53374	MSC+293F
6.88022	-1.85438	MSC+293F
5.26736	-2.97058	MSC+293F
0.175153	5.40072	MSC+293F
5.29648	-2.70159	MSC+293F
1.32516	2.75424	MSC+293F
1.68993	3.1837	MSC+293F
1.27498	2.27282	MSC+293F
1.10689	3.14024	MSC+293F
5.65378	-2.86368	MSC+293F
5.72109	-0.833669	MSC+293F
7.02748	-0.195143	MSC+293F
7.53719	-2.20369	MSC+293F
8.68977	1.13315	MSC+293F
1.11026	3.08092	MSC+293F
5.84324	-1.93374	MSC+293F
8.27876	-2.34331	MSC+293F
6.10493	-2.60368	MSC+293F
1.44697	2.00729	MSC+293F
6.06212	-2.20061	MSC+293F
8.06748	-0.378296	MSC+293F
5.84321	-1.79203	MSC+293F
5.51959	-1.04076	MSC+293F
0.863011	4.74766	MSC+293F
0.391371	3.66762	MSC+293F
1.27652	2.14036	MSC+293F
1.6054	6.00006	MSC+293F
4.62137	-1.20449	MSC+293F
0.354069	2.10671	MSC+293F
5.36147	-0.472525	MSC+293F
1.60899	3.33449	MSC+293F
-0.585709	4.19646	MSC+293F
5.78683	-1.67276	MSC+293F
1.59795	4.63226	MSC+293F
4.86479	-2.38761	MSC+293F
0.820987	3.34019	MSC+293F
5.61739	0.493029	MSC+293F
-2.22028	3.87394	MSC+293F
4.98916	-1.14807	MSC+293F
6.86659	-3.41994	MSC+293F
-0.697703	0.930935	MSC+293F
1.57867	3.66432	MSC+293F
1.42441	2.78254	MSC+293F
-3.04569	4.3193	MSC+293F
5.52615	-1.55413	MSC+293F
0.0792835	4.81683	MSC+293F
1.11033	3.85914	MSC+293F
1.50007	4.19196	MSC+293F
1.37802	4.1835	MSC+293F
7.35476	-1.14618	MSC+293F
5.17865	-2.43491	MSC+293F
1.32447	3.56021	MSC+293F
4.4125	-1.19681	MSC+293F
1.41413	3.74983	MSC+293F
6.4676	-1.84153	MSC+293F
7.27978	-3.01458	MSC+293F
5.40976	-2.9824	MSC+293F
7.28262	1.19952	MSC+293F
5.14329	-0.923562	MSC+293F
1.44414	1.81516	MSC+293F
1.20986	1.45529	MSC+293F
4.66924	-1.9998	MSC+293F
5.35083	-1.35	MSC+293F
6.28354	-2.85798	MSC+293F
8.62331	0.239196	MSC+293F
6.24166	-3.37736	MSC+293F
1.07746	2.81826	MSC+293F
5.85981	-3.01545	MSC+293F
5.10597	-2.12676	MSC+293F
4.97558	-1.89496	MSC+293F
1.2124	4.17447	MSC+293F
3.54072	5.90741	MSC+293F
-0.75251	4.72939	MSC+293F
1.34775	2.50471	MSC+293F
6.29895	-1.81204	MSC+293F
1.0727	4.52759	MSC+293F
5.77051	-1.47	MSC+293F
7.75946	-0.271373	MSC+293F
6.28648	0.310086	MSC+293F
4.97895	-1.83164	MSC+293F
1.2304	3.75664	MSC+293F
6.69533	-3.33876	MSC+293F
5.10166	-0.140164	MSC+293F
1.60982	3.36031	MSC+293F
6.18283	-2.84056	MSC+293F
5.58921	-2.78919	MSC+293F
5.90526	0.386297	MSC+293F
1.22929	3.19347	MSC+293F
1.47875	4.05609	MSC+293F
0.809639	2.03183	MSC+293F
1.08895	3.07342	MSC+293F
5.646	-1.42093	MSC+293F
7.98367	-1.18784	MSC+293F
6.05232	-3.02608	MSC+293F
0.929347	2.73546	MSC+293F
9.42222	3.77787	MSC+293F
0.755335	3.6819	MSC+293F
1.62974	3.15821	MSC+293F
5.20989	-2.40687	MSC+293F
4.7872	0.316515	MSC+293F
0.482455	4.11598	MSC+293F
1.12672	3.51312	MSC+293F
0.633236	2.61282	MSC+293F
4.87586	-0.656309	MSC+293F
-0.600265	3.313	MSC+293F
6.48098	-0.43487	MSC+293F
6.82386	-2.21806	MSC+293F
1.26518	2.24112	MSC+293F
7.62273	-1.60036	MSC+293F
8.71035	3.14342	MSC+293F
9.93482	4.88862	MSC+293F
6.57731	1.10066	MSC+293F
6.79571	-3.28236	MSC+293F
6.03898	-2.2894	MSC+293F
6.43992	-3.31972	MSC+293F
7.07417	-0.386314	MSC+293F
6.0894	-2.53993	MSC+293F
5.95315	-3.35786	MSC+293F
1.4783	2.45866	MSC+293F
5.71298	-3.22679	MSC+293F
9.65589	-0.674331	MSC+293F
7.15042	0.157756	MSC+293F
5.62778	-1.091	MSC+293F
4.78479	-2.14833	MSC+293F
5.85275	-2.10408	MSC+293F
5.15647	-1.62072	MSC+293F
10.4941	1.79203	MSC+293F
0.546428	4.97889	MSC+293F
7.5754	-1.16122	MSC+293F
4.97172	0.137481	MSC+293F
8.59039	-1.69986	MSC+293F
4.84897	-1.02133	MSC+293F
6.31773	-3.03056	MSC+293F
0.837111	3.67548	MSC+293F
-0.997194	4.42365	MSC+293F
8.41489	-0.0162069	MSC+293F
7.24817	-1.65927	MSC+293F
5.58378	-0.408948	MSC+293F
9.41428	2.99137	MSC+293F
9.86215	0.807287	MSC+293F
6.9712	-2.3952	MSC+293F
9.00875	0.882741	MSC+293F
5.07646	-2.3288	MSC+293F
-0.189593	0.603824	MSC+293F
5.22244	-1.36493	MSC+293F
1.52333	2.98557	MSC+293F
7.89744	1.44958	MSC+293F
5.4992	-2.33211	MSC+293F
5.66557	-1.90705	MSC+293F
4.85359	-0.714915	MSC+293F
5.20213	-1.98372	MSC+293F
8.68207	2.7339	MSC+293F
-0.724708	2.96513	MSC+293F
1.63627	2.59207	MSC+293F
1.62969	3.57122	MSC+293F
6.46958	-1.09932	MSC+293F
9.76393	3.39399	MSC+293F
6.79114	-0.272978	MSC+293F
7.72342	-2.75857	MSC+293F
5.97443	0.84765	MSC+293F
9.04966	0.853287	MSC+293F
1.81112	3.47716	MSC+293F
-0.458007	2.3474	MSC+293F
9.07477	0.31013	MSC+293F
6.89156	-2.21492	MSC+293F
5.56654	-2.55176	MSC+293F
5.93869	-1.58731	MSC+293F
1.2906	4.05105	MSC+293F
6.02453	-3.0594	MSC+293F
5.99819	-0.575311	MSC+293F
10.4367	5.91113	MSC+293F
8.02172	-3.06821	MSC+293F
0.0202432	3.4401	MSC+293F
5.3142	-2.73598	MSC+293F
1.73561	3.64903	MSC+293F
1.31666	3.84167	MSC+293F
1.16229	3.17474	MSC+293F
9.28726	4.31021	MSC+293F
0.572656	3.70422	MSC+293F
0.126514	4.85086	MSC+293F
9.21211	1.03302	MSC+293F
1.42546	5.01327	MSC+293F
6.14563	0.645751	MSC+293F
6.61466	-2.34251	MSC+293F
8.76454	1.66993	MSC+293F
5.82243	-0.781837	MSC+293F
7.94512	-1.4254	MSC+293F
0.695509	2.77621	MSC+293F
1.82	2.98477	MSC+293F
4.84843	-1.96321	MSC+293F
4.65174	-1.89123	MSC+293F
1.76143	3.44361	MSC+293F
-0.89289	4.42934	MSC+293F
6.17769	-2.01017	MSC+293F
5.32403	-2.54109	MSC+293F
4.79094	-1.74798	MSC+293F
1.19961	3.53589	MSC+293F
4.91326	-1.91478	MSC+293F
6.26969	-2.80398	MSC+293F
9.14206	3.99477	MSC+293F
1.29821	3.65002	MSC+293F
5.76159	-0.26867	MSC+293F
5.17843	-0.522848	MSC+293F
5.89533	-1.77232	MSC+293F
5.6992	-3.15377	MSC+293F
9.44532	4.17816	MSC+293F
1.55198	2.99768	MSC+293F
1.06495	4.17049	MSC+293F
1.80154	5.64	MSC+293F
1.65551	5.16739	MSC+293F
-3.39086	2.14606	MSC+293F
-0.0458892	1.05751	MSC+293F
5.85399	-1.86691	MSC+293F
0.98386	2.68734	MSC+293F
5.51513	-2.35333	MSC+293F
6.96748	-2.55047	MSC+293F
5.68635	-2.87582	MSC+293F
0.963456	3.16765	MSC+293F
5.24926	-1.69926	MSC+293F
5.03709	-1.55651	MSC+293F
5.46636	-0.809013	MSC+293F
0.759356	4.54206	MSC+293F
9.13417	0.0443505	MSC+293F
1.19499	3.64996	MSC+293F
1.39072	2.3825	MSC+293F
4.99482	-2.23865	MSC+293F
5.93631	-3.09067	MSC+293F
7.59146	-2.46788	MSC+293F
3.36929	5.64793	MSC+293F
8.60904	0.287292	MSC+293F
6.68789	-0.251301	MSC+293F
5.53672	-1.70062	MSC+293F
1.51068	2.53202	MSC+293F
5.93575	-2.91455	MSC+293F
9.5667	3.38529	MSC+293F
4.42846	-0.0591373	MSC+293F
5.78567	-2.95136	MSC+293F
-1.40701	3.84537	MSC+293F
1.40931	2.52036	MSC+293F
5.2547	-2.52631	MSC+293F
5.86353	-2.87246	MSC+293F
9.49048	0.951443	MSC+293F
0.821502	2.35319	MSC+293F
1.54743	2.77873	MSC+293F
4.81278	-0.0203609	MSC+293F
5.02529	-2.6447	MSC+293F
0.987954	5.14896	MSC+293F
1.12646	4.81321	MSC+293F
6.49157	-0.790597	MSC+293F
4.60242	-0.751107	MSC+293F
-2.27103	4.59211	MSC+293F
1.33349	3.78451	MSC+293F
4.59576	-1.18332	MSC+293F
5.17152	-1.72074	MSC+293F
7.0526	0.382864	MSC+293F
7.97515	-1.86185	MSC+293F
0.337264	2.67628	MSC+293F
5.64558	-2.06623	MSC+293F
0.747807	3.72082	MSC+293F
2.00659	4.34797	MSC+293F
0.246635	2.24939	MSC+293F
5.29493	-2.0357	MSC+293F
1.51305	2.8675	MSC+293F
1.33728	2.52329	MSC+293F
3.16223	4.98658	MSC+293F
0.678795	1.52094	MSC+293F
6.09323	-0.238563	MSC+293F
10.2809	1.33845	MSC+293F
6.16049	-2.66372	MSC+293F
1.50997	3.17291	MSC+293F
1.57754	2.71497	MSC+293F
5.69688	-1.52811	MSC+293F
7.22149	-2.76664	MSC+293F
1.14955	2.65628	MSC+293F
0.844338	2.16135	MSC+293F
5.78635	-1.6243	MSC+293F
1.87009	4.51123	MSC+293F
5.78363	-2.06276	MSC+293F
1.36424	4.12079	MSC+293F
0.924873	2.29911	MSC+293F
1.50613	3.30288	MSC+293F
6.18952	-2.98395	MSC+293F
7.14532	0.685073	MSC+293F
3.64814	6.25767	MSC+293F
5.06118	-2.06665	MSC+293F
2.18999	4.31863	MSC+293F
4.82675	-2.17447	MSC+293F
4.44208	-0.628248	MSC+293F
5.41802	-0.832784	MSC+293F
8.31307	-1.87764	MSC+293F
6.16673	-2.80927	MSC+293F
2.65167	5.89968	MSC+293F
-0.0883854	3.73448	MSC+293F
6.13262	-2.95751	MSC+293F
0.30201	2.65895	MSC+293F
1.48137	3.98015	MSC+293F
7.88099	-1.72343	MSC+293F
2.09339	5.52912	MSC+293F
5.17936	-2.21126	MSC+293F
0.231857	1.14562	MSC+293F
5.74521	-2.53789	MSC+293F
1.30265	3.24569	MSC+293F
6.95205	-1.56044	MSC+293F
0.600051	3.58368	MSC+293F
1.24691	4.25502	MSC+293F
1.74499	2.42386	MSC+293F
6.13603	-1.75408	MSC+293F
4.52312	-0.304133	MSC+293F
7.20855	-1.32382	MSC+293F
1.68055	4.42738	MSC+293F
6.13949	-0.105238	MSC+293F
5.83991	-1.88378	MSC+293F
-2.17215	2.80031	MSC+293F
2.77264	4.74741	MSC+293F
2.28495	4.0623	MSC+293F
1.01557	4.53177	MSC+293F
-0.843756	2.58252	MSC+293F
1.10947	2.51555	MSC+293F
6.35649	-3.26106	MSC+293F
4.44072	-1.82454	MSC+293F
1.4734	3.39504	MSC+293F
1.48272	3.44187	MSC+293F
1.37188	3.34557	MSC+293F
1.60672	3.90691	MSC+293F
5.41902	-1.77076	MSC+293F
1.57536	2.81636	MSC+293F
5.28106	-1.88891	MSC+293F
6.07301	-1.67403	MSC+293F
5.63537	-3.0152	MSC+293F
1.01952	1.37411	MSC+293F
1.58553	3.49861	MSC+293F
5.20524	-2.56884	MSC+293F
5.46941	-1.26027	MSC+293F
8.34292	-1.24587	MSC+293F
8.52032	2.56787	MSC+293F
7.44339	-3.25148	MSC+293F
5.42377	-2.54593	MSC+293F
5.99207	-1.24064	MSC+293F
7.28019	-0.790515	MSC+293F
5.55669	-2.74796	MSC+293F
2.51631	4.85844	MSC+293F
5.07187	-1.0584	MSC+293F
6.84577	-1.19809	MSC+293F
5.14565	-2.06407	MSC+293F
2.08021	5.36345	MSC+293F
5.07116	-0.0561017	MSC+293F
0.54124	5.34569	MSC+293F
-1.99103	3.07335	MSC+293F
4.30379	-1.34616	MSC+293F
3.25478	5.73936	MSC+293F
5.5101	-2.32822	MSC+293F
4.10988	-0.459782	MSC+293F
5.83828	-1.06817	MSC+293F
8.76988	3.06408	MSC+293F
10.4524	1.93471	MSC+293F
0.780346	2.06522	MSC+293F
8.46329	2.41527	MSC+293F
2.46723	5.09786	MSC+293F
2.81706	7.05316	MSC+293F
6.02644	0.649714	MSC+293F
4.78474	-1.02313	MSC+293F
-0.778645	4.1881	MSC+293F
7.15896	0.781228	MSC+293F
6.19107	0.564498	MSC+293F
2.57971	5.29308	MSC+293F
6.06146	-2.22857	MSC+293F
5.90378	-3.40414	MSC+293F
5.01078	-1.39837	MSC+293F
-1.10807	4.25681	MSC+293F
1.58715	3.23176	MSC+293F
5.40068	-2.6282	MSC+293F
0.558016	2.93204	MSC+293F
4.78915	-1.72548	MSC+293F
0.514093	3.68154	MSC+293F
5.85347	-0.471212	MSC+293F
1.58554	3.87248	MSC+293F
6.18649	-2.88452	MSC+293F
2.5866	5.2736	MSC+293F
1.14971	3.66432	MSC+293F
9.20336	3.75681	MSC+293F
8.0605	-0.856742	MSC+293F
2.63614	5.14617	MSC+293F
7.653	-0.0120093	MSC+293F
0.883059	1.33288	MSC+293F
1.64632	4.83863	MSC+293F
8.36214	0.577789	MSC+293F
5.49981	-1.50385	MSC+293F
6.05826	0.0745785	MSC+293F
5.37434	-2.68163	MSC+293F
1.68827	2.58862	MSC+293F
0.487149	1.45349	MSC+293F
4.73731	-2.51134	MSC+293F
8.09132	2.44285	MSC+293F
4.30159	-0.772258	MSC+293F
1.26639	3.03506	MSC+293F
1.56258	4.58717	MSC+293F
4.78724	-1.8679	MSC+293F
5.57291	-2.36614	MSC+293F
10.0962	1.77554	MSC+293F
6.19677	-2.72899	MSC+293F
1.18009	3.40676	MSC+293F
1.49074	2.20493	MSC+293F
6.83226	-1.6098	MSC+293F
1.46026	3.70448	MSC+293F
5.57177	-1.55709	MSC+293F
7.05862	-0.870948	MSC+293F
9.64494	2.53208	MSC+293F
-1.38614	4.02209	MSC+293F
5.0252	-2.49471	MSC+293F
6.13307	-0.239214	MSC+293F
5.41985	-1.50874	MSC+293F
5.29652	-2.51734	MSC+293F
6.93999	-0.697371	MSC+293F
5.34248	-1.9976	MSC+293F
2.65558	5.89786	MSC+293F
4.80953	-2.2697	MSC+293F
1.5463	3.36261	MSC+293F
1.05588	2.0006	MSC+293F
1.64023	3.26012	MSC+293F
0.937447	4.01734	MSC+293F
3.48186	7.36334	MSC+293F
1.72192	4.24642	MSC+293F
0.864998	4.69406	MSC+293F
4.85541	-1.40773	MSC+293F
5.04939	-1.90569	MSC+293F
1.21462	3.16133	MSC+293F
1.14051	2.97137	MSC+293F
5.1212	-2.4298	MSC+293F
1.06701	2.62427	MSC+293F
5.68169	-3.27186	MSC+293F
7.6654	-2.14691	MSC+293F
1.10291	4.73113	MSC+293F
8.04453	1.44435	MSC+293F
0.696688	1.2285	MSC+293F
5.24016	-2.05017	MSC+293F
2.91084	5.19724	MSC+293F
6.90996	-3.50553	MSC+293F
0.876436	3.23004	MSC+293F
0.0700735	4.04708	MSC+293F
5.19468	-1.01565	MSC+293F
6.35077	1.19171	MSC+293F
0.496872	2.25093	MSC+293F
1.37011	4.16896	MSC+293F
-0.00473892	0.938941	MSC+293F
8.34279	1.89476	MSC+293F
-1.20728	4.07998	MSC+293F
4.96413	-0.784879	MSC+293F
7.44121	-1.55108	MSC+293F
0.203121	3.55197	MSC+293F
1.35972	3.16683	MSC+293F
8.4615	1.46372	MSC+293F
1.74481	3.99663	MSC+293F
9.33092	1.78246	MSC+293F
0.930566	3.29115	MSC+293F
7.15384	-2.84454	MSC+293F
5.20229	-2.18179	MSC+293F
1.2635	3.89955	MSC+293F
1.37805	3.09196	MSC+293F
1.42221	3.84336	MSC+293F
0.414029	4.1219	MSC+293F
8.13063	-0.290858	MSC+293F
7.73753	-0.755069	MSC+293F
8.48653	2.27349	MSC+293F
1.4209	5.39023	MSC+293F
1.13204	3.8696	MSC+293F
6.59189	-2.92015	MSC+293F
5.19879	-0.171703	MSC+293F
5.15113	-2.0962	MSC+293F
1.02521	3.18037	MSC+293F
-1.23203	5.5376	MSC+293F
5.38686	-1.20805	MSC+293F
3.00716	7.38256	MSC+293F
1.05029	3.21573	MSC+293F
9.02981	-0.247675	MSC+293F
8.81369	2.45445	MSC+293F
5.93281	-2.56376	MSC+293F
6.54911	0.642168	MSC+293F
1.67068	2.3849	MSC+293F
0.894979	3.73301	MSC+293F
1.29584	2.88374	MSC+293F
1.28006	4.00386	MSC+293F
1.46919	2.88817	MSC+293F
1.42321	2.94923	MSC+293F
1.51642	2.73712	MSC+293F
4.60619	-1.90056	MSC+293F
6.91753	-0.712407	MSC+293F
5.70548	-2.79112	MSC+293F
1.14858	3.24354	MSC+293F
-0.393517	4.60154	MSC+293F
9.57416	-1.29813	MSC+293F
2.76549	5.4136	MSC+293F
5.39659	-1.14769	MSC+293F
5.58606	-2.59762	MSC+293F
9.19109	2.88054	MSC+293F
5.01114	-2.36186	MSC+293F
5.02053	0.0380438	MSC+293F
0.805074	3.2012	MSC+293F
6.75119	-2.82803	MSC+293F
1.36058	2.55758	MSC+293F
1.59785	2.81561	MSC+293F
7.1518	-3.52519	MSC+293F
5.43584	-0.674994	MSC+293F
5.61476	-2.9779	MSC+293F
5.07859	0.229534	MSC+293F
5.50333	-2.70136	MSC+293F
7.34438	-2.03293	MSC+293F
1.75486	3.95904	MSC+293F
0.605129	4.12669	MSC+293F
5.93399	-3.00498	MSC+293F
1.18336	4.40535	MSC+293F
1.71458	3.77516	MSC+293F
4.93325	-1.67204	MSC+293F
5.17452	-2.2224	MSC+293F
1.25116	2.1753	MSC+293F
9.9207	1.11786	MSC+293F
-0.754291	3.78933	MSC+293F
-0.106816	3.20446	MSC+293F
8.44776	-2.38983	MSC+293F
1.61908	2.00634	MSC+293F
1.22196	1.15505	MSC+293F
8.00913	1.6903	MSC+293F
1.46952	3.19206	MSC+293F
1.86842	4.60952	MSC+293F
9.21413	2.61701	MSC+293F
5.37581	-0.466078	MSC+293F
10.3993	6.06564	MSC+293F
1.40622	2.85557	MSC+293F
1.24042	3.39249	MSC+293F
4.64414	-0.53586	MSC+293F
-0.466873	3.96454	MSC+293F
7.19235	-0.291613	MSC+293F
6.88828	-1.6069	MSC+293F
1.21995	3.22379	MSC+293F
-0.889093	2.71635	MSC+293F
5.42827	-3.00474	MSC+293F
6.38061	0.819863	MSC+293F
-1.66452	1.26601	MSC+293F
7.71299	0.30937	MSC+293F
1.2339	3.18322	MSC+293F
5.53231	-2.86632	MSC+293F
8.01024	0.630233	MSC+293F
0.821536	2.55177	MSC+293F
0.727444	2.04393	MSC+293F
8.72474	-0.933019	MSC+293F
1.68829	3.00898	MSC+293F
5.94499	-2.88047	MSC+293F
1.23514	3.0043	MSC+293F
1.53823	2.94525	MSC+293F
1.14816	4.03692	MSC+293F
8.00859	-2.44858	MSC+293F
1.4335	3.29105	MSC+293F
-0.412265	5.32702	MSC+293F
4.87031	-2.07192	MSC+293F
2.60026	8.49129	MSC+293F
1.33734	3.54375	MSC+293F
1.11694	3.39203	MSC+293F
-1.51047	5.36555	MSC+293F
5.20163	0.169682	MSC+293F
2.05213	4.81384	MSC+293F
5.25498	-2.96778	MSC+293F
6.36702	-2.74866	MSC+293F
6.16076	-3.27702	MSC+293F
4.95348	-0.323679	MSC+293F
4.96567	-1.09013	MSC+293F
8.65192	1.76005	MSC+293F
7.58496	-1.4533	MSC+293F
2.67646	6.27576	MSC+293F
5.59616	-2.73607	MSC+293F
1.7328	3.40523	MSC+293F
5.08499	-1.49502	MSC+293F
5.55221	-1.70447	MSC+293F
5.85112	-2.16188	MSC+293F
1.49232	2.22238	MSC+293F
0.87225	1.47739	MSC+293F
5.1455	-2.27832	MSC+293F
0.657475	2.3989	MSC+293F
1.61473	3.33282	MSC+293F
8.33094	-1.96768	MSC+293F
1.064	4.46504	MSC+293F
1.17367	2.72096	MSC+293F
5.38242	-1.99887	MSC+293F
5.11421	-2.31169	MSC+293F
7.053	-2.60992	MSC+293F
7.71582	-2.4415	MSC+293F
6.42135	-2.84345	MSC+293F
5.08113	-2.50107	MSC+293F
8.79379	-2.43893	MSC+293F
1.30954	1.96575	MSC+293F
1.52592	3.02735	MSC+293F
1.84596	5.85617	MSC+293F
5.72149	-2.78398	MSC+293F
9.59683	1.76841	MSC+293F
5.77551	-2.2796	MSC+293F
0.212678	3.82285	MSC+293F
1.09414	3.02427	MSC+293F
8.7838	0.107618	MSC+293F
1.34995	3.64649	MSC+293F
2.47049	4.54552	MSC+293F
-2.54612	4.14052	MSC+293F
7.08045	-0.764131	MSC+293F
6.39948	-0.332883	MSC+293F
5.82232	-2.14172	MSC+293F
6.66653	-2.31046	MSC+293F
1.35708	3.5668	MSC+293F
7.36402	1.55999	MSC+293F
7.05375	-3.09245	MSC+293F
6.17624	-3.11731	MSC+293F
7.74693	-2.53051	MSC+293F
1.27295	4.31746	MSC+293F
0.847122	3.50438	MSC+293F
0.282408	1.37176	MSC+293F
4.16002	-0.640537	MSC+293F
5.06299	-2.1852	MSC+293F
6.21583	-0.844127	MSC+293F
-0.384591	2.31074	MSC+293F
7.01802	-0.334793	MSC+293F
5.34574	-1.02724	MSC+293F
6.89504	-3.00801	MSC+293F
6.69895	0.755059	MSC+293F
5.86932	-2.64644	MSC+293F
1.44031	3.50131	MSC+293F
0.622741	1.57739	MSC+293F
2.22725	5.96647	MSC+293F
7.49979	-1.48747	MSC+293F
5.54345	-2.70084	MSC+293F
[truncated: 19,122 more rows]

## Sheet: Fig. 4b
Tissue	ESAI%
Blood	8.26772
Bile duct	1.86136
Skin	0.867679
Spleen	0.792507
Bladder	0.740905
Liver	0.701531
Small intestine	0.621891
Heart	0.494312
Trachea	0.407039
Muscle	0.348461
Lymph node	0.301932
Marrow	0.233463
Esophagus	0.142484
Rectum	0.126442
Stomach	0.116279

## Sheet: Fig. 4c
UMAP0	UMAP1
22.5975	-6.39826
20.3236	-11.7649
22.7149	-5.9786
20.5374	-12.0945
21.7017	-8.50963
21.3868	-5.63257
23.2736	-7.56869
22.3059	-12.1574
20.1319	-7.91155
24.1512	-12.2293
21.128	-7.64508
24.6402	-8.46177
22.5672	-7.41036
20.3423	-10.9652
21.8051	-5.70257
20.632	-5.54302
20.3906	-6.20675
21.2988	-11.967
22.4787	-6.21466
21.1712	-7.52741
24.766	-11.9256
19.9778	-11.4333
20.8689	-5.91218
21.2863	-7.71882
20.689	-6.43983
20.2264	-6.75489
21.3326	-6.16661
21.4477	-11.2098
22.3833	-8.19951
21.5913	-7.50986
22.7578	-8.64827
23.456	-7.92069
20.2024	-10.5591
20.2994	-10.1128
25.0237	-11.0046
21.7254	-5.27162
23.5006	-11.9029
22.2327	-7.92573
20.9112	-8.11331
21.3432	-6.51422
23.886	-12.39
24.6631	-12.2724
21.098	-8.95242
23.8199	-8.9338
20.1527	-6.51696
20.5058	-10.8257
22.3441	-6.67277
24.0248	-11.7481
24.2153	-8.20773
21.7989	-10.1426
20.4913	-8.47678
22.2335	-11.3163
20.3291	-6.016
24.0621	-12.8345
21.7027	-11.1541
23.1511	-9.7549
24.0008	-7.93392
21.2317	-7.15824
24.1094	-8.26621
21.8709	-6.09294
19.7579	-10.9943
21.5163	-6.33869
20.3861	-7.00192
22.3322	-8.7963
20.9918	-10.9446
23.4839	-8.51029
20.4434	-8.83698
21.5154	-9.3194
23.5086	-12.04
24.9663	-9.15011
23.288	-12.722
23.7649	-9.12684
23.5622	-9.93082
23.5037	-9.95842
24.3031	-9.33539
25.0902	-10.4419
22.2038	-9.01589
24.3704	-7.60826
22.3002	-11.7182
23.8981	-9.42492
25.479	-10.867
22.0554	-9.68445
25.2088	-11.1899
24.5069	-9.61414
25.1351	-9.40749
21.9939	-12.0878
22.9056	-11.7637
25.3606	-8.99892
24.5254	-9.93909
25.3262	-10.1582
24.2114	-8.7772
24.6106	-9.37398
25.4478	-9.93913
25.4703	-9.68176
25.6089	-9.51449
25.3339	-9.86107
24.9691	-9.32919
24.7806	-9.42241
25.2457	-10.0127
22.8771	-9.57275
25.0795	-10.1553
24.4392	-9.995
24.8271	-10.7648
23.6045	-9.75586
24.6814	-10.0056
23.1342	-12.0108
23.8842	-10.1957
23.2216	-10.2193
23.1477	-9.21411
22.8281	-10.6728
23.8523	-7.42403
21.5705	-11.8586
22.7849	-11.7314
21.1916	-7.28808
22.0246	-10.0628
25.0016	-8.43297
21.5222	-12.0614
21.7192	-11.5005
24.317	-12.0302
21.466	-10.4306
22.4444	-10.5228
20.0913	-9.41503
22.1248	-11.7632
21.1973	-9.07201
21.2534	-11.3844
21.3741	-9.25131
20.4089	-9.334
20.7746	-11.208
20.7536	-11.9974
22.9702	-11.717
21.7465	-10.087
22.5289	-11.0494
21.329	-9.10427
21.6496	-10.8926
21.7331	-10.7142
20.4831	-11.0691
22.9787	-10.564
22.3042	-10.6961
21.9205	-11.4809
22.8384	-12.459
23.9948	-12.1897
20.1278	-8.63471
22.0515	-11.5436
20.6928	-10.7263
22.5911	-11.5703
23.0027	-10.4213
21.4034	-12.0264
22.064	-11.4883
22.3828	-10.7304
23.0113	-12.4861
22.7678	-11.3126
19.7843	-9.89983
20.3509	-10.6245
20.7357	-9.93496
22.7896	-9.39238
24.0897	-10.4151
21.1698	-8.76503
22.5974	-11.2244
21.7435	-11.6288
20.1281	-9.24621
23.1461	-10.8742
23.33	-11.3241
22.1598	-10.5281
21.6295	-10.0181
20.8825	-11.1231
20.4264	-9.79539
22.2908	-11.0382
21.5976	-8.09022
20.4483	-12.1648
21.1991	-8.19636
23.1243	-6.63313
22.1843	-5.10202
24.4392	-9.20803
20.9405	-6.23444
22.223	-7.32028
20.0181	-7.62652
21.5612	-9.02567
21.3902	-8.64365
20.8631	-5.83731
22.2588	-9.856
21.2309	-6.22776
22.7644	-6.85113
22.8059	-7.02075
23.6311	-7.10505
23.6682	-10.7097
22.1544	-5.62117
21.5543	-5.98997
25.0707	-11.1884
23.6129	-10.6851
23.1907	-7.00681
20.9782	-5.17184
24.7699	-10.3289
22.186	-9.10237
21.109	-5.43275
23.7817	-10.2673
22.4317	-6.43769
24.2438	-9.40016
22.7289	-8.06158
21.3211	-7.36489
22.6235	-8.1757
22.1264	-10.0935
22.1422	-5.42764
21.8126	-6.38978
20.7167	-11.7128
20.3369	-6.27215
20.7131	-9.40661
21.7555	-6.22894
20.9653	-8.93376
20.5945	-9.48596
24.9048	-10.4535
21.5886	-9.55361
22.4358	-9.93021
24.0636	-7.32659
19.725	-10.4336
21.9438	-9.98231
21.8793	-6.81137
21.749	-4.74656
22.2189	-10.4173
22.8638	-7.31903
22.3083	-6.98823
20.6552	-7.51938
19.8471	-10.2397
22.2377	-8.37557
24.0353	-8.64926
23.0066	-7.8587
21.1027	-5.89598
21.8993	-5.51107
23.3754	-8.78034
22.1777	-7.73489
24.3949	-10.5609
22.5744	-6.69118
21.1207	-5.03502
21.4098	-6.74984
21.0584	-10.9489
20.2805	-10.3757
22.0976	-8.95925
23.5123	-9.03945
23.2535	-10.9686
21.8808	-8.29757
21.8624	-8.63551
22.5674	-5.94327
23.8088	-8.01643
21.5552	-5.13317
21.6821	-9.0902
23.3215	-9.28929
24.3567	-8.03
22.3704	-6.18424
21.1277	-5.88175
20.9814	-8.00529
21.8145	-7.26205
21.6701	-5.45876
21.1374	-11.5928
19.8506	-11.1507
20.5298	-8.09331
20.7019	-9.7189
21.8529	-11.0688
22.3719	-8.23223
22.4431	-11.593
21.0849	-9.82641
22.7331	-12.2683
24.6447	-12.1549
20.8395	-11.7306
19.585	-10.4768
21.3891	-8.30087
20.2837	-8.76332
19.4848	-10.7168
20.0991	-10.3029
20.9165	-9.75863
20.5783	-11.5203
21.915	-9.6058
21.0088	-10.5235
21.0821	-9.85104
20.7356	-8.15115
21.242	-10.3155
21.124	-6.87223
23.8581	-10.361
22.3791	-10.6406
21.6979	-10.5512
21.8462	-10.9674
22.1379	-10.5057
23.7137	-11.921
23.291	-9.59852
22.2064	-11.5351
22.0832	-11.2821
21.238	-11.414
22.522	-9.64299
21.8684	-7.20191
20.5829	-10.3099
23.3964	-12.5242
23.972	-9.44906
22.9718	-6.76917
23.6246	-7.65473
23.4247	-10.3033
23.0058	-8.44334
23.8707	-9.02369
22.8396	-10.0288
22.9175	-9.71915
22.738	-8.52584
23.0161	-10.2601
22.62	-10.8569
22.414	-8.91834
22.259	-9.65449
21.9053	-8.6032
21.9952	-10.3676
21.91	-9.76824
22.4178	-9.14936
22.9828	-8.21411
22.3157	-9.54996
23.2294	-8.91023
25.041	-8.80596
20.4925	-11.2311
23.3255	-8.70577
22.8355	-9.21765
22.5534	-8.89829
23.2135	-9.63263
22.948	-9.86278
22.3523	-9.26868
20.9763	-7.06806
21.4415	-5.06199
23.7295	-11.3073
22.7687	-9.20543
22.9986	-9.81148
20.7468	-11.3219
22.5315	-8.19287
21.2403	-6.67676
24.6335	-9.97353
20.9053	-10.261
21.6156	-5.80685
23.0184	-9.0988
23.3597	-9.12817
23.1235	-8.20346
20.915	-9.92835
21.6005	-11.213
23.131	-8.73497
20.7341	-8.81191
21.8426	-9.43841
23.0164	-7.6752
24.0479	-11.5338
20.981	-9.07077
22.8068	-12.6831
23.699	-12.762
24.2697	-9.94039
23.2604	-11.6438
24.435	-11.165
23.6783	-11.438
24.5213	-10.5523
21.555	-7.09228
23.439	-11.2263
22.6385	-10.9416
23.8954	-10.99
22.9323	-10.8413
22.0062	-12.1754
22.8772	-11.0225
24.313	-10.9576
24.3388	-11.5056
24.7618	-11.8124
23.2441	-11.8629
21.1789	-10.7984
22.3723	-12.1838
24.6081	-9.80098
23.5819	-11.6341
22.7287	-11.7338
23.3542	-12.791
23.9558	-10.8152
24.4128	-12.4163
22.6141	-9.36875
23.8754	-12.3091
23.4696	-10.839
23.9176	-11.4685
22.4913	-11.9039
23.1704	-11.4146
23.0193	-11.7893
21.0894	-8.14502
23.4042	-10.9654
23.9218	-9.76826
24.468	-11.4834
21.9357	-8.97943
20.8646	-5.19404
23.6739	-11.3051
22.5248	-9.91574
23.9343	-11.3416
24.0401	-10.1158
23.7993	-10.3114
22.7455	-10.793
21.3864	-12.2573
21.3988	-12.1341
23.3645	-12.5548
22.3334	-13.3388
22.7758	-12.7916
21.1424	-12.5846
21.8755	-12.9027
21.2106	-11.4113
22.2825	-13.0066
20.858	-12.713
20.785	-12.443
21.7301	-13.168
21.5725	-12.1109
20.9447	-12.2749
21.6781	-13.0088
20.67	-12.0365
22.2087	-12.8502
22.728	-13.1039
22.3501	-12.9603
21.9242	-12.4749
21.2694	-12.7719
21.5193	-12.6905
21.3803	-12.6434
21.5921	-12.5522
22.0048	-12.7793
21.4362	-10.2829
24.0614	-11.0195
20.4679	-8.91141
21.9314	-7.65751
20.6221	-10.1966
22.3664	-12.0792
20.9356	-10.2722
24.4935	-9.10249
19.9999	-8.55163
19.8659	-9.60406
20.1541	-8.15847
20.0449	-7.55554
20.4529	-8.5761
20.7541	-8.06816
20.0305	-7.50505
20.6421	-10.9627
22.3973	-11.133
19.9019	-6.93999
20.8587	-9.2278
20.4255	-10.1066
23.348	-9.78813
20.5577	-9.19995
22.5796	-5.62505
22.2526	-10.6262
21.4985	-10.244
23.8571	-8.29193
20.4506	-6.9809
21.553	-8.01895
24.2186	-12.6672
23.337	-8.73717
24.7758	-11.7187
21.2613	-9.6776
20.8121	-8.6872
24.8853	-11.3945
21.7966	-6.89913
24.9224	-10.9139
21.9322	-6.68444
22.4457	-11.3675
20.7795	-6.40069
24.4133	-11.1568
20.7204	-6.0135
22.0434	-5.90474
24.4774	-12.3652
22.3065	-5.36728
23.575	-9.84878
24.3956	-11.6695
24.8782	-12.0091
23.5155	-10.9803
23.1735	-10.4685
25.118	-10.792
23.107	-10.0193
24.6445	-8.93465
23.7099	-11.1003
24.682	-10.7416
22.9152	-11.9424
20.186	-9.97001
23.5728	-8.07501
22.7612	-12.3789
24.9526	-11.6254
22.0221	-6.1563
23.3751	-9.73058
22.9222	-8.4508

## Sheet: Fig. 4e
Site	ESAI
Tumor border	0.490283
Tumor core	0.86926
Tumor adjacent	0.641821
Tumor adjacent	0.0700605
Tumor core	0.350026
Tumor adjacent	0.00359343
Tumor adjacent	0.053859
Tumor border	0.0526316
Tumor core	0.429147
Tumor core	0.180941
Tumor border	0.355528
Tumor border	0.0108774
Tumor border	0.200299
Tumor adjacent	0.00765957
Tumor adjacent	0.024055
Tumor core	0.0346975
Tumor adjacent	0.0358423
Tumor adjacent	0.00811908
Tumor adjacent	0
Tumor border	0.389458
Tumor border	0.011925
Tumor core	0.165029
Tumor core	0.00803213
Tumor border	0.0376884
Tumor border	0.021148
Tumor core	0
Tumor core	0.591549
Normal tissue	0.00126442
Normal tissue	0.00621891

## Sheet: Fig. 4i
Sample	FPKM	Live	Days
TCGA-AF-3400-01A	1637.7	alive	1049
TCGA-AA-3966-01A	890.5	alive	61
TCGA-AY-6196-01A	886	alive	6
TCGA-A6-2674-01A	736.9	alive	1331
TCGA-CM-5863-01A	696.5	alive	457
TCGA-A6-2682-01A	656.7	dead	424
TCGA-DT-5265-01A	655.3	alive	384
TCGA-5M-AAT6-01A	653.6	dead	290
TCGA-AA-3554-01A	652.4	alive	546
TCGA-AA-3489-01A	643.6	dead	214
TCGA-CK-4951-01A	622	dead	2134
TCGA-AF-2690-01A	606.3	dead	524
TCGA-WS-AB45-01A	596.1	alive	2130
TCGA-AA-3870-01A	584.3	alive	912
TCGA-G4-6302-01A	558.9	dead	2047
TCGA-AG-3881-01A	535.7	alive	579
TCGA-F5-6464-01A	521.3	dead	303
TCGA-D5-6534-01A	508.6	alive	1316
TCGA-DC-6155-01A	506.1	alive	425
TCGA-A6-6651-01A	505.8	alive	662
TCGA-AZ-4308-01A	503	alive	3324
TCGA-D5-6536-01A	500.2	alive	543
TCGA-DC-6154-01A	500.2	alive	365
TCGA-A6-A566-01A	487.6	dead	758
TCGA-CM-4747-01A	485.9	alive	761
TCGA-AA-3715-01A	485.8	dead	579
TCGA-AA-3950-01A	482.8	alive	730
TCGA-AG-3901-01A	476.7	alive	761
TCGA-A6-6654-01A	467.4	alive	726
TCGA-AZ-4616-01A	454.9	dead	156
TCGA-AG-3883-01A	452.4	alive	31
TCGA-AA-A02O-01A	447	alive	28
TCGA-F5-6864-01A	440.9	alive	379
TCGA-A6-3810-01A	438.1	alive	1111
TCGA-A6-2676-01A	435.4	dead	1305
TCGA-AG-3609-01A	427.7	alive	608
TCGA-A6-3808-01A	414.2	alive	1014
TCGA-DM-A282-01A	407.6	alive	4233
TCGA-AA-A02R-01A	395.9	dead	670
TCGA-AA-3841-01A	395.9	alive	1124
TCGA-AA-A00N-01A	393.1	dead	122
TCGA-DY-A1H8-01A	388.6	dead	992
TCGA-AA-A00E-01A	388.6	alive	913
TCGA-AD-6964-01A	388.1	dead	331
TCGA-AA-A00J-01A	387.9	alive	549
TCGA-CM-6167-01A	386.4	alive	456
TCGA-AA-3544-01A	386.3	alive	426
TCGA-AA-3949-01A	385.8	alive	791
TCGA-AA-3833-01A	383.6	alive	485
TCGA-CM-6678-01A	381.6	alive	335
TCGA-AG-3878-01A	379.9	alive	30
TCGA-F4-6570-01A	379.2	dead	188
TCGA-AA-A01P-01A	376.8	dead	1158
TCGA-A6-6142-01A	375.5	alive	763
TCGA-CM-5341-01A	369.1	alive	884
TCGA-AM-5821-01A	368.9	alive	28
TCGA-AY-4071-01A	368.4	dead	29
TCGA-AA-3516-01A	365.8	dead	396
TCGA-AA-A00K-01A	356.5	alive	549
TCGA-AF-2687-01A	355	alive	1427
TCGA-A6-2681-01A	353.7	alive	1387
TCGA-CM-6674-01A	353.4	alive	394
TCGA-DM-A280-01A	350.7	dead	236
TCGA-CM-6162-01A	350.1	alive	365
TCGA-CM-4743-01A	349.8	alive	701
TCGA-EI-6507-01A	348.1	alive	607
TCGA-DM-A0XD-01A	344.6	dead	743
TCGA-AA-3812-01A	338.7	alive	1066
TCGA-F4-6703-01A	337.3	alive	1456
TCGA-AA-3866-01A	336.8	alive	518
TCGA-A6-2679-01A	336.2	alive	1366
TCGA-AG-A032-01A	335.8	alive	1157
TCGA-AA-3710-01A	335.1	alive	821
TCGA-CM-5348-01A	333.9	alive	699
TCGA-F4-6569-01A	327.2	alive	1087
TCGA-DM-A1HB-01A	326.9	alive	4126
TCGA-CM-5861-01A	324.7	alive	457
TCGA-A6-2686-01A	324.3	dead	1126
TCGA-EI-7004-01A	324.3	alive	257
TCGA-AA-3973-01A	323.8	alive	397
TCGA-AA-3506-01A	322.9	alive	1765
TCGA-AG-3600-01A	322.4	alive	184
TCGA-F4-6704-01A	320.9	alive	47
TCGA-AG-4008-01A	318	alive	518
TCGA-AD-6889-01A	317	dead	2532
TCGA-A6-2685-01A	315.9	alive	1133
TCGA-F4-6809-01A	315	dead	403
TCGA-AD-6895-01A	314.4	alive	763
TCGA-AD-6901-01A	314.2	dead	682
TCGA-G5-6572-01A	314.1	dead	1432
TCGA-AA-A00F-01A	313.4	alive	1035
TCGA-DC-6156-01A	312.7	alive	943
TCGA-AG-3882-01A	311.4	alive	608
TCGA-AY-4070-01A	310.9	dead	496
TCGA-F5-6813-01A	310.6	dead	598
TCGA-CM-6679-01A	308.9	alive	306
TCGA-A6-6782-01A	308.5	alive	617
TCGA-CM-6169-01A	307.4	alive	396
TCGA-AG-3605-01A	307.3	alive	30
TCGA-AA-3837-01A	307.1	alive	1186
TCGA-AZ-6605-01A	306.2	dead	159
TCGA-A6-4107-01A	306	alive	987
TCGA-D5-6540-01A	303.8	alive	491
TCGA-AA-3952-01A	303.2	dead	61
TCGA-AA-A03J-01A	302.8	alive	1246
TCGA-AZ-6598-01A	301.6	dead	1503
TCGA-AA-A01D-01A	301.4	dead	334
TCGA-G4-6297-01A	300.9	alive	2506
TCGA-F4-6459-01A	300.2	dead	262
TCGA-CM-4752-01A	299.8	alive	396
TCGA-D5-6531-01A	299.6	alive	540
TCGA-D5-6928-01A	298.9	alive	354
TCGA-AA-3851-01A	298.6	alive	1006
TCGA-AA-A01T-01A	298.4	alive	1005
TCGA-EI-6509-01A	297.5	alive	517
TCGA-AH-6643-01A	296.4	dead	1314
TCGA-CM-4750-01A	296.1	alive	244
TCGA-EI-6512-01A	293.1	alive	538
TCGA-D5-6930-01A	291	alive	406
TCGA-AA-3549-01A	290.1	alive	639
TCGA-AG-A023-01A	287.2	dead	1581
TCGA-AA-3939-01A	284.5	alive	395
TCGA-AA-3877-01A	283.9	alive	943
TCGA-F4-6808-01A	283.3	alive	1024
TCGA-AG-3887-01A	281.9	alive	1124
TCGA-AA-A00D-01A	279.3	alive	578
TCGA-AG-3574-01A	278.4	dead	1096
TCGA-F5-6812-01A	277.2	alive	1110
TCGA-CA-5255-01A	277	alive	376
TCGA-AA-3818-01A	275.8	dead	30
TCGA-AG-4001-01A	274	alive	1096
TCGA-CI-6624-01C	272.8	alive	1466
TCGA-AA-3525-01A	271.8	alive	245
TCGA-AZ-6601-01A	271.5	dead	3042
TCGA-CA-6717-01A	270.2	alive	388
TCGA-G4-6627-01A	269.5	alive	2275
TCGA-AA-3941-01A	269.5	alive	730
TCGA-A6-4105-01A	267.8	dead	442
TCGA-AG-3728-01A	267.2	alive	912
TCGA-D5-6932-01A	266.2	alive	346
TCGA-AG-3898-01A	264.5	alive	1461
TCGA-D5-5537-01A	264	dead	1381
TCGA-AA-3994-01A	261.7	alive	822
TCGA-AG-3575-01A	260.9	alive	365
TCGA-D5-5538-01A	260.5	dead	1661
TCGA-CM-5349-01A	259.8	alive	915
TCGA-AZ-6600-01A	259.5	dead	368
TCGA-CM-5868-01A	258.9	alive	518
TCGA-AA-3861-01A	257	alive	914
TCGA-D5-6529-01A	256.5	alive	614
TCGA-CK-6748-01A	256.4	alive	61
TCGA-G4-6299-01A	256.4	alive	2268
TCGA-AZ-4323-01A	255.2	dead	43
TCGA-AD-5900-01A	254.5	alive	370
TCGA-AZ-5403-01A	252.9	dead	1910
TCGA-AZ-4615-01A	249.4	alive	1002
TCGA-EI-6917-01A	249.2	alive	531
TCGA-AD-6899-01A	248	dead	176
TCGA-G4-6586-01A	247.4	alive	1089
TCGA-A6-A565-01A	247.1	dead	494
TCGA-AG-3894-01A	247	alive	426
TCGA-AH-6644-01A	246.4	alive	838
TCGA-G4-6298-01A	245.9	dead	715
TCGA-F4-6806-01A	243.9	alive	1260
TCGA-AG-3999-01A	243.7	alive	853
TCGA-CM-5344-01A	243.3	alive	670
TCGA-F4-6461-01A	242.6	dead	338
TCGA-AG-3581-01A	242.4	alive	215
TCGA-AA-A01R-01A	242.1	alive	1065
TCGA-AA-3509-01A	242	alive	1915
TCGA-DC-6158-01A	241.7	dead	334
TCGA-AA-3492-01A	241.2	dead	92
TCGA-AA-3519-01A	240.3	alive	276
TCGA-AZ-4682-01B	239.9	dead	680
TCGA-F4-6807-01A	239.1	alive	1309
TCGA-D5-6926-01A	238.9	alive	275
TCGA-AA-3666-01A	238.6	dead	61
TCGA-EI-6511-01A	238.1	alive	482
TCGA-AG-3893-01A	237.6	alive	1065
TCGA-A6-A5ZU-01A	236.9	alive	293
TCGA-AA-A01X-01A	236.9	alive	791
TCGA-AD-6890-01A	236.6	alive	746
TCGA-AA-A00A-01A	235.8	alive	1157
TCGA-AG-4022-01A	235.5	alive	1400
TCGA-AF-A56N-01A	235.1	alive	360
TCGA-CM-6168-01A	234.9	alive	395
TCGA-NH-A50V-01A	234.7	alive	588
TCGA-AG-3584-01A	234.5	dead	730
TCGA-AA-3860-01A	230.2	alive	945
TCGA-AA-3681-01A	229.1	alive	182
TCGA-AA-3811-01A	229.1	dead	306
TCGA-CA-6716-01A	228.9	alive	371
TCGA-AA-A01C-01A	228.5	alive	457
TCGA-AY-A8YK-01A	227.8	alive	573
TCGA-AA-3854-01A	227.7	alive	1096
TCGA-F4-6855-01A	227.6	alive	1442
TCGA-AG-3731-01A	227.4	alive	1126
TCGA-CK-4948-01B	227.2	alive	4502
TCGA-AA-3520-01A	226.8	alive	731
TCGA-AA-A00R-01A	226.6	alive	30
TCGA-D5-6898-01A	226.4	alive	229
TCGA-EI-6514-01A	224.2	alive	496
TCGA-CK-5916-01A	224	dead	643
TCGA-CM-6171-01A	222.9	alive	427
TCGA-3L-AA1B-01A	220.5	alive	475
TCGA-D5-7000-01A	220.1	alive	312
TCGA-F4-6805-01A	220.1	alive	1047
TCGA-G4-6321-01A	218.2	alive	672
TCGA-G4-6309-01A	218.2	alive	2600
TCGA-AA-3821-01A	218.1	alive	31
TCGA-AA-3864-01A	218	alive	1612
TCGA-AA-3696-01A	217.5	dead	153
TCGA-CA-6719-01A	217.4	alive	435
TCGA-AA-A017-01A	216.1	alive	457
TCGA-A6-5667-01A	216	alive	887
TCGA-AG-3885-01A	215.5	alive	546
TCGA-AA-A02Y-01A	215.2	alive	1216
TCGA-G4-6314-01A	214.9	alive	1093
TCGA-CM-4748-01A	214.2	alive	792
TCGA-AA-3655-01A	213.6	alive	1856
TCGA-AD-6548-01A	213.5	alive	650
TCGA-AZ-6599-01A	213.1	dead	206
TCGA-A6-5664-01A	212	alive	672
TCGA-AA-3672-01A	210.6	alive	28
TCGA-D5-6924-01A	210.4	alive	435
TCGA-CM-5860-01A	210.3	alive	974
TCGA-CA-6718-01A	210.2	dead	306
TCGA-AF-4110-01A	210	alive	912
TCGA-AA-3543-01A	209.6	alive	30
TCGA-AA-3930-01A	209.5	dead	61
TCGA-AU-3779-01A	208.8	alive	441
TCGA-AG-A00H-01A	208.7	alive	790
TCGA-AA-A00Q-01A	208.2	alive	1278
TCGA-D5-6927-01A	208	alive	287
TCGA-AA-3531-01A	207.8	alive	1035
TCGA-AZ-6607-01A	207.6	dead	97
TCGA-AD-6888-01A	207.2	dead	472
TCGA-AA-A01K-01A	206.6	alive	943
TCGA-F4-6463-01A	206.6	alive	1087
TCGA-AG-3587-01A	205.4	alive	1400
TCGA-CL-5918-01A	204.7	alive	218
TCGA-AZ-4315-01A	204.6	alive	1776
TCGA-BM-6198-01A	203.6	alive	646
TCGA-F5-6814-01A	203.2	alive	1131
TCGA-AG-A026-01A	202.7	dead	59
TCGA-AG-3608-01A	202.4	alive	485
TCGA-AF-2691-01A	202.2	alive	1309
TCGA-AM-5820-01A	202.2	alive	14
TCGA-AA-A02F-01A	201.6	alive	1216
TCGA-AZ-4313-01A	199.9	alive	2310
TCGA-F4-6856-01A	199.7	alive	1074
TCGA-AG-A011-01A	199.7	alive	1126
TCGA-CI-6621-01A	199.3	alive	419
TCGA-CM-6166-01A	198.8	alive	669
TCGA-AG-A01J-01A	198.1	alive	31
TCGA-DC-6681-01A	197	alive	790
TCGA-AA-3975-01A	196.5	alive	1036
TCGA-A6-5666-01A	196.5	alive	995
TCGA-DY-A1DG-01A	196.1	dead	1566
TCGA-CM-6165-01A	196	alive	488
TCGA-AG-3612-01A	195.7	alive	608
TCGA-DY-A1DF-01A	195.4	dead	734
TCGA-AA-3971-01A	194.6	alive	489
TCGA-A6-2671-01A	193.9	dead	1331
TCGA-AA-3867-01A	193.8	alive	731
TCGA-DY-A1DC-01A	193.5	dead	1258
TCGA-AY-A71X-01A	193.5	alive	588
TCGA-AA-A02E-01A	193.1	dead	90
TCGA-AF-A56K-01A	193	alive	2635
TCGA-CM-6164-01A	192.7	alive	883
TCGA-D5-5539-01A	191.4	alive	596
TCGA-CK-4950-01A	190.7	alive	2599
TCGA-AA-3972-01A	190.5	alive	1551
TCGA-DC-5337-01A	190	alive	792
TCGA-AA-A00O-01A	189.8	alive	822
TCGA-AF-3913-01A	189.6	dead	316
TCGA-AA-A03F-01A	189.4	dead	549
TCGA-AA-A00W-01A	189.1	alive	456
TCGA-CM-4744-01A	188.9	alive	609
TCGA-G5-6641-01A	188.9	alive	804
TCGA-AG-A01N-01A	188.9	alive	943
TCGA-AY-A54L-01A	188.8	alive	525
TCGA-AA-3532-01A	188.6	alive	882
TCGA-DM-A0XF-01A	188.4	dead	1162
TCGA-AG-A036-01A	188.2	alive	3562
TCGA-F5-6702-01A	188.1	alive	869
TCGA-AA-3556-01A	188	alive	700
TCGA-AA-3510-01A	187.5	alive	1946
TCGA-NH-A6GC-01A	186.3	alive	389
TCGA-AZ-4684-01A	186.3	alive	1977
TCGA-AA-3815-01A	185.9	alive	1005
TCGA-D5-6922-01A	185.8	alive	308
TCGA-AA-3538-01A	185.5	alive	791
TCGA-A6-5657-01A	185.5	alive	962
TCGA-AG-4021-01A	183.2	dead	121
TCGA-G4-6628-01A	182.5	alive	2424
TCGA-G4-6588-01A	181.9	alive	796
TCGA-AA-3548-01A	181.5	alive	1034
TCGA-AA-A02K-01A	181.3	dead	426
TCGA-AA-A004-01A	180.1	alive	424
TCGA-D5-6929-01A	179.3	alive	408
TCGA-AA-A024-01A	179.3	dead	1188
TCGA-CM-4751-01A	179	alive	822
TCGA-DM-A1DA-01A	178.7	dead	228
TCGA-AG-3611-01A	178.5	alive	424
TCGA-AG-3896-01A	178.1	alive	31
TCGA-NH-A8F8-01A	177.8	dead	511
TCGA-CM-6163-01A	177.3	alive	90
TCGA-AA-3553-01A	177	alive	730
TCGA-F5-6811-01A	177	alive	979
TCGA-AA-A02H-01A	177	dead	61
TCGA-AZ-6603-01A	176.8	dead	899
TCGA-G5-6233-01A	175.8	dead	556
TCGA-AA-3869-01A	175.6	dead	822
TCGA-A6-6138-01A	175.4	alive	685
TCGA-CM-4746-01A	175.2	alive	1126
TCGA-CK-5913-01A	175	alive	1561
TCGA-DY-A1DD-01A	174.7	dead	1741
TCGA-AZ-4614-01A	174.7	dead	172
TCGA-AA-3976-01A	174.5	alive	791
TCGA-AG-3726-01A	174.4	alive	243
TCGA-AA-3692-01A	174.1	dead	1095
TCGA-A6-3809-01A	173.2	alive	996
TCGA-D5-6537-01A	172.8	dead	146
TCGA-5M-AAT4-01A	172.5	dead	49
TCGA-AG-3578-01A	172.1	alive	974
TCGA-AF-6655-01A	171.9	alive	609
TCGA-AA-3819-01A	171.8	alive	761
TCGA-D5-5541-01A	171.5	alive	1701
TCGA-AA-3530-01A	171.3	alive	580
TCGA-A6-5661-01A	171.2	alive	1020
TCGA-AA-3982-01A	170	alive	822
TCGA-AG-A014-01A	169.9	alive	485
TCGA-AA-3685-01A	169.7	alive	1127
TCGA-G4-6311-01A	169.6	alive	1199
TCGA-CL-5917-01A	169.1	alive	2376
TCGA-AF-2693-01A	168.5	alive	1155
TCGA-AA-3855-01A	168.4	alive	975
TCGA-CM-6675-01A	167.9	alive	397
TCGA-DM-A28M-01A	167.8	alive	2895
TCGA-AA-3511-01A	167.4	alive	212
TCGA-DC-5869-01A	167.3	alive	943
TCGA-AA-3496-01A	166.8	alive	31
TCGA-AG-3890-01A	166	alive	518
TCGA-AG-A00C-01A	165.9	alive	183
TCGA-AA-A01I-01A	165.9	alive	943
TCGA-EI-6513-01A	165.8	alive	497
TCGA-A6-5662-01A	165	alive	718
TCGA-EI-6885-01A	165	alive	415
TCGA-AG-3582-01A	165	dead	1096
TCGA-NH-A50U-01A	164.8	dead	334
TCGA-AA-3673-01A	164.6	alive	1522
TCGA-AA-3844-01A	164.3	alive	454
TCGA-A6-2683-01A	164.3	dead	504
TCGA-AF-6672-01A	164.2	alive	748
TCGA-CM-6677-01A	163.8	alive	337
TCGA-CA-5254-01A	162.2	alive	386
TCGA-CA-6715-01A	161.9	alive	383
TCGA-DM-A1D9-01A	161.9	alive	4270
TCGA-AA-3986-01A	161.7	alive	580
TCGA-AG-3727-01A	161.6	alive	30
TCGA-DY-A1DE-01A	161.6	alive	3932
TCGA-A6-2678-01A	161.3	alive	1286
TCGA-CM-6170-01A	161.2	alive	457
TCGA-AG-3594-01A	160.1	dead	61
TCGA-G4-6625-01A	158.6	alive	2792
TCGA-G4-6306-01A	158.4	alive	1359
TCGA-AH-6547-01A	157.9	dead	76
TCGA-DC-6683-01A	157.8	alive	762
TCGA-AA-3518-01A	157.7	alive	31
TCGA-D5-6923-01A	157.4	alive	378
TCGA-CK-6751-01A	157.2	alive	3780
TCGA-AD-6963-01A	157.1	alive	834
TCGA-G4-6294-01A	156.1	dead	858
TCGA-AG-4005-01A	155.8	alive	427
TCGA-DM-A0X9-01A	155.4	alive	3641
TCGA-A6-5660-01A	154.6	alive	888
TCGA-AA-3514-01A	154.6	alive	31
TCGA-AF-5654-01A	154	dead	512
TCGA-AA-3956-01A	153.6	alive	1035
TCGA-DM-A28A-01A	153.2	dead	805
TCGA-AU-6004-01A	152.7	alive	824
TCGA-CM-5862-01A	151.6	dead	153
TCGA-AA-A00U-01A	150.9	alive	518
TCGA-AG-A008-01A	150.9	alive	424
TCGA-AA-3667-01A	150.1	alive	426
TCGA-AA-3678-01A	149.2	alive	1430
TCGA-F5-6571-01A	148.3	alive	1288
TCGA-AA-3662-01A	148.2	alive	184
TCGA-QG-A5YW-01A	148.1	alive	896
TCGA-AG-3583-01A	147.8	dead	610
TCGA-A6-6781-01B	147.6	alive	598
TCGA-CM-6680-01A	147.5	alive	366
TCGA-AG-3598-01A	147.4	alive	1522
TCGA-DM-A288-01A	147	dead	427
TCGA-AA-A01Z-01A	147	alive	1126
TCGA-F4-6854-01A	146.7	alive	16
TCGA-CA-5797-01A	146.7	alive	383
TCGA-A6-6649-01A	146.7	alive	735
TCGA-AA-3858-01A	145.6	alive	945
TCGA-F5-6465-01A	144.9	alive	1506
TCGA-A6-2680-01A	144.7	alive	1068
TCGA-AA-3842-01A	144.5	alive	1126
TCGA-EI-7002-01A	144	alive	364
TCGA-AA-3680-01A	143.8	dead	335
TCGA-AA-3679-01A	143.5	alive	457
TCGA-AG-3599-01A	143.2	alive	366
TCGA-CL-4957-01A	143	dead	425
TCGA-AA-3989-01A	142.3	dead	242
TCGA-AA-A029-01A	142.2	alive	1581
TCGA-AA-3560-01A	142.1	alive	608
TCGA-EI-6883-01A	140.9	alive	350
TCGA-AH-6544-01A	140.7	alive	1173
TCGA-CI-6623-01B	140.5	alive	1443
TCGA-DM-A1D8-01A	140.1	dead	383
TCGA-AA-3561-01A	140.1	alive	424
TCGA-AA-3862-01A	139.9	alive	914
TCGA-AA-A00L-01A	139.2	alive	1157
TCGA-A6-6780-01A	138.4	alive	612
TCGA-G4-6322-01A	138.1	alive	792
TCGA-DM-A1DB-01A	138	dead	1348
TCGA-D5-6541-01A	137.3	alive	474
TCGA-G5-6235-01A	137.1	alive	1696
TCGA-NH-A6GA-01A	137	dead	302
TCGA-AA-3562-01A	136.9	alive	608
TCGA-AA-A01Q-01A	136.6	alive	31
TCGA-AA-A02W-01A	136.5	alive	1247
TCGA-AF-2692-01A	136.4	alive	412
TCGA-AA-3522-01A	136.1	alive	1127
TCGA-AA-A02J-01A	135.5	dead	153
TCGA-DM-A1HA-01A	135.1	alive	4000
TCGA-AG-3742-01A	134.4	alive	30
TCGA-F5-6863-01A	134.3	dead	361
TCGA-D5-6535-01A	133.7	alive	460
TCGA-AA-3526-01A	133.4	alive	580
TCGA-AA-3968-01A	133.2	alive	669
TCGA-AA-3542-01A	133.1	alive	395
TCGA-EI-6884-01A	133	alive	328
TCGA-AA-3688-01A	132.9	alive	578
TCGA-A6-6653-01A	132.8	alive	742
TCGA-DY-A0XA-01A	132.7	alive	3846
TCGA-QG-A5Z2-01A	132.6	alive	952
TCGA-D5-6931-01A	131.5	alive	365
TCGA-QG-A5Z1-01A	131.3	dead	256
TCGA-AA-3495-01A	131.3	alive	1127
TCGA-EF-5831-01A	131.1	alive	127
TCGA-AH-6549-01A	130.8	alive	532
TCGA-DC-4749-01A	130.6	alive	762
TCGA-AG-3592-01A	129.7	alive	1035
TCGA-AA-3947-01A	129.4	alive	1004
TCGA-A6-2675-01A	128.9	alive	1321
TCGA-4N-A93T-01A	128.5	alive	146
TCGA-CM-6676-01A	128.4	alive	337
TCGA-AA-A01V-01A	128.3	alive	31
TCGA-AA-3524-01A	127.8	alive	1096
TCGA-AG-A002-01A	127.7	alive	638
TCGA-G4-6323-01A	127.6	alive	419
TCGA-A6-3807-01A	126.8	alive	1054
TCGA-AG-3892-01A	126.5	alive	396
TCGA-AF-A56L-01A	126.5	alive	2007
TCGA-G4-6310-01A	126.2	alive	1935
TCGA-AF-6136-01A	125.9	alive	741
TCGA-AA-3955-01A	125.4	alive	638
TCGA-AG-4007-01A	125.2	alive	31
TCGA-T9-A92H-01A	125	alive	362
TCGA-AA-A01F-01A	124.9	alive	974
TCGA-AH-6903-01A	124.7	alive	592
TCGA-AF-3911-01A	123.8	alive	1148
TCGA-DC-6682-01A	123.5	alive	762
TCGA-AY-6386-01A	122.3	alive	542
TCGA-A6-5665-01A	121.8	alive	671
TCGA-AG-3591-01A	121.2	alive	1035
TCGA-EI-6510-01A	120.2	alive	556
TCGA-CI-6619-01B	120.1	alive	184
TCGA-DM-A285-01A	120	dead	179
TCGA-D5-6532-01A	119.9	alive	555
TCGA-AG-A02G-01A	119.9	dead	1185
TCGA-CK-4952-01A	119.3	alive	475
TCGA-AG-A020-01A	118.9	alive	31
TCGA-G4-6307-01A	118.8	alive	1674
TCGA-AA-3848-01A	118.7	dead	306
TCGA-AA-3675-01A	118.4	alive	1431
TCGA-G4-6317-01A	118.3	alive	1095
TCGA-AA-3875-01A	118.1	alive	549
TCGA-F4-6460-01A	118	dead	972
TCGA-AA-3517-01A	117.5	alive	1186
TCGA-AA-A00Z-01A	116.2	alive	669
TCGA-AA-3856-01A	116.2	alive	30
TCGA-A6-5659-01A	115	alive	926
TCGA-CI-6622-01A	115	alive	1362
TCGA-AZ-6606-01A	114.6	dead	357
TCGA-AG-3593-01A	114.5	alive	1035
TCGA-AG-3909-01A	114.2	alive	608
TCGA-AA-3502-01A	113.8	alive	1065
TCGA-QG-A5YX-01A	113.4	alive	1003
TCGA-DM-A1D6-01A	112.5	dead	1518
TCGA-A6-6137-01A	112.3	alive	824
TCGA-G4-6304-01A	110.8	alive	1631
TCGA-4T-AA8H-01A	110.6	alive	385
TCGA-5M-AATE-01A	110.3	alive	1200
TCGA-D5-5540-01A	109.5	alive	1706
TCGA-AG-A015-01A	109.2	alive	1096
TCGA-AG-A00Y-01A	108.9	alive	700
TCGA-A6-A567-01A	107.9	dead	1881
TCGA-AD-A5EK-01A	107.5	alive	500
TCGA-AA-3660-01A	107.4	alive	2375
TCGA-G4-6303-01A	107.1	dead	2003
TCGA-EI-6506-01A	106.6	alive	625
TCGA-AA-3970-01A	106.1	alive	1096
TCGA-AG-3902-01A	105.6	alive	974
TCGA-DM-A28F-01A	105.1	dead	1094
TCGA-AA-3663-01A	104.7	alive	212
TCGA-QG-A5YV-01A	104.7	alive	1301
TCGA-AZ-6608-01A	103.7	dead	59
TCGA-EF-5830-01A	103.2	alive	106
TCGA-CM-5864-01A	103	alive	457
TCGA-AA-3846-01A	101.8	alive	518
TCGA-DC-6160-01A	100.9	alive	1339
TCGA-AA-A010-01A	100.8	alive	1064
TCGA-D5-6920-01A	100.6	alive	377
TCGA-DC-4745-01A	100.2	alive	639
TCGA-AG-3580-01A	99.7	alive	244
TCGA-F5-6861-01A	98.4	alive	1160
TCGA-AA-3555-01A	96.8	alive	911
TCGA-NH-A8F7-01A	96.5	alive	543
TCGA-A6-6141-01A	95.6	alive	255
TCGA-A6-6652-01A	95.1	alive	751
TCGA-AA-3831-01A	95	alive	547
TCGA-AA-3713-01A	94.9	alive	579
TCGA-DM-A1D0-01A	94.7	alive	3974
TCGA-A6-2672-01B	94.5	alive	1419
TCGA-G4-6320-01A	94.3	alive	804
TCGA-CK-4947-01B	92.8	alive	534
TCGA-AG-A02N-01A	92.7	alive	1885
TCGA-AA-3534-01A	92.3	alive	882
TCGA-A6-6140-01A	91.6	alive	734
TCGA-AA-3494-01A	91	alive	31
TCGA-DM-A28G-01A	90.3	dead	1849
TCGA-NH-A6GB-01A	89.6	alive	476
TCGA-EI-6882-01A	88.6	alive	262
TCGA-CA-5256-01A	88.3	alive	379
TCGA-CI-6620-01A	88.1	alive	1009
TCGA-G4-6626-01A	87.4	dead	1422
TCGA-DM-A1D4-01A	87.2	dead	2821
TCGA-AD-6965-01A	87.2	alive	805
TCGA-AA-3977-01A	86.8	alive	761
TCGA-AA-3664-01A	86.8	alive	1643
TCGA-CK-5914-01A	86.6	alive	669
TCGA-EI-6881-01A	85.2	alive	499
TCGA-DM-A28H-01A	84.9	alive	3561
TCGA-CK-6747-01A	83.2	alive	2523
TCGA-AG-A025-01A	83.2	alive	1520
TCGA-AA-3488-01A	82.2	dead	153
TCGA-CA-5796-01A	81.5	alive	377
TCGA-SS-A7HO-01A	81.1	alive	1829
TCGA-DM-A1D7-01A	80.6	dead	405
TCGA-NH-A5IV-01A	80.1	alive	588
TCGA-D5-6533-01A	80	alive	775
TCGA-AA-3980-01A	77.5	alive	822
TCGA-A6-A56B-01A	77.2	dead	1711
TCGA-AA-3697-01A	76.9	alive	2587
TCGA-AA-3552-01A	76.4	dead	396
TCGA-AH-6897-01A	75.6	alive	804
TCGA-CM-6172-01A	75.1	alive	335
TCGA-D5-6539-01A	74	alive	380
TCGA-NH-A50T-01A	73.5	alive	553
TCGA-CM-6161-01A	73	alive	457
TCGA-AG-3586-01A	72.4	alive	31
TCGA-DC-6157-01A	72.2	alive	1581
TCGA-AA-A01G-01A	72.1	alive	365
TCGA-G4-6315-01A	71.1	alive	1883
TCGA-DM-A28C-01A	70.2	dead	2475
TCGA-AY-A69D-01A	70.2	alive	543
TCGA-D5-6530-01A	68.8	alive	621
TCGA-AZ-5407-01A	68.3	alive	2683
TCGA-AY-6197-01A	67.8	alive	652
TCGA-CK-5912-01A	67.7	dead	1493
TCGA-RU-A8FL-01A	66.2	alive	1177
TCGA-G4-6293-01A	64.8	alive	4051
TCGA-AG-3725-01A	64.8	alive	638
TCGA-DM-A28E-01A	63.4	alive	3648
TCGA-AY-5543-01A	62.7	alive	1004
TCGA-G4-6295-01A	55.6	alive	254
TCGA-AA-A01S-01A	53.1	alive	31
TCGA-EI-6508-01A	52.8	alive	636
TCGA-A6-2684-01C	51.6	alive	1127
TCGA-AG-A016-01A	47.4	alive	276
TCGA-AA-3979-01A	43	alive	730
TCGA-D5-6538-01A	40.4	alive	521
TCGA-A6-6648-01A	39.5	alive	766
TCGA-AG-A02X-01A	37.6	alive	1247
TCGA-QL-A97D-01A	34.7	alive	666
TCGA-A6-2677-01B	34	dead	740
TCGA-DM-A28K-01A	31.8	alive	2988
TCGA-A6-5656-01B	31.6	alive	1001
TCGA-A6-6650-01A	29.1	alive	627
TCGA-AG-3732-01A	26	alive	1003

## Sheet: Fig. 5
Sample	Tissue_x	Tumor	Staging	Age	Sex	Site	perineural invasion	vascular invasion	peripancreatic infiltarion	ESAI%	ESAI_c (lymphocytes) %
CRR034520	Pancrease	N	NA			N	N	N	N	0.432725	2.1645
CRR034529	Pancrease	N	NA			N	N	N	N	5.52807	0
CRR034530	Pancrease	N	NA			N	N	N	N	0.521336	3.15789
CRR034521	Pancrease	N	NA			N	N	Y	N	0.673707	4.5045
CRR034522	Pancrease	N	NA			N	N	N	N	10.0394	71.9807
CRR034523	Pancrease	N	NA			N	N	N	N	0.651997	21.6216
CRR034524	Pancrease	N	NA			N	N	N	N	0.197759	33.3333
CRR034525	Pancrease	N	NA			N	N	N	N	0.349243	8.62069
CRR034526	Pancrease	N	NA			N	N	N	N	1.21637	13.2812
CRR034527	Pancrease	N	NA			N	N	N	N	0.442347	4.66667
CRR034528	Pancrease	N	NA			N	N	N	N	0.46961	0.497512
CRR034505	Pancrease	T	IB			Y	Y	Y	Y	19.6245	41.5909
CRR034506	Pancrease	T	IIB			Y	Y	Y	Y	23.5626	85.5892
CRR034507	Pancrease	T	III			Y	Y	Y	Y	37.5486	117.681
CRR034509	Pancrease	T	IIB			Y	Y	Y	Y	4.22496	54.6296
CRR034510	Pancrease	T	IIB			Y	Y	N	Y	11.5984	19.1696
CRR034511	Pancrease	T	IIB			Y	Y	Y	Y	19.3214	52.4808
CRR034512	Pancrease	T	IB			N	Y	N	N	4.80769	22.8385
CRR034513	Pancrease	T	IB			Y	Y	Y	Y	15.1365	78.3908
CRR034516	Pancrease	T	IB			Y	Y	Y	Y	41.2081	119.552
CRR034517	Pancrease	T	IB			Y	Y	N	Y	19.9649	35.6037
CRR034519	Pancrease	T	IB			Y	Y	N	Y	3.20157	8.02969
CRR034499	Pancrease	T	IIB			Y	N	N	Y	21.9193	40.5045
CRR034500	Pancrease	T	IB			Y	N	N	Y	12.813	29.8701
CRR034501	Pancrease	T	IIA			Y	N	N	Y	11.9289	37.8109
CRR034503	Pancrease	T	III			N	N	N	N	20.4442	60.9354
CRR034504	Pancrease	T	IIA			Y	Y	Y	Y	15.9102	23.9726
SRX6887739	Prostate	T	T4	82	M	tumor				3.30594
SRX6887740	Prostate	T	T3	82	M	tumor				7.37279
SRX6887741	Prostate	T	T2	86	M	tumor				4.31359
SRX6887742	Prostate	T	T4	78	M	tumor				3.12815
SRX8890105	Prostate	T	T4	65	M	tumor				14.775
SRX8890106	Prostate	T	T3	70	M	tumor				25.9685
5846_t1	Stomach		N1	72	M	nan				30.684
5846_n1	Stomach		N1	72	M	nan				0.108696
5866_n2	Stomach		N3a	86	F	nan				0.609343
5866_n1	Stomach		N3a	86	F	nan				0.681431
5866_t2	Stomach		N3a	86	F	nan				0.412736
5866_t1	Stomach		N3a	86	F	nan				0.543971
5931_pbmc	Stomach		N0	75	M	nan				15.725
6207_pbmc	Stomach		N0	70	F	nan				9.5898
6207_t1	Stomach		N0	70	F	nan				3.00836
6207_n1	Stomach		N0	70	F	nan				4.62428
6342_n1	Stomach		N3	65	M	nan				0.931099
6592_t1	Stomach		N0	59	F	nan				29.8588
6592_n1	Stomach		N0	59	F	nan				2.54885
6709_n1	Stomach		N3b	53	M	nan				0.898876
6709_t1	Stomach		N3b	53	M	nan				1.1396
6649_n1	Stomach		nan	67	F	nan				0.238663
6649_t1	Stomach		nan	67	F	nan				0.613497
scrEXT003_hg19	Colon	N	II	81	F	normal tissue				6.54734
scrEXT002_hg19	Colon	T	II	81	F	tumour border				32.8986
scrEXT001_hg19	Colon	T	II	81	F	tumour core				46.5029
scrEXT011_hg19	Colon	N	III	86	F	normal tissue				5.11064
scrEXT010_hg19	Colon	T	III	86	F	tumour border				26.228
scrEXT009_hg19	Colon	T	III	86	F	tumour core				30.0282
scrEXT014_hg19	Colon	N	IV	50	F	normal tissue				2.34899
scrEXT013_hg19	Colon	T	IV	50	F	tumour border				16.6874
scrEXT012_hg19	Colon	T	IV	50	F	tumour core				15.3218
scrEXT017_hg19	Colon	N		33	F	normal tissue				39.092
scrEXT016_hg19_c	Colon	T		33	F	tumour border				5
scrEXT015_hg19_c	Colon	T		33	F	tumour core				3.3534
scrEXT020_hg19	Colon	N		81	M	normal tissue				0.760135
scrEXT019_hg19	Colon	T		81	M	tumour border				1.07604
scrEXT018_hg19	Colon	T		81	M	tumour core				25.9273
scrEXT023_hg19	Colon	N	II	52	M	normal tissue				0.805369
scrEXT022_hg19	Colon	T	II	52	M	tumour border				3.63196
scrEXT021_hg19	Colon	T	II	52	M	tumour core				14.1653
scrEXT026_hg19	Colon	N		77	F	normal tissue				0
scrEXT025_hg19	Colon	T		77	F	tumour border				2.07101
scrEXT024_hg19	Colon	T		77	F	tumour core				0
scrEXT029_hg19	Colon	N	II	84	M	normal tissue				0.358056
scrEXT028_hg19	Colon	T	II	84	M	tumour border				1.17845
scrEXT027_hg19	Colon	T	II	84	M	tumour core				0.796813
scrEXT032_hg19	Colon	N	I	85	M	normal tissue				3.46021
scrEXT031_hg19	Colon	T	I	85	M	tumour border				28.0295
scrEXT030_hg19	Colon	T	I	85	M	tumour core				37.1681

## Sheet: Fig. 5d
type	P values	P values (-log)
ESAI_c	0.005479	2.26133
sEVsBulk	0.718816	0.143382
sEVsBulk	0.122823	0.910722
sEVsBulk	0.0101194	1.99485
sEVsBulk	0.643429	0.191499
sEVsBulk	0.50372	0.297811
sEVsBulk	0.410536	0.386649
sEVsBulk	0.164915	0.78274
sEVsBulk	0.0396499	1.40176
sEVsBulk	0.157231	0.803463
sEVsBulk	0.877371	0.0568169
sEVsBulk	0.958979	0.0181908
sEVsBulk	0.918067	0.0371256
sEVsBulk	0.25782	0.588683
sEVsBulk	0.0640775	1.19329
sEVsBulk	0.0236286	1.62656
sEVsBulk	0.015631	1.80601
sEVsBulk	0.797046	0.0985167
sEVsBulk	0.643429	0.191499
sEVsBulk	0.571544	0.24295
sEVsBulk	0.217044	0.663452
sEVsBulk	0.718816	0.143382
sEVsBulk	0.217044	0.663452
sEVsBulk	0.181126	0.742019
sEVsBulk	0.303626	0.517661
sEVsBulk	0.440401	0.356152
sEVsBulk	0.110831	0.955338
sEVsBulk	0.836996	0.0772768
sEVsBulk	0.0269887	1.56882
sEVsBulk	0.836996	0.0772768
sEVsBulk	0.836996	0.0772768
sEVsBulk	0.381908	0.418041
sEVsBulk	0.122823	0.910722
sEVsBulk	0.122823	0.910722
sEVsBulk	0.280087	0.552707
sEVsBulk	0.918067	0.0371256
sEVsBulk	0.797046	0.0985167
sEVsBulk	0.0640775	1.19329
sEVsBulk	0.757621	0.120548
sEVsBulk	0.149821	0.824428
sEVsBulk	0.607011	0.216803
sEVsBulk	0.50372	0.297811
sEVsBulk	0.25782	0.588683
sEVsBulk	0.643429	0.191499
sEVsBulk	0.410536	0.386649
sEVsBulk	0.164915	0.78274
sEVsBulk	0.877371	0.0568169
sEVsBulk	0.0448623	1.34812
sEVsBulk	0.303626	0.517661
sEVsBulk	0.381908	0.418041
sEVsBulk	0.050641	1.2955
sEVsBulk	0.181126	0.742019
sEVsBulk	0.797046	0.0985167
sEVsBulk	0.280087	0.552707
sEVsBulk	0.328443	0.48354
sEVsBulk	0.217044	0.663452
sEVsBulk	0.164915	0.78274
sEVsBulk	0.471474	0.326542
sEVsBulk	0.303626	0.517661
sEVsBulk	0.643429	0.191499
sEVsBulk	0.0570308	1.24389
sEVsBulk	0.089633	1.04753
sEVsBulk	0.718816	0.143382
sEVsBulk	0.718816	0.143382
sEVsBulk	0.643429	0.191499
sEVsBulk	0.537094	0.26995
sEVsBulk	0.280087	0.552707
sEVsBulk	0.680724	0.167029
sEVsBulk	0.718816	0.143382
sEVsBulk	0.440401	0.356152
sEVsBulk	0.877371	0.0568169
sEVsBulk	0.958979	0.0181908
sEVsBulk	0.757621	0.120548
sEVsBulk	0.918067	0.0371256
sEVsBulk	0.122823	0.910722
sEVsBulk	0.110831	0.955338
sEVsBulk	0.0803306	1.09512
sEVsBulk	0.303626	0.517661
sEVsBulk	0.135804	0.867087
sEVsBulk	0.0803306	1.09512
sEVsBulk	0.571544	0.24295
sEVsBulk	0.0135547	1.86791
sEVsBulk	0.877371	0.0568169
sEVsBulk	0.236812	0.625596
sEVsBulk	0.280087	0.552707
sEVsBulk	0.181126	0.742019
sEVsBulk	0.328443	0.48354
sEVsBulk	0.354539	0.450335
sEVsBulk	0.354539	0.450335
sEVsBulk	0.135804	0.867087
sEVsBulk	0.958979	0.0181908
sEVsBulk	0.0396499	1.40176
sEVsBulk	1	0
sEVsBulk	0.0269887	1.56882
sEVsBulk	0.471474	0.326542
sEVsBulk	0.0206376	1.68534
sEVsBulk	0.471474	0.326542
sEVsBulk	0.015631	1.80601
sEVsBulk	0.0236286	1.62656
sEVsBulk	0.0570308	1.24389
sEVsBulk	0.217044	0.663452
CellBulk	0.381908	0.418041
CellBulk	0.410536	0.386649
CellBulk	0.050641	1.2955
CellBulk	0.718816	0.143382
CellBulk	0.217044	0.663452
CellBulk	0.836996	0.0772768
CellBulk	0.0718282	1.14371
CellBulk	0.410536	0.386649
CellBulk	0.571544	0.24295
CellBulk	0.236812	0.625596
CellBulk	0.537094	0.26995
CellBulk	0.0307536	1.5121
CellBulk	0.122823	0.910722
CellBulk	0.607011	0.216803
CellBulk	0.718816	0.143382
CellBulk	0.718816	0.143382
CellBulk	0.571544	0.24295
CellBulk	0.643429	0.191499
CellBulk	0.0448623	1.34812
CellBulk	0.797046	0.0985167
CellBulk	0.181126	0.742019
CellBulk	0.440401	0.356152
CellBulk	0.25782	0.588683
CellBulk	0.607011	0.216803
CellBulk	0.280087	0.552707
CellBulk	0.050641	1.2955
CellBulk	0.410536	0.386649
CellBulk	0.236812	0.625596
CellBulk	0.050641	1.2955
CellBulk	0.164915	0.78274
CellBulk	0.0269887	1.56882
CellBulk	0.877371	0.0568169
CellBulk	0.198491	0.702258
CellBulk	0.0803306	1.09512
CellBulk	0.015631	1.80601
CellBulk	0.110831	0.955338
CellBulk	0.110831	0.955338
CellBulk	0.381908	0.418041
CellBulk	0.958979	0.0181908
CellBulk	0.537094	0.26995
CellBulk	0.718816	0.143382
CellBulk	0.236812	0.625596
CellBulk	0.0640775	1.19329
CellBulk	0.410536	0.386649
CellBulk	0.958979	0.0181908
CellBulk	0.680724	0.167029
CellBulk	0.0718282	1.14371
CellBulk	0.571544	0.24295
CellBulk	0.410536	0.386649
CellBulk	0.089633	1.04753
CellBulk	0.836996	0.0772768
CellBulk	0.110831	0.955338
CellBulk	0.0269887	1.56882
CellBulk	0.135804	0.867087
CellBulk	0.50372	0.297811
CellBulk	0.181126	0.742019
CellBulk	0.797046	0.0985167
CellBulk	0.537094	0.26995
CellBulk	0.643429	0.191499
CellBulk	0.25782	0.588683
CellBulk	0.050641	1.2955
CellBulk	0.110831	0.955338
CellBulk	0.110831	0.955338
CellBulk	0.718816	0.143382
CellBulk	0.089633	1.04753
CellBulk	0.110831	0.955338
CellBulk	0.680724	0.167029
CellBulk	0.607011	0.216803
CellBulk	0.236812	0.625596
CellBulk	0.0640775	1.19329
CellBulk	0.0803306	1.09512
CellBulk	0.050641	1.2955
CellBulk	0.303626	0.517661
CellBulk	0.198491	0.702258
CellBulk	0.537094	0.26995
CellBulk	0.135804	0.867087
CellBulk	0.471474	0.326542
CellBulk	0.089633	1.04753
CellBulk	0.354539	0.450335
CellBulk	0.110831	0.955338
CellBulk	0.797046	0.0985167
CellBulk	0.217044	0.663452
CellBulk	0.181126	0.742019
CellBulk	0.181126	0.742019
CellBulk	0.0448623	1.34812
CellBulk	0.607011	0.216803
CellBulk	0.122823	0.910722
CellBulk	0.135804	0.867087
CellBulk	0.25782	0.588683
CellBulk	0.0718282	1.14371
CellBulk	0.410536	0.386649
CellBulk	0.110831	0.955338
CellBulk	0.280087	0.552707
CellBulk	0.328443	0.48354
CellBulk	0.198491	0.702258
CellBulk	0.0718282	1.14371
CellBulk	0.280087	0.552707
CellBulk	0.328443	0.48354
CellBulk	0.757621	0.120548
CellBulk	0.958979	0.0181908
Composition	0.0135547	1.86791
Composition	0.0236286	1.62656
Composition	0.0448623	1.34812
Composition	0.25782	0.588683
Composition	0.24716	0.607022
Composition	0.0349608	1.45642
Composition	0.149821	0.824428
Composition	0.0803306	1.09512

## Sheet: Extend. 6a
UMAP0	UMAP1	Sample
1.35133	3.60895	MSC+293F
1.11499	6.50143	MSC+293F
1.13557	5.4427	MSC+293F
5.31676	-2.77719	MSC+293F
3.08152	7.5722	MSC+293F
-0.0794621	0.935223	MSC+293F
1.17308	3.14409	MSC+293F
0.870501	5.94832	MSC+293F
5.62036	-2.51418	MSC+293F
9.41722	-0.840182	MSC+293F
10.3794	1.95535	MSC+293F
1.11785	3.33562	MSC+293F
2.66804	8.21005	MSC+293F
0.730292	5.17085	MSC+293F
0.510968	3.13367	MSC+293F
1.07335	3.79355	MSC+293F
5.75011	-0.41673	MSC+293F
-3.07554	4.79722	MSC+293F
1.14695	5.15186	MSC+293F
0.833257	3.73439	MSC+293F
8.41004	1.70998	MSC+293F
0.311138	6.32645	MSC+293F
-0.740678	6.04255	MSC+293F
5.44333	-2.09909	MSC+293F
-2.12028	5.40857	MSC+293F
1.10614	3.49128	MSC+293F
-0.0787279	0.0629474	MSC+293F
-0.827358	5.19121	MSC+293F
8.76002	1.6641	MSC+293F
5.93159	-2.51429	MSC+293F
9.6933	-0.0875803	MSC+293F
1.28114	2.1529	MSC+293F
8.25009	2.76736	MSC+293F
5.01402	-2.45764	MSC+293F
12.0008	5.12326	MSC+293F
5.72126	-2.76562	MSC+293F
-0.930963	4.48677	MSC+293F
1.28154	3.13741	MSC+293F
6.20957	-2.30224	MSC+293F
9.58164	3.52028	MSC+293F
9.69577	-2.46617	MSC+293F
2.49018	7.55678	MSC+293F
6.0646	-1.35066	MSC+293F
5.77232	-2.45274	MSC+293F
5.43033	-1.22335	MSC+293F
5.74084	-2.73943	MSC+293F
0.972837	2.0082	MSC+293F
3.06881	6.45485	MSC+293F
5.291	-1.66885	MSC+293F
10.366	5.81954	MSC+293F
1.46502	1.99528	MSC+293F
-0.0383171	2.28081	MSC+293F
10.7522	7.37498	MSC+293F
6.584	-2.72619	MSC+293F
6.91098	-0.24339	MSC+293F
1.06483	3.15371	MSC+293F
7.61776	-0.546793	MSC+293F
1.40503	3.12133	MSC+293F
3.28963	6.80902	MSC+293F
-3.89239	3.98126	MSC+293F
0.472757	3.40563	MSC+293F
-3.67206	2.7467	MSC+293F
7.4237	1.21121	MSC+293F
1.61363	3.33348	MSC+293F
0.847123	3.53857	MSC+293F
8.57727	1.97105	MSC+293F
5.46994	-2.76506	MSC+293F
10.2462	6.24877	MSC+293F
8.61951	2.14116	MSC+293F
5.0276	-1.81209	MSC+293F
10.1589	-2.59494	MSC+293F
5.44267	-1.70893	MSC+293F
10.9484	6.92093	MSC+293F
2.34929	5.90912	MSC+293F
7.72197	1.13646	MSC+293F
6.54817	-2.8193	MSC+293F
-4.07638	2.97395	MSC+293F
9.81653	0.331298	MSC+293F
1.77668	4.81321	MSC+293F
1.48011	3.71274	MSC+293F
1.51078	3.29374	MSC+293F
9.11383	-0.0139735	MSC+293F
1.48333	3.00231	MSC+293F
1.40497	3.7087	MSC+293F
5.11478	-2.27614	MSC+293F
5.26513	-2.63747	MSC+293F
5.11047	-2.30713	MSC+293F
0.79067	5.4172	MSC+293F
7.418	0.597893	MSC+293F
1.38246	2.61083	MSC+293F
0.169942	10.508	MSC+293F
8.48383	0.873042	MSC+293F
-0.40075	3.92915	MSC+293F
0.991584	4.25499	MSC+293F
1.86197	4.73862	MSC+293F
1.37268	3.19909	MSC+293F
1.22954	7.46753	MSC+293F
5.10493	-1.59132	MSC+293F
0.174631	4.26698	MSC+293F
-3.95945	4.23316	MSC+293F
5.2153	-2.56616	MSC+293F
11.3418	6.61512	MSC+293F
7.01272	-0.962719	MSC+293F
0.69358	7.73276	MSC+293F
4.67893	-1.81985	MSC+293F
10.4328	-2.29325	MSC+293F
-0.890406	3.27708	MSC+293F
0.707189	10.4234	MSC+293F
5.07447	-2.3909	MSC+293F
2.24792	5.48991	MSC+293F
1.25127	2.26029	MSC+293F
1.05356	2.71771	MSC+293F
1.33147	3.29591	MSC+293F
10.6681	6.89229	MSC+293F
4.537	-2.3746	MSC+293F
5.83941	-2.83805	MSC+293F
10.7135	-1.9037	MSC+293F
0.905973	3.33188	MSC+293F
7.93895	1.2211	MSC+293F
1.66704	10.1152	MSC+293F
11.1953	5.30707	MSC+293F
5.26683	-2.22727	MSC+293F
-1.02176	8.79992	MSC+293F
8.51301	-0.847987	MSC+293F
1.43186	3.17937	MSC+293F
1.73664	6.06091	MSC+293F
1.4974	3.41241	MSC+293F
1.75749	5.62408	MSC+293F
0.73771	3.26964	MSC+293F
4.56745	-1.73589	MSC+293F
8.91625	0.628449	MSC+293F
-0.600332	4.06482	MSC+293F
-0.36235	5.12018	MSC+293F
-1.12606	7.5023	MSC+293F
0.365129	3.3091	MSC+293F
-0.437863	4.57686	MSC+293F
6.85773	-2.72821	MSC+293F
1.33923	5.7378	MSC+293F
10.2223	2.13843	MSC+293F
4.59889	-1.74599	MSC+293F
5.48879	-1.99612	MSC+293F
1.27811	3.59716	MSC+293F
-0.453343	5.66641	MSC+293F
9.6502	1.97181	MSC+293F
6.81313	-1.43447	MSC+293F
0.845163	3.0425	MSC+293F
6.803	0.769058	MSC+293F
7.97965	0.604031	MSC+293F
5.38998	-2.49856	MSC+293F
9.63281	-0.280187	MSC+293F
10.4154	-2.26988	MSC+293F
0.194546	10.0507	MSC+293F
7.29619	0.283326	MSC+293F
5.02843	-2.29247	MSC+293F
2.35376	6.16853	MSC+293F
5.14009	-1.71313	MSC+293F
6.36901	-0.32352	MSC+293F
5.24217	-2.26744	MSC+293F
4.82925	-1.99817	MSC+293F
10.9227	4.53647	MSC+293F
7.65571	0.316491	MSC+293F
5.74338	-3.00562	MSC+293F
-1.13887	3.84743	MSC+293F
10.2623	5.631	MSC+293F
2.2482	4.55569	MSC+293F
-0.116212	6.28448	MSC+293F
-3.91009	3.49086	MSC+293F
5.45785	-2.92546	MSC+293F
9.30003	2.49995	MSC+293F
8.66334	1.85064	MSC+293F
8.77711	2.79756	MSC+293F
-0.322065	3.94506	MSC+293F
4.94211	-2.34652	MSC+293F
5.35927	-1.25681	MSC+293F
10.55	8.28105	MSC+293F
1.13212	5.70036	MSC+293F
1.49584	5.22015	MSC+293F
0.855567	5.41679	MSC+293F
1.70359	3.13531	MSC+293F
8.02695	-1.20863	MSC+293F
-3.42	4.74471	MSC+293F
2.43758	6.07802	MSC+293F
6.4619	-1.6846	MSC+293F
1.56217	2.90555	MSC+293F
0.211425	3.84215	MSC+293F
0.631081	5.13143	MSC+293F
4.86022	-2.09795	MSC+293F
7.55447	0.110809	MSC+293F
1.01966	5.89931	MSC+293F
4.95183	-2.3114	MSC+293F
6.2975	-1.67472	MSC+293F
10.8949	7.86103	MSC+293F
-2.17959	5.09412	MSC+293F
1.62282	3.38005	MSC+293F
-3.06448	4.56821	MSC+293F
-0.861284	1.89896	MSC+293F
8.50452	-1.36566	MSC+293F
5.3498	-2.60408	MSC+293F
10.7894	9.32412	MSC+293F
0.0812714	6.60784	MSC+293F
0.547018	2.75712	MSC+293F
1.34076	3.30076	MSC+293F
-0.0759864	3.06185	MSC+293F
7.68383	-3.15981	MSC+293F
5.58891	-2.29153	MSC+293F
7.93301	-0.926407	MSC+293F
0.119413	4.81156	MSC+293F
0.757249	6.37162	MSC+293F
5.03174	-2.15822	MSC+293F
0.32834	7.52153	MSC+293F
-0.311352	5.22772	MSC+293F
0.0876413	6.22916	MSC+293F
-0.518602	3.18481	MSC+293F
-3.76626	3.7255	MSC+293F
4.78725	-2.26546	MSC+293F
8.49636	1.22359	MSC+293F
1.83656	5.10508	MSC+293F
-2.31405	5.72024	MSC+293F
1.51614	3.67681	MSC+293F
4.90353	-2.44492	MSC+293F
2.51905	5.39665	MSC+293F
1.30876	9.51607	MSC+293F
8.69728	2.16918	MSC+293F
8.43456	2.12244	MSC+293F
-3.64528	2.5411	MSC+293F
-1.37557	4.71292	MSC+293F
-3.86286	3.20845	MSC+293F
7.31964	-0.141615	MSC+293F
0.742535	3.87545	MSC+293F
0.982069	2.54458	MSC+293F
0.629198	3.12246	MSC+293F
1.13977	3.27213	MSC+293F
1.47739	4.92876	MSC+293F
6.20233	-3.57758	MSC+293F
0.433034	9.33758	MSC+293F
1.13629	3.68785	MSC+293F
7.2243	-2.77456	MSC+293F
5.11966	-2.0338	MSC+293F
10.8052	7.39	MSC+293F
5.55201	-2.96684	MSC+293F
8.94692	0.350578	MSC+293F
-0.936503	2.9496	MSC+293F
4.61636	-2.26684	MSC+293F
-0.979485	6.10165	MSC+293F
2.53328	4.78851	MSC+293F
10.5875	8.37576	MSC+293F
10.4159	6.38084	MSC+293F
1.35133	3.6863	MSC+293F
9.71536	0.740961	MSC+293F
0.463867	1.3704	MSC+293F
7.70793	0.922989	MSC+293F
7.0972	-0.387246	MSC+293F
-3.78642	4.36726	MSC+293F
10.7669	8.17137	MSC+293F
8.36664	1.40187	MSC+293F
8.84319	1.33776	MSC+293F
10.9773	8.1428	MSC+293F
10.2083	-2.44668	MSC+293F
2.71897	7.86187	MSC+293F
7.36308	-0.00653046	MSC+293F
5.55018	-2.66733	MSC+293F
5.31361	-2.89996	MSC+293F
1.20466	1.66009	MSC+293F
2.61726	4.61925	MSC+293F
7.70586	0.21499	MSC+293F
6.915	-1.89017	MSC+293F
11.1267	8.48183	MSC+293F
4.90414	-2.11881	MSC+293F
-1.25235	8.47436	MSC+293F
5.07449	-1.62557	MSC+293F
-1.22669	5.5911	MSC+293F
0.0948485	4.05173	MSC+293F
-3.24317	3.93508	MSC+293F
1.50525	3.57668	MSC+293F
8.56931	0.620289	MSC+293F
-3.54244	3.40624	MSC+293F
1.50865	3.33582	MSC+293F
8.51236	1.03097	MSC+293F
5.2355	-2.37229	MSC+293F
9.72281	-0.0273164	MSC+293F
11.5332	0.26025	MSC+293F
1.48662	3.20355	MSC+293F
7.44454	-0.0856362	MSC+293F
1.29583	4.49193	MSC+293F
8.38588	-1.10249	MSC+293F
-1.02911	4.7391	MSC+293F
-0.730968	3.92221	MSC+293F
4.78192	-2.07247	MSC+293F
0.455863	6.47356	MSC+293F
-1.09151	4.25339	MSC+293F
0.228506	8.20605	MSC+293F
1.24321	2.84544	MSC+293F
7.63078	0.164341	MSC+293F
-3.49543	4.07817	MSC+293F
-3.05716	3.59706	MSC+293F
5.34908	-2.29065	MSC+293F
0.584355	3.19127	MSC+293F
-2.64127	5.74244	MSC+293F
4.63313	-2.22975	MSC+293F
0.363491	10.68	MSC+293F
-3.71654	3.40049	MSC+293F
6.23302	-3.88881	MSC+293F
11.4019	6.64014	MSC+293F
1.2297	10.8446	MSC+293F
-3.50573	4.75764	MSC+293F
10.9421	6.58387	MSC+293F
5.06678	-1.32983	MSC+293F
9.59408	-0.174543	MSC+293F
0.594906	3.54142	MSC+293F
9.27689	2.28158	MSC+293F
-0.354265	9.76002	MSC+293F
10.3178	5.29711	MSC+293F
0.746046	10.2405	MSC+293F
1.71064	3.78788	MSC+293F
5.05895	-2.74891	MSC+293F
5.25074	-2.75418	MSC+293F
1.19924	3.41807	MSC+293F
6.52873	-1.64406	MSC+293F
6.7341	-1.97303	MSC+293F
0.36427	6.92299	MSC+293F
0.700507	6.31721	MSC+293F
0.611462	10.6712	MSC+293F
0.70813	6.26006	MSC+293F
1.15527	3.61063	MSC+293F
5.52931	-2.45133	MSC+293F
1.27613	3.61444	MSC+293F
1.18433	1.94294	MSC+293F
5.41362	-2.46381	MSC+293F
10.2991	5.50477	MSC+293F
-0.675498	3.62338	MSC+293F
8.87013	2.60934	MSC+293F
5.92533	-2.89454	MSC+293F
1.39246	3.20947	MSC+293F
0.795132	2.88179	MSC+293F
11.0915	5.85031	MSC+293F
-2.19549	5.93989	MSC+293F
6.47393	-1.12528	MSC+293F
0.781251	5.21737	MSC+293F
1.32177	2.1913	MSC+293F
5.00793	-1.37519	MSC+293F
5.81536	-2.7996	MSC+293F
1.56712	3.51979	MSC+293F
-0.39554	4.32116	MSC+293F
0.465547	3.91726	MSC+293F
8.49649	1.23981	MSC+293F
-0.74525	3.02115	MSC+293F
5.18944	-1.93467	MSC+293F
1.01261	5.89687	MSC+293F
0.122917	2.20507	MSC+293F
0.932651	3.99164	MSC+293F
1.531	3.64586	MSC+293F
10.9018	7.72572	MSC+293F
5.14261	-1.89021	MSC+293F
5.58727	-2.78148	MSC+293F
8.85945	2.57992	MSC+293F
10.1112	5.5593	MSC+293F
-3.9288	3.10133	MSC+293F
6.6513	0.439967	MSC+293F
5.57484	-2.34672	MSC+293F
7.52715	0.818642	MSC+293F
5.48055	-2.75136	MSC+293F
1.60737	5.56592	MSC+293F
0.0338325	6.37326	MSC+293F
7.27408	-0.434765	MSC+293F
8.1314	-1.04119	MSC+293F
8.90656	1.40761	MSC+293F
-3.78787	3.51442	MSC+293F
5.5841	-2.50173	MSC+293F
8.64601	-0.179581	MSC+293F
-3.77589	3.94605	MSC+293F
10.4191	0.573652	MSC+293F
1.48543	6.84371	MSC+293F
-2.01188	4.96117	MSC+293F
0.30482	5.83482	MSC+293F
1.20712	2.86121	MSC+293F
0.337859	2.60878	MSC+293F
1.10476	4.8723	MSC+293F
2.71029	5.34155	MSC+293F
7.51544	1.18651	MSC+293F
4.79477	-2.32457	MSC+293F
9.04527	-0.132633	MSC+293F
1.22706	3.05996	MSC+293F
2.0222	5.06432	MSC+293F
0.848525	3.55056	MSC+293F
0.0272241	3.27808	MSC+293F
7.67631	0.455589	MSC+293F
0.597562	3.31421	MSC+293F
5.4	-2.50423	MSC+293F
-1.85359	6.13302	MSC+293F
-3.2321	4.46191	MSC+293F
1.13081	5.3268	MSC+293F
9.04911	2.64221	MSC+293F
8.84126	1.45614	MSC+293F
8.83655	0.955199	MSC+293F
0.751802	3.73094	MSC+293F
0.924387	3.55166	MSC+293F
9.01854	0.295863	MSC+293F
11.0588	6.7306	MSC+293F
1.29081	3.22943	MSC+293F
5.97928	-2.69219	MSC+293F
9.17767	-0.826684	MSC+293F
0.0430212	3.77933	MSC+293F
9.84461	2.54343	MSC+293F
4.88102	-2.66029	MSC+293F
1.38514	2.99629	MSC+293F
-1.74269	3.50263	MSC+293F
5.59012	-2.69089	MSC+293F
9.14911	1.77543	MSC+293F
0.426514	5.47692	MSC+293F
3.67702	5.55196	MSC+293F
8.8656	1.20635	MSC+293F
1.08457	5.89917	MSC+293F
-3.68333	4.13061	MSC+293F
-3.22682	5.2417	MSC+293F
10.2275	-1.99149	MSC+293F
5.32046	-2.76236	MSC+293F
5.17611	-2.40817	MSC+293F
10.8602	7.94681	MSC+293F
8.81762	0.939202	MSC+293F
-1.15274	8.93162	MSC+293F
-3.72941	2.8804	MSC+293F
6.05601	-3.10697	MSC+293F
1.33254	3.05209	MSC+293F
-3.87186	4.39629	MSC+293F
5.31531	-2.06083	MSC+293F
5.79505	-0.951577	MSC+293F
2.35389	4.78249	MSC+293F
2.02456	4.31416	MSC+293F
-0.88335	8.58604	MSC+293F
10.3713	0.590681	MSC+293F
-3.68081	3.78783	MSC+293F
7.42259	0.614893	MSC+293F
5.54115	-1.37126	MSC+293F
10.7589	8.0725	MSC+293F
6.10803	-0.0562995	MSC+293F
1.53862	3.1182	MSC+293F
10.0853	-1.58571	MSC+293F
-0.402839	6.77699	MSC+293F
4.95551	-1.65316	MSC+293F
5.59332	-2.15203	MSC+293F
-1.88409	5.92234	MSC+293F
1.15456	3.15921	MSC+293F
0.0833683	3.18609	MSC+293F
8.07339	0.765854	MSC+293F
6.03248	-2.91914	MSC+293F
0.98219	2.71586	MSC+293F
0.243082	3.21248	MSC+293F
0.797787	3.25779	MSC+293F
10.5877	-2.13691	MSC+293F
-3.96562	3.95088	MSC+293F
-3.89501	2.87114	MSC+293F
10.8608	7.99804	MSC+293F
10.9995	8.72593	MSC+293F
9.11407	-0.952825	MSC+293F
1.54666	2.96634	MSC+293F
7.17044	1.08758	MSC+293F
10.8132	3.72382	MSC+293F
0.752618	7.20421	MSC+293F
2.53621	4.37697	MSC+293F
5.50275	-1.78324	MSC+293F
-0.245754	9.27563	MSC+293F
0.47877	2.78426	MSC+293F
5.33013	-2.351	MSC+293F
5.08762	-2.46096	MSC+293F
-1.77065	7.4466	MSC+293F
4.89335	-1.87235	MSC+293F
0.855118	3.88679	MSC+293F
8.59689	-0.858463	MSC+293F
4.87122	-2.30434	MSC+293F
7.72668	0.180954	MSC+293F
5.03651	-2.42531	MSC+293F
0.27212	6.38462	MSC+293F
-1.30036	5.50703	MSC+293F
0.744105	3.77384	MSC+293F
5.30271	-2.0938	MSC+293F
5.62836	-2.87478	MSC+293F
4.92863	-2.01037	MSC+293F
0.800397	5.88199	MSC+293F
5.34773	-2.19134	MSC+293F
1.34536	2.42434	MSC+293F
10.2976	6.30247	MSC+293F
8.3063	1.83701	MSC+293F
0.736552	5.15066	MSC+293F
1.42469	3.12615	MSC+293F
2.50904	5.72394	MSC+293F
5.47816	-2.77565	MSC+293F
10.8704	8.1604	MSC+293F
8.76573	0.648034	MSC+293F
5.75902	-2.51902	MSC+293F
6.52666	-0.652544	MSC+293F
7.86035	1.41047	MSC+293F
1.01537	3.35565	MSC+293F
-3.00098	5.93461	MSC+293F
7.6563	1.29694	MSC+293F
9.18711	2.30366	MSC+293F
-0.820575	7.21851	MSC+293F
1.04454	3.39795	MSC+293F
1.19115	3.21002	MSC+293F
1.13654	5.3867	MSC+293F
0.0753629	4.1729	MSC+293F
5.20428	-0.89779	MSC+293F
1.02406	3.42047	MSC+293F
1.31323	3.28529	MSC+293F
1.10675	3.45544	MSC+293F
-0.224026	7.06984	MSC+293F
4.89459	-2.26235	MSC+293F
9.15361	2.12321	MSC+293F
7.84805	1.38732	MSC+293F
0.188777	6.3536	MSC+293F
2.46055	5.90415	MSC+293F
10.5002	-2.36576	MSC+293F
8.59688	1.39481	MSC+293F
7.44062	1.33835	MSC+293F
10.6827	6.57989	MSC+293F
0.918252	3.55536	MSC+293F
1.32318	3.50064	MSC+293F
1.17236	10.7274	MSC+293F
12.233	4.6894	MSC+293F
2.53552	5.11049	MSC+293F
-1.43975	5.23442	MSC+293F
-0.367921	5.49811	MSC+293F
6.95668	0.95265	MSC+293F
0.534101	10.6697	MSC+293F
8.34507	1.45609	MSC+293F
10.7203	5.75888	MSC+293F
1.43875	2.29088	MSC+293F
5.08488	-2.06932	MSC+293F
1.09659	3.28604	MSC+293F
7.01817	-3.28604	MSC+293F
0.9875	6.2064	MSC+293F
8.67194	0.912607	MSC+293F
4.64689	-1.80567	MSC+293F
0.592576	3.28906	MSC+293F
1.43648	3.32027	MSC+293F
-2.92784	4.43935	MSC+293F
1.1633	3.17985	MSC+293F
0.635974	3.31998	MSC+293F
-1.07692	5.71552	MSC+293F
5.69945	-2.28088	MSC+293F
1.70152	4.92211	MSC+293F
1.66976	3.04953	MSC+293F
4.97649	-2.1067	MSC+293F
8.69421	2.51894	MSC+293F
-0.906318	4.88275	MSC+293F
1.28666	3.02852	MSC+293F
-0.968753	6.00466	MSC+293F
1.38181	5.23791	MSC+293F
4.8524	-1.82171	MSC+293F
7.22135	0.373775	MSC+293F
1.06644	5.2699	MSC+293F
-1.33277	4.04971	MSC+293F
6.5627	-2.73932	MSC+293F
4.93554	-2.27055	MSC+293F
1.6566	7.42097	MSC+293F
7.65729	0.936884	MSC+293F
10.7416	8.13366	MSC+293F
0.55202	3.19063	MSC+293F
5.44356	-2.88603	MSC+293F
4.98026	-1.87603	MSC+293F
-3.14385	5.25657	MSC+293F
-0.73124	7.87782	MSC+293F
10.9238	9.05577	MSC+293F
4.93812	-2.12394	MSC+293F
-3.96743	3.3044	MSC+293F
0.552573	6.17817	MSC+293F
-0.791114	6.36094	MSC+293F
6.83043	-0.778401	MSC+293F
1.35109	2.56802	MSC+293F
1.28511	2.01267	MSC+293F
4.82609	-2.09278	MSC+293F
-3.80197	2.83116	MSC+293F
1.24668	3.44487	MSC+293F
7.34263	-0.382129	MSC+293F
5.66175	-2.90154	MSC+293F
1.4596	5.7713	MSC+293F
-0.292033	3.68097	MSC+293F
1.18742	6.31834	MSC+293F
3.50339	7.07145	MSC+293F
9.80184	3.69944	MSC+293F
8.77813	2.51938	MSC+293F
5.73722	0.631056	MSC+293F
1.08586	6.27124	MSC+293F
1.56943	6.73035	MSC+293F
-0.250646	4.15736	MSC+293F
-1.39276	6.20361	MSC+293F
1.01825	5.56277	MSC+293F
6.33241	1.97922	MSC+293F
0.875082	3.71375	MSC+293F
7.06897	0.26304	MSC+293F
8.40243	-0.785707	MSC+293F
1.03021	5.01389	MSC+293F
0.765378	3.87887	MSC+293F
0.82016	3.56788	MSC+293F
8.65812	-2.80038	MSC+293F
-4.09856	3.08628	MSC+293F
10.1655	9.18941	MSC+293F
4.72983	-1.68452	MSC+293F
5.21644	-1.81837	MSC+293F
5.03593	-1.85773	MSC+293F
6.93138	0.0331434	MSC+293F
0.377812	3.45597	MSC+293F
7.64356	0.564117	MSC+293F
1.81384	5.62448	MSC+293F
-4.14645	3.98754	MSC+293F
7.49158	-2.62821	MSC+293F
-0.128498	5.96668	MSC+293F
10.7314	7.94728	MSC+293F
-1.17108	5.58479	MSC+293F
-3.16902	3.67129	MSC+293F
1.17336	3.24983	MSC+293F
5.18919	-2.12303	MSC+293F
4.90548	-2.21602	MSC+293F
5.32947	-2.61169	MSC+293F
5.40459	-2.3139	MSC+293F
-1.07363	7.89294	MSC+293F
-1.43699	1.44653	MSC+293F
5.52944	-2.70667	MSC+293F
5.70955	-2.55061	MSC+293F
-0.0469121	6.35921	MSC+293F
-1.32069	8.39099	MSC+293F
7.21349	0.343311	MSC+293F
12.115	2.66438	MSC+293F
1.28117	2.47653	MSC+293F
1.39519	3.23186	MSC+293F
10.7853	7.14048	MSC+293F
1.28485	2.76331	MSC+293F
5.37457	-2.50738	MSC+293F
5.37625	-1.85591	MSC+293F
1.74357	8.12126	MSC+293F
0.748234	3.16495	MSC+293F
4.91963	-1.40587	MSC+293F
5.19638	-2.73921	MSC+293F
0.355847	5.86904	MSC+293F
1.35786	3.72512	MSC+293F
8.70472	1.9096	MSC+293F
-2.25504	6.12225	MSC+293F
5.16742	-1.53969	MSC+293F
7.21524	0.186945	MSC+293F
1.92522	6.51897	MSC+293F
5.02423	-2.14143	MSC+293F
4.92891	-2.08863	MSC+293F
0.499491	6.95407	MSC+293F
-0.807239	4.03202	MSC+293F
8.61652	1.89082	MSC+293F
5.4184	-2.40377	MSC+293F
1.06626	3.81714	MSC+293F
1.58467	3.24948	MSC+293F
-2.2789	5.5511	MSC+293F
4.70892	-1.72007	MSC+293F
5.18007	-1.56305	MSC+293F
-1.10423	4.08341	MSC+293F
1.09207	3.52714	MSC+293F
8.88853	-0.094392	MSC+293F
-3.06937	4.50538	MSC+293F
1.04607	5.54106	MSC+293F
9.21606	-1.09012	MSC+293F
1.04388	2.94543	MSC+293F
0.430951	5.36584	MSC+293F
0.320009	5.35513	MSC+293F
-0.37345	5.07047	MSC+293F
6.5281	-1.60493	MSC+293F
-1.07333	7.43599	MSC+293F
7.75506	-1.89652	MSC+293F
1.35271	3.6455	MSC+293F
1.18049	3.11719	MSC+293F
-3.6045	3.88803	MSC+293F
8.68757	0.928916	MSC+293F
6.06718	-2.9137	MSC+293F
-1.23352	5.507	MSC+293F
1.53475	2.48208	MSC+293F
1.0986	3.69014	MSC+293F
5.70864	-2.98373	MSC+293F
1.72303	3.2591	MSC+293F
0.601244	3.44207	MSC+293F
1.78938	3.61833	MSC+293F
-0.610506	5.65421	MSC+293F
5.27617	-2.632	MSC+293F
1.70907	7.50135	MSC+293F
1.21306	3.32997	MSC+293F
1.34366	3.46209	MSC+293F
5.47488	-1.96248	MSC+293F
8.46082	0.518883	MSC+293F
1.29436	4.07648	MSC+293F
5.12625	-2.52396	MSC+293F
1.33282	2.96751	MSC+293F
-0.141813	4.58957	MSC+293F
1.24876	3.25948	MSC+293F
6.70487	-1.11525	MSC+293F
1.19305	6.02987	MSC+293F
1.10043	4.1819	MSC+293F
1.10999	3.50799	MSC+293F
9.15026	-0.119085	MSC+293F
6.60632	-1.97358	MSC+293F
1.53889	2.55293	MSC+293F
5.38071	-2.53258	MSC+293F
9.57412	2.78116	MSC+293F
1.38875	3.46961	MSC+293F
4.9467	-2.50242	MSC+293F
-0.6831	3.00586	MSC+293F
0.575606	1.848	MSC+293F
10.6882	8.59118	MSC+293F
1.97882	6.93405	MSC+293F
-0.623582	4.85744	MSC+293F
4.94343	-2.55898	MSC+293F
2.1688	6.46887	MSC+293F
1.65742	8.39181	MSC+293F
7.10084	0.842511	MSC+293F
1.30916	3.85192	MSC+293F
5.86045	-2.45329	MSC+293F
-2.91313	5.79788	MSC+293F
10.7268	8.73879	MSC+293F
1.2096	6.1287	MSC+293F
8.24301	1.18959	MSC+293F
0.591352	6.76526	MSC+293F
5.90162	-2.45696	MSC+293F
9.11661	2.3105	MSC+293F
-2.26555	3.75481	MSC+293F
5.32612	-1.81757	MSC+293F
1.36162	5.78518	MSC+293F
1.159	10.8539	MSC+293F
5.56467	-1.40032	MSC+293F
4.99254	-2.23363	MSC+293F
-1.09171	5.63334	MSC+293F
10.7838	8.09325	MSC+293F
0.348034	5.71233	MSC+293F
1.61826	9.11443	MSC+293F
2.35036	4.91032	MSC+293F
0.334302	6.47177	MSC+293F
5.0901	-2.06634	MSC+293F
6.06954	-2.29236	MSC+293F
6.58196	-0.289443	MSC+293F
-0.979813	8.79983	MSC+293F
6.66833	0.730517	MSC+293F
8.82188	-0.675951	MSC+293F
2.37569	4.16062	MSC+293F
7.29768	-0.0517807	MSC+293F
-0.517881	5.27122	MSC+293F
-0.317785	4.02759	MSC+293F
1.46062	3.21551	MSC+293F
12.1015	4.99272	MSC+293F
10.4884	8.40392	MSC+293F
1.37416	2.90815	MSC+293F
5.86291	-2.52268	MSC+293F
-2.39933	5.07459	MSC+293F
8.83918	-2.66507	MSC+293F
0.181691	3.30595	MSC+293F
5.18424	-2.32036	MSC+293F
5.38169	-2.48421	MSC+293F
9.64699	0.592335	MSC+293F
0.821019	2.8907	MSC+293F
5.43034	-2.76935	MSC+293F
0.436456	1.31453	MSC+293F
0.447519	3.19741	MSC+293F
-2.47305	4.12225	MSC+293F
9.20046	-1.06554	MSC+293F
-3.368	4.79309	MSC+293F
4.81042	-1.97306	MSC+293F
4.62939	-1.68281	MSC+293F
4.889	-1.99446	MSC+293F
-1.09726	4.2077	MSC+293F
1.3477	4.75623	MSC+293F
-3.90447	3.0747	MSC+293F
6.74109	-2.59351	MSC+293F
1.34059	2.92621	MSC+293F
1.53829	3.12533	MSC+293F
5.91536	-3.34863	MSC+293F
-3.78419	3.64149	MSC+293F
5.01445	-2.21566	MSC+293F
6.17915	-2.16456	MSC+293F
2.68309	5.63175	MSC+293F
8.78304	2.28156	MSC+293F
9.69266	-2.60417	MSC+293F
-0.893373	6.20887	MSC+293F
8.46941	-1.18976	MSC+293F
4.79996	-2.0574	MSC+293F
10.9513	8.84594	MSC+293F
1.93092	3.27627	MSC+293F
8.18874	-1.89888	MSC+293F
10.641	10.2125	MSC+293F
5.59437	-2.73564	MSC+293F
5.46796	-1.78937	MSC+293F
10.7877	8.22148	MSC+293F
-1.98141	4.32211	MSC+293F
0.721726	2.93219	MSC+293F
9.67691	1.59843	MSC+293F
5.05983	-1.59108	MSC+293F
-1.43427	5.51118	MSC+293F
10.9817	8.09404	MSC+293F
5.24648	-2.3404	MSC+293F
5.6544	-1.63857	MSC+293F
4.84654	-2.16615	MSC+293F
1.78063	3.87664	MSC+293F
-1.81589	4.38928	MSC+293F
4.94985	-2.3135	MSC+293F
5.72206	-1.94513	MSC+293F
8.91667	-0.588759	MSC+293F
7.98426	1.21654	MSC+293F
-0.79368	5.13598	MSC+293F
-1.8695	1.17295	MSC+293F
5.83709	-3.00437	MSC+293F
9.22876	4.27237	MSC+293F
4.82022	-1.87918	MSC+293F
1.00801	7.24102	MSC+293F
6.39254	-0.712932	MSC+293F
-0.253463	2.21732	MSC+293F
0.943164	3.9867	MSC+293F
0.671012	3.07986	MSC+293F
1.14449	4.05816	MSC+293F
6.19717	-2.30349	MSC+293F
9.10301	-2.81423	MSC+293F
1.20718	3.069	MSC+293F
1.07545	3.45435	MSC+293F
1.13819	3.66344	MSC+293F
8.29958	2.1318	MSC+293F
1.70356	5.92559	MSC+293F
8.88353	-0.550834	MSC+293F
7.09074	-1.48391	MSC+293F
5.49751	-2.56618	MSC+293F
4.80466	-1.57859	MSC+293F
5.73376	-2.08822	MSC+293F
7.59485	0.72705	MSC+293F
0.689517	10.7675	MSC+293F
7.86569	1.34787	MSC+293F
1.70551	3.84106	MSC+293F
7.16842	0.14812	MSC+293F
-3.54057	3.24497	MSC+293F
5.16393	-2.31149	MSC+293F
-1.68767	5.39088	MSC+293F
7.00973	-0.606118	MSC+293F
0.469712	7.62482	MSC+293F
5.35954	-1.89543	MSC+293F
-2.08723	2.59482	MSC+293F
7.66689	0.878277	MSC+293F
1.01623	3.68831	MSC+293F
0.978441	5.42889	MSC+293F
5.38283	-2.36528	MSC+293F
5.69647	-2.42353	MSC+293F
0.510774	6.68374	MSC+293F
0.04578	6.41072	MSC+293F
1.43409	3.1917	MSC+293F
5.72408	-0.436771	MSC+293F
-2.44936	3.21032	MSC+293F
5.65399	-2.96875	MSC+293F
-1.22686	6.06797	MSC+293F
6.43675	-0.454285	MSC+293F
1.19668	7.50535	MSC+293F
-4.11049	3.14059	MSC+293F
9.55769	2.06736	MSC+293F
-0.305816	3.73706	MSC+293F
5.33423	-2.6343	MSC+293F
5.87544	-2.92166	MSC+293F
-2.91282	5.45614	MSC+293F
5.11214	-2.16175	MSC+293F
1.075	2.88964	MSC+293F
9.79794	0.327431	MSC+293F
0.472565	6.70629	MSC+293F
1.29772	3.17433	MSC+293F
0.950797	3.04203	MSC+293F
10.0675	1.57405	MSC+293F
-0.714445	5.83798	MSC+293F
5.37014	-2.27936	MSC+293F
4.83047	-1.64509	MSC+293F
1.07165	7.39409	MSC+293F
10.4076	-0.568189	MSC+293F
1.91773	6.05866	MSC+293F
-0.0728464	5.57913	MSC+293F
4.39424	-1.3913	MSC+293F
5.30831	-2.16268	MSC+293F
5.24089	-1.70469	MSC+293F
-2.46359	2.92319	MSC+293F
-3.72865	4.46916	MSC+293F
5.0018	-2.1162	MSC+293F
-1.09152	1.70843	MSC+293F
12.398	2.72908	MSC+293F
7.3496	0.395586	MSC+293F
5.7821	-1.90871	MSC+293F
10.3275	8.64121	MSC+293F
5.08442	-2.36519	MSC+293F
-0.697274	3.16041	MSC+293F
4.90062	-2.23443	MSC+293F
10.8977	8.18991	MSC+293F
-0.673462	5.57864	MSC+293F
10.8375	7.236	MSC+293F
1.31573	5.53472	MSC+293F
1.57011	5.7247	MSC+293F
10.8004	7.45758	MSC+293F
1.39402	6.01594	MSC+293F
0.141801	6.26188	MSC+293F
-0.136121	6.07608	MSC+293F
0.515784	3.86382	MSC+293F
10.9831	8.66331	MSC+293F
-3.55014	4.58467	MSC+293F
5.22875	-2.16165	MSC+293F
1.38731	3.59266	MSC+293F
6.47572	-2.39861	MSC+293F
1.3753	3.61803	MSC+293F
-0.738984	5.73585	MSC+293F
10.0789	9.12687	MSC+293F
7.64473	-0.280304	MSC+293F
4.79801	-1.70147	MSC+293F
5.23396	-2.35706	MSC+293F
5.15827	-2.1729	MSC+293F
5.21217	-2.57731	MSC+293F
5.31114	-2.82448	MSC+293F
1.62058	5.91733	MSC+293F
5.62261	-2.02659	MSC+293F
1.49697	9.02807	MSC+293F
1.34104	3.21691	MSC+293F
1.88692	3.99887	MSC+293F
5.70192	-2.89831	MSC+293F
1.43018	3.21144	MSC+293F
-0.313806	2.5921	MSC+293F
5.23933	-0.607732	MSC+293F
5.67737	-2.49104	MSC+293F
1.31054	3.12716	MSC+293F
4.70476	-2.11882	MSC+293F
5.12416	-1.99081	MSC+293F
0.264492	3.42629	MSC+293F
4.90006	-1.79903	MSC+293F
7.94916	-1.30196	MSC+293F
0.816986	5.00943	MSC+293F
-1.43263	4.44062	MSC+293F
0.552334	3.67866	MSC+293F
5.02524	-1.65939	MSC+293F
-1.62327	4.96033	MSC+293F
5.21858	-2.47409	MSC+293F
4.73907	-1.7367	MSC+293F
9.59453	2.11375	MSC+293F
-1.43976	3.11039	MSC+293F
9.05793	2.55908	MSC+293F
2.09687	4.93021	MSC+293F
5.34997	-2.17397	MSC+293F
4.85656	-1.71076	MSC+293F
-1.29685	8.29401	MSC+293F
-0.50521	4.42816	MSC+293F
5.36195	-2.54506	MSC+293F
-0.39483	4.20425	MSC+293F
0.97672	3.18955	MSC+293F
4.85425	-2.00118	MSC+293F
-0.170352	6.99356	MSC+293F
1.65936	3.34237	MSC+293F
5.16828	-2.3598	MSC+293F
10.8519	8.123	MSC+293F
-2.33345	3.59852	MSC+293F
5.13699	-2.11657	MSC+293F
1.26952	5.11338	MSC+293F
8.07956	1.19586	MSC+293F
-3.88915	2.73469	MSC+293F
4.98226	-1.85458	MSC+293F
10.8175	8.00542	MSC+293F
0.50134	5.76793	MSC+293F
10.1523	8.89071	MSC+293F
5.3315	-2.419	MSC+293F
5.01449	-1.7696	MSC+293F
10.5045	10.1327	MSC+293F
5.11651	-2.20032	MSC+293F
0.836422	2.79733	MSC+293F
0.0707416	5.46561	MSC+293F
-2.03019	3.60242	MSC+293F
-3.88416	3.13671	MSC+293F
1.27379	7.01986	MSC+293F
7.66358	-0.165226	MSC+293F
1.36156	3.89683	MSC+293F
-1.17835	5.59946	MSC+293F
9.47047	0.877283	MSC+293F
0.931288	2.69999	MSC+293F
1.99634	4.95896	MSC+293F
5.69005	-2.73738	MSC+293F
-0.0525116	5.68073	MSC+293F
8.69192	1.81517	MSC+293F
8.06789	0.891399	MSC+293F
5.1913	-2.7864	MSC+293F
5.1798	-2.35269	MSC+293F
5.38139	-1.10713	MSC+293F
4.9155	-2.35607	MSC+293F
5.54992	-2.52281	MSC+293F
1.17514	6.37272	MSC+293F
-0.376486	6.9078	MSC+293F
0.755878	2.54766	MSC+293F
11.0251	7.72442	MSC+293F
0.411741	6.99693	MSC+293F
9.24634	2.49818	MSC+293F
1.21852	4.47344	MSC+293F
7.27346	0.77922	MSC+293F
4.7447	-2.30677	MSC+293F
-3.43402	3.44966	MSC+293F
1.41413	2.96042	MSC+293F
7.52728	1.23693	MSC+293F
8.48896	0.839912	MSC+293F
5.40221	-2.64693	MSC+293F
9.1711	1.52368	MSC+293F
1.44106	6.43747	MSC+293F
9.81485	3.15066	MSC+293F
9.10833	2.49951	MSC+293F
5.06718	-2.14118	MSC+293F
5.41707	-2.36385	MSC+293F
5.13529	-2.31667	MSC+293F
2.50276	6.58116	MSC+293F
6.17154	-3.08619	MSC+293F
6.09633	-2.00318	MSC+293F
7.65407	-2.22295	MSC+293F
5.09183	-2.28775	MSC+293F
-0.748755	4.61561	MSC+293F
4.8703	-2.16969	MSC+293F
1.0231	3.63209	MSC+293F
-1.01163	5.98171	MSC+293F
1.39482	2.90286	MSC+293F
10.7297	10.4448	MSC+293F
9.68379	1.59117	MSC+293F
1.46903	3.43952	MSC+293F
1.57096	2.80697	MSC+293F
6.41682	-1.7317	MSC+293F
10.9841	7.35756	MSC+293F
5.02673	-2.31161	MSC+293F
-2.16745	4.62294	MSC+293F
5.83455	-3.20486	MSC+293F
0.7758	3.519	MSC+293F
1.40007	3.20692	MSC+293F
5.24345	-2.14579	MSC+293F
4.8224	-1.27396	MSC+293F
4.91634	-2.40985	MSC+293F
5.45198	-1.73923	MSC+293F
8.81412	2.63802	MSC+293F
9.49268	1.74516	MSC+293F
1.59608	3.18518	MSC+293F
8.60604	-0.723656	MSC+293F
2.22992	4.3044	MSC+293F
1.49247	3.10184	MSC+293F
1.86956	5.59562	MSC+293F
2.91222	6.23705	MSC+293F
1.33321	11.1809	MSC+293F
-4.10672	3.75575	MSC+293F
9.132	2.95211	MSC+293F
-3.9297	2.63779	MSC+293F
0.472335	5.06404	MSC+293F
-1.25265	3.85289	MSC+293F
-1.37654	4.85231	MSC+293F
10.7844	8.04802	MSC+293F
0.0369818	3.76231	MSC+293F
1.07847	3.82074	MSC+293F
10.6786	6.34133	MSC+293F
5.07816	-2.55622	MSC+293F
0.478223	4.61604	MSC+293F
5.40361	-1.15208	MSC+293F
-0.998706	4.21735	MSC+293F
10.5512	6.87664	MSC+293F
0.943294	3.12364	MSC+293F
7.72027	1.03612	MSC+293F
1.44593	5.87576	MSC+293F
10.8719	8.57875	MSC+293F
8.1231	1.8614	MSC+293F
8.69803	0.894929	MSC+293F
9.03329	1.72404	MSC+293F
0.473859	3.78958	MSC+293F
5.49376	-2.65153	MSC+293F
-0.25306	7.22008	MSC+293F
0.669901	5.13293	MSC+293F
4.493	-1.60343	MSC+293F
0.587025	6.89392	MSC+293F
-0.461707	6.30515	MSC+293F
5.62535	-2.09679	MSC+293F
8.6269	-0.94003	MSC+293F
0.724439	6.44078	MSC+293F
1.09604	3.20272	MSC+293F
8.35176	0.71178	MSC+293F
8.74818	0.212247	MSC+293F
1.72462	4.85173	MSC+293F
5.14791	-1.75659	MSC+293F
-3.81933	3.85453	MSC+293F
8.91113	2.64596	MSC+293F
1.49228	4.60123	MSC+293F
-3.28952	4.45495	MSC+293F
5.34889	-2.81853	MSC+293F
-0.59214	2.89407	MSC+293F
4.7087	-1.84162	MSC+293F
8.91873	0.348052	MSC+293F
-3.48135	3.14667	MSC+293F
5.02393	-2.05801	MSC+293F
5.71869	-2.69318	MSC+293F
8.22815	-1.91651	MSC+293F
-1.95034	5.99342	MSC+293F
0.78662	2.45162	MSC+293F
8.57196	0.11448	MSC+293F
0.524201	7.00092	MSC+293F
-4.18271	3.02183	MSC+293F
1.01991	6.98092	MSC+293F
-0.515415	7.51046	MSC+293F
1.46376	3.385	MSC+293F
7.97309	-1.76249	MSC+293F
5.31502	-2.61462	MSC+293F
-1.26631	0.232283	MSC+293F
5.3528	-2.45005	MSC+293F
5.30747	-2.10325	MSC+293F
6.1406	-0.577378	MSC+293F
-0.633871	7.46915	MSC+293F
1.43326	4.30318	MSC+293F
-2.36884	5.70736	MSC+293F
4.69797	-1.80282	MSC+293F
-2.00059	5.51713	MSC+293F
11.0685	7.13747	MSC+293F
2.60886	6.17275	MSC+293F
8.39589	0.748754	MSC+293F
-0.17315	3.81941	MSC+293F
1.57632	6.20059	MSC+293F
1.4527	3.26646	MSC+293F
6.18611	-2.73594	MSC+293F
-1.08597	4.249	MSC+293F
1.09925	5.46782	MSC+293F
-1.55876	5.15347	MSC+293F
5.32995	-2.41153	MSC+293F
12.5091	3.73564	MSC+293F
-1.357	5.28825	MSC+293F
1.78168	6.08978	MSC+293F
5.16233	-2.05881	MSC+293F
0.895784	5.30796	MSC+293F
4.96916	-2.08047	MSC+293F
5.22505	-2.22933	MSC+293F
8.39871	0.924414	MSC+293F
5.19719	-2.28248	MSC+293F
-0.920992	3.09653	MSC+293F
5.21441	-2.19563	MSC+293F
9.07747	-0.00876691	MSC+293F
10.7155	8.5474	MSC+293F
9.35283	2.87178	MSC+293F
-2.6324	5.62608	MSC+293F
1.46973	3.02876	MSC+293F
2.13315	4.40917	MSC+293F
10.3898	5.92749	MSC+293F
5.51569	-1.89314	MSC+293F
8.33912	1.81427	MSC+293F
-3.76672	3.16881	MSC+293F
5.131	-2.2875	MSC+293F
-3.29045	4.45814	MSC+293F
-0.536779	3.2911	MSC+293F
0.711835	10.3171	MSC+293F
2.23418	5.42299	MSC+293F
1.69018	6.00213	MSC+293F
1.96143	5.0445	MSC+293F
4.84029	-2.07289	MSC+293F
10.8024	7.69377	MSC+293F
1.05105	3.12591	MSC+293F
11.9681	4.99672	MSC+293F
5.80933	-2.47981	MSC+293F
-2.88311	4.54991	MSC+293F
7.04237	0.630471	MSC+293F
1.63683	6.5161	MSC+293F
11.0243	8.66862	MSC+293F
0.998166	3.67724	MSC+293F
-3.30464	4.72291	MSC+293F
9.29574	3.20622	MSC+293F
10.4772	-2.08214	MSC+293F
8.82093	1.00501	MSC+293F
8.70778	1.70342	MSC+293F
0.220559	7.45531	MSC+293F
8.4595	1.03435	MSC+293F
10.3211	3.65082	MSC+293F
2.1232	6.62174	MSC+293F
3.06748	6.33783	MSC+293F
6.73264	-2.82787	MSC+293F
4.82873	-2.01261	MSC+293F
6.63345	-0.656062	MSC+293F
1.42033	2.54837	MSC+293F
-1.20378	8.66	MSC+293F
0.220164	6.15292	MSC+293F
7.21632	-0.107337	MSC+293F
5.32169	-2.33013	MSC+293F
5.22991	-1.21922	MSC+293F
0.773293	3.23716	MSC+293F
7.25014	-0.079457	MSC+293F
5.38849	-2.71608	MSC+293F
5.2349	-1.7369	MSC+293F
10.433	6.32803	MSC+293F
10.8351	7.64876	MSC+293F
5.49833	-2.48097	MSC+293F
5.27874	-2.51122	MSC+293F
0.967029	3.73779	MSC+293F
-0.223179	6.35837	MSC+293F
3.25965	6.39859	MSC+293F
1.4568	5.61341	MSC+293F
2.77576	5.58367	MSC+293F
5.40149	-2.83993	MSC+293F
9.75566	1.91339	MSC+293F
-0.940242	8.25079	MSC+293F
4.64569	-2.10336	MSC+293F
1.24602	6.46581	MSC+293F
-2.86306	5.32714	MSC+293F
5.33033	-2.12667	MSC+293F
0.41424	3.15751	MSC+293F
8.39669	-1.37835	MSC+293F
5.23035	-2.65853	MSC+293F
10.7327	4.76519	MSC+293F
5.42194	-2.74679	MSC+293F
-2.29392	5.82702	MSC+293F
-1.08628	7.11615	MSC+293F
5.4726	-2.6224	MSC+293F
0.16518	8.44504	MSC+293F
9.91437	2.48781	MSC+293F
-3.18242	5.13914	MSC+293F
1.09043	2.98565	MSC+293F
-1.60618	4.94369	MSC+293F
-2.01666	6.08237	MSC+293F
-1.89583	5.96326	MSC+293F
2.10418	7.95813	MSC+293F
4.93729	-2.00978	MSC+293F
0.0164422	3.81187	MSC+293F
6.35666	-0.881653	MSC+293F
-3.62004	3.08371	MSC+293F
4.96415	-2.09034	MSC+293F
1.12687	6.151	MSC+293F
10.8827	7.87956	MSC+293F
5.88622	-2.30876	MSC+293F
1.81505	3.76772	MSC+293F
5.22189	-2.43936	MSC+293F
5.64665	-0.904147	MSC+293F
0.0252429	1.97904	MSC+293F
4.95968	-2.03602	MSC+293F
6.08193	-1.22589	MSC+293F
5.75463	-2.33343	MSC+293F
8.7371	0.232383	MSC+293F
1.10391	3.57372	MSC+293F
7.48996	-0.909279	MSC+293F
5.97203	-2.75526	MSC+293F
1.39042	3.2573	MSC+293F
-2.74808	1.49094	MSC+293F
-3.69572	4.3119	MSC+293F
10.1329	0.816904	MSC+293F
10.0136	3.52318	MSC+293F
4.74338	-1.99759	MSC+293F
1.83223	5.46001	MSC+293F
0.447124	5.95421	MSC+293F
5.96325	-2.12485	MSC+293F
6.10569	-2.26367	MSC+293F
0.0848619	6.29507	MSC+293F
2.33552	7.12084	MSC+293F
5.20389	-1.75712	MSC+293F
4.58304	-2.06609	MSC+293F
0.72468	6.83588	MSC+293F
1.51151	4.75741	MSC+293F
5.01271	-1.78801	MSC+293F
5.56632	-2.97631	MSC+293F
4.87717	-1.93074	MSC+293F
1.44447	3.22753	MSC+293F
1.34259	4.73641	MSC+293F
5.0004	-2.50456	MSC+293F
4.66918	-1.58232	MSC+293F
-0.665618	5.28572	MSC+293F
11.3826	-1.02618	MSC+293F
0.842873	6.00541	MSC+293F
1.55284	2.83094	MSC+293F
5.25974	-1.21981	MSC+293F
1.10974	3.52563	MSC+293F
1.61264	6.61992	MSC+293F
4.57368	-1.80381	MSC+293F
-0.293223	3.3123	MSC+293F
0.555721	9.59104	MSC+293F
5.08436	-2.38103	MSC+293F
1.26867	2.58662	MSC+293F
1.07256	5.2728	MSC+293F
2.12379	4.8589	MSC+293F
-0.4387	3.54661	MSC+293F
1.31815	3.43217	MSC+293F
-2.07476	4.72767	MSC+293F
0.892119	4.57956	MSC+293F
1.26398	5.89187	MSC+293F
0.289453	3.34905	MSC+293F
8.08812	0.188374	MSC+293F
-0.704851	4.1049	MSC+293F
1.28595	4.31371	MSC+293F
0.843148	3.69791	MSC+293F
4.89752	-1.53268	MSC+293F
5.53961	-2.61544	MSC+293F
1.91445	3.25373	MSC+293F
1.32635	3.29329	MSC+293F
-1.45901	6.0312	MSC+293F
8.30602	-1.84292	MSC+293F
5.19497	-1.42749	MSC+293F
1.04988	3.58903	MSC+293F
1.47058	2.85653	MSC+293F
5.23548	-2.6088	MSC+293F
11.2429	7.30612	MSC+293F
5.32275	-2.42737	MSC+293F
0.965099	3.03586	MSC+293F
1.52491	3.09267	MSC+293F
1.28637	3.51851	MSC+293F
7.79589	-2.87832	MSC+293F
0.29196	5.88516	MSC+293F
5.15169	-1.97494	MSC+293F
-1.9024	4.19927	MSC+293F
-3.2802	2.1736	MSC+293F
8.66846	-0.0304301	MSC+293F
4.71909	-1.95004	MSC+293F
0.687674	6.14386	MSC+293F
-2.58226	5.10501	MSC+293F
-0.56542	2.73462	MSC+293F
0.254032	2.07369	MSC+293F
-3.14535	5.65941	MSC+293F
5.275	-2.28844	MSC+293F
0.392803	7.1458	MSC+293F
10.6597	8.25351	MSC+293F
-3.33976	4.44671	MSC+293F
-1.10219	5.17302	MSC+293F
1.53167	3.43755	MSC+293F
0.964398	3.62902	MSC+293F
4.8838	-2.33446	MSC+293F
5.47171	-2.32919	MSC+293F
5.58804	-1.88631	MSC+293F
5.08157	-2.05613	MSC+293F
-1.61199	5.50988	MSC+293F
0.640777	0.720001	MSC+293F
0.926251	3.62483	MSC+293F
8.57175	0.880338	MSC+293F
8.60608	-1.01023	MSC+293F
-0.171269	6.0012	MSC+293F
0.0598075	3.94816	MSC+293F
8.36905	0.645154	MSC+293F
4.79692	-1.70207	MSC+293F
5.64739	-2.77677	MSC+293F
9.69839	-1.1794	MSC+293F
1.51693	2.77122	MSC+293F
6.33274	-1.09005	MSC+293F
-1.91031	6.65583	MSC+293F
7.06943	-0.0455793	MSC+293F
-0.952024	4.9671	MSC+293F
8.85345	0.733136	MSC+293F
10.8782	8.28682	MSC+293F
5.04652	-2.24256	MSC+293F
-0.225043	4.10034	MSC+293F
-0.0499108	8.51636	MSC+293F
-2.36558	5.76143	MSC+293F
-0.223329	7.31859	MSC+293F
8.06294	1.19543	MSC+293F
11.4209	6.43911	MSC+293F
8.22845	1.38618	MSC+293F
4.78451	-1.86811	MSC+293F
11.0175	7.53184	MSC+293F
0.228546	3.86841	MSC+293F
10.4835	8.42827	MSC+293F
11.676	2.96806	MSC+293F
5.67197	-2.8676	MSC+293F
10.9161	5.23961	MSC+293F
5.80011	-2.3352	MSC+293F
-0.255745	2.39111	MSC+293F
7.09734	0.474422	MSC+293F
8.42905	-1.38568	MSC+293F
5.82981	-2.58651	MSC+293F
7.71886	-0.200678	MSC+293F
1.24521	6.17664	MSC+293F
-0.21104	3.43956	MSC+293F
4.81521	-2.28734	MSC+293F
6.92931	0.691921	MSC+293F
-0.178199	6.92557	MSC+293F
7.35686	-0.136717	MSC+293F
1.9271	4.75258	MSC+293F
11.2932	6.51514	MSC+293F
8.55298	-0.457127	MSC+293F
-0.794798	3.25051	MSC+293F
6.40251	-0.461639	MSC+293F
1.50382	3.60985	MSC+293F
1.02707	4.14883	MSC+293F
4.85527	-1.77626	MSC+293F
9.93534	5.5159	MSC+293F
8.98891	1.58282	MSC+293F
-3.38395	4.8327	MSC+293F
2.45356	6.05509	MSC+293F
6.11685	-2.29208	MSC+293F
8.61944	1.92603	MSC+293F
1.53792	2.46815	MSC+293F
8.96793	-1.71065	MSC+293F
-1.60689	7.71958	MSC+293F
1.83722	4.7413	MSC+293F
0.742447	5.49375	MSC+293F
8.09515	1.96553	MSC+293F
5.0004	-2.51856	MSC+293F
0.776555	3.36881	MSC+293F
0.847101	3.1238	MSC+293F
5.80046	-2.11694	MSC+293F
8.85796	-1.12279	MSC+293F
8.49321	1.78222	MSC+293F
1.66029	3.53392	MSC+293F
-2.00201	6.77935	MSC+293F
1.39582	3.32892	MSC+293F
1.80192	4.38347	MSC+293F
0.507587	3.58028	MSC+293F
0.69588	3.99682	MSC+293F
6.03618	-2.33456	MSC+293F
2.09326	6.17545	MSC+293F
1.71448	4.8804	MSC+293F
10.8357	7.10136	MSC+293F
-2.9714	5.27441	MSC+293F
1.4192	3.37693	MSC+293F
0.550091	4.40104	MSC+293F
6.58887	-0.797673	MSC+293F
10.7242	9.85994	MSC+293F
1.03727	3.13448	MSC+293F
5.6201	-2.69678	MSC+293F
9.59459	1.88184	MSC+293F
-1.73423	5.71938	MSC+293F
5.27994	-2.6795	MSC+293F
4.86479	-2.12965	MSC+293F
-0.371481	4.61958	MSC+293F
1.43926	3.24605	MSC+293F
5.14891	-2.04901	MSC+293F
-3.19781	3.87413	MSC+293F
-1.1379	8.7455	MSC+293F
5.65711	-2.88206	MSC+293F
4.74236	-1.72049	MSC+293F
8.31805	-0.58833	MSC+293F
5.64809	-2.89809	MSC+293F
5.85792	-3.2149	MSC+293F
0.300201	1.26841	MSC+293F
5.91614	-2.93996	MSC+293F
1.53787	7.5627	MSC+293F
10.2471	-2.44591	MSC+293F
7.35311	0.859661	MSC+293F
7.45251	0.0683503	MSC+293F
4.99004	-2.26953	MSC+293F
11.3322	6.8982	MSC+293F
1.20994	1.57307	MSC+293F
5.84474	-2.97112	MSC+293F
4.70534	-2.32259	MSC+293F
-1.85161	5.59811	MSC+293F
7.06847	-0.667885	MSC+293F
8.6404	1.84817	MSC+293F
1.93579	4.97916	MSC+293F
5.17981	-2.42907	MSC+293F
0.563113	10.3261	MSC+293F
0.518421	3.80579	MSC+293F
9.72617	3.86293	MSC+293F
10.5499	10.3232	MSC+293F
5.27253	-2.52685	MSC+293F
5.35351	-2.01359	MSC+293F
5.0093	-2.56051	MSC+293F
4.81717	-2.30437	MSC+293F
1.01187	3.14285	MSC+293F
5.12266	-2.47092	MSC+293F
-1.74415	4.52469	MSC+293F
10.9807	8.90622	MSC+293F
4.90439	-2.34459	MSC+293F
2.07347	8.35891	MSC+293F
-0.956178	5.62174	MSC+293F
0.836315	3.40822	MSC+293F
-0.808645	4.26764	MSC+293F
4.68868	-2.07479	MSC+293F
2.08168	6.64003	MSC+293F
2.07036	4.74322	MSC+293F
7.47942	0.721091	MSC+293F
9.30851	2.98662	MSC+293F
11.1457	7.17518	MSC+293F
10.5209	8.43983	MSC+293F
-1.76348	5.84243	MSC+293F
-3.31317	5.00322	MSC+293F
-3.81389	3.33721	MSC+293F
4.62129	-1.76347	MSC+293F
-1.26505	5.78492	MSC+293F
5.95525	-1.5472	MSC+293F
8.50788	-2.63863	MSC+293F
1.66387	5.52724	MSC+293F
9.0373	1.78336	MSC+293F
1.48715	3.04953	MSC+293F
-3.95331	4.18773	MSC+293F
4.89378	1.32051	MSC+293F
-1.82311	5.91107	MSC+293F
8.78697	1.05497	MSC+293F
11.4674	6.92835	MSC+293F
1.40474	3.49561	MSC+293F
1.34544	1.76828	MSC+293F
6.14176	-2.58071	MSC+293F
8.86818	0.885691	MSC+293F
1.34704	3.49606	MSC+293F
8.7266	0.639042	MSC+293F
8.49139	1.26479	MSC+293F
1.99585	5.04539	MSC+293F
0.878676	3.18172	MSC+293F
-0.3851	4.72305	MSC+293F
1.30092	3.16557	MSC+293F
0.157796	9.26868	MSC+293F
0.849521	2.78915	MSC+293F
5.00976	-1.91975	MSC+293F
5.2612	-2.19927	MSC+293F
1.06537	3.21678	MSC+293F
5.36423	-2.51046	MSC+293F
4.62584	-1.85521	MSC+293F
5.2163	-2.31008	MSC+293F
5.06161	-1.77327	MSC+293F
6.82617	-0.51237	MSC+293F
0.577728	5.32567	MSC+293F
3.22993	5.7563	MSC+293F
7.594	-0.420456	MSC+293F
9.08418	-1.02582	MSC+293F
5.23415	-2.80267	MSC+293F
-0.454153	4.08687	MSC+293F
5.17336	-2.56666	MSC+293F
8.7292	0.925222	MSC+293F
0.815018	3.24234	MSC+293F
9.44946	-1.0286	MSC+293F
1.43943	5.93824	MSC+293F
5.45544	-2.99598	MSC+293F
-0.557478	3.51612	MSC+293F
11.6763	-0.770583	MSC+293F
9.46426	-0.382508	MSC+293F
-2.02061	6.64823	MSC+293F
-0.990549	8.7683	MSC+293F
5.77089	-2.52832	MSC+293F
0.166607	10.2997	MSC+293F
4.70265	-1.51608	MSC+293F
5.20087	-2.47393	MSC+293F
1.52192	3.37163	MSC+293F
4.92611	-2.08846	MSC+293F
9.40055	-0.036413	MSC+293F
4.96539	-2.04174	MSC+293F
9.15714	-0.640232	MSC+293F
5.89964	-1.22175	MSC+293F
9.95369	0.771857	MSC+293F
-1.07414	3.85601	MSC+293F
7.37691	-0.152358	MSC+293F
1.40327	3.73702	MSC+293F
10.6277	8.57959	MSC+293F
4.94629	-2.51726	MSC+293F
-3.43656	4.20527	MSC+293F
2.01291	3.90865	MSC+293F
1.37006	3.54418	MSC+293F
-0.101593	4.83844	MSC+293F
11.0458	7.29134	MSC+293F
9.2952	2.94476	MSC+293F
5.68555	-2.22997	MSC+293F
4.68326	-2.08642	MSC+293F
0.239535	6.30309	MSC+293F
8.81779	1.75396	MSC+293F
8.08274	-0.771534	MSC+293F
4.85628	-2.31999	MSC+293F
8.55965	-1.01643	MSC+293F
8.83089	3.12509	MSC+293F
5.52488	-2.76636	MSC+293F
5.19943	-2.49042	MSC+293F
0.204937	9.6308	MSC+293F
1.2407	2.57992	MSC+293F
0.259257	3.59196	MSC+293F
1.31565	3.55963	MSC+293F
0.704623	5.56806	MSC+293F
10.2487	9.06877	MSC+293F
1.04667	3.18393	MSC+293F
1.63147	3.98464	MSC+293F
1.05178	6.1196	MSC+293F
7.03416	0.760924	MSC+293F
8.37578	0.997027	MSC+293F
0.461471	6.38081	MSC+293F
1.23311	3.38726	MSC+293F
5.40074	-2.57427	MSC+293F
11.2458	1.26362	MSC+293F
7.44525	0.0716133	MSC+293F
8.79602	3.33075	MSC+293F
0.761674	5.56076	MSC+293F
9.2243	0.707405	MSC+293F
10.8545	7.891	MSC+293F
0.698213	7.50965	MSC+293F
5.25626	-1.92957	MSC+293F
-0.867512	3.44336	MSC+293F
10.4539	8.63809	MSC+293F
5.94418	-2.74328	MSC+293F
4.54134	-1.03332	MSC+293F
10.4832	1.20199	MSC+293F
0.702783	5.83034	MSC+293F
-3.59775	2.41828	MSC+293F
1.05784	2.91118	MSC+293F
11.6039	2.80992	MSC+293F
5.61955	-2.83538	MSC+293F
1.40046	3.07287	MSC+293F
1.53394	3.77803	MSC+293F
1.87183	5.90695	MSC+293F
-1.4148	3.32177	MSC+293F
8.76912	0.289402	MSC+293F
11.3631	6.55926	MSC+293F
1.25017	2.94612	MSC+293F
5.00142	-1.6836	MSC+293F
1.9728	5.91713	MSC+293F
-2.11589	4.4954	MSC+293F
1.98871	5.10301	MSC+293F
1.49078	2.59269	MSC+293F
-0.709097	5.77023	MSC+293F
1.92401	7.03081	MSC+293F
10.2506	3.79856	MSC+293F
1.03051	6.38172	MSC+293F
0.312748	7.16663	MSC+293F
8.77099	0.792514	MSC+293F
-3.11165	4.39413	MSC+293F
-1.7805	6.54729	MSC+293F
5.61506	-1.93651	MSC+293F
10.2722	2.62852	MSC+293F
-3.55068	3.39138	MSC+293F
12.5981	3.57316	MSC+293F
0.49728	4.74533	MSC+293F
1.21357	3.28971	MSC+293F
6.59778	-2.6892	MSC+293F
5.12576	-2.1887	MSC+293F
0.741035	5.64527	MSC+293F
0.277719	2.74409	MSC+293F
8.77941	3.24899	MSC+293F
10.6153	5.67435	MSC+293F
10.4887	3.85623	MSC+293F
8.21998	-1.27378	MSC+293F
-0.96035	5.84089	MSC+293F
0.233364	4.03056	MSC+293F
8.72083	-0.70875	MSC+293F
9.82171	-1.65678	MSC+293F
5.11279	-2.28983	MSC+293F
9.15676	-1.55397	MSC+293F
0.396217	6.10429	MSC+293F
7.82772	-1.56882	MSC+293F
2.27309	5.97634	MSC+293F
5.97452	-3.00618	MSC+293F
-0.761995	4.94078	MSC+293F
5.18919	-2.57678	MSC+293F
-3.16928	5.37223	MSC+293F
0.421088	3.41579	MSC+293F
-1.19363	5.10745	MSC+293F
5.35938	-2.50451	MSC+293F
6.50183	-2.33881	MSC+293F
0.508119	5.67503	MSC+293F
9.56694	1.71483	MSC+293F
6.26941	-0.0131604	MSC+293F
1.20725	3.52602	MSC+293F
-3.84104	3.0069	MSC+293F
1.63136	6.41317	MSC+293F
0.837995	3.03513	MSC+293F
5.37122	-2.59562	MSC+293F
6.97342	-2.51478	MSC+293F
-3.82023	4.26589	MSC+293F
6.3635	0.38126	MSC+293F
0.735486	2.35869	MSC+293F
8.3397	-1.38157	MSC+293F
5.01921	-2.28314	MSC+293F
-2.37875	5.59554	MSC+293F
7.05927	-0.870703	MSC+293F
4.95388	-2.02011	MSC+293F
1.0558	3.46675	MSC+293F
0.734677	3.22319	MSC+293F
1.67014	4.27334	MSC+293F
-0.777635	5.20548	MSC+293F
-0.598788	2.32299	MSC+293F
5.14951	-1.96785	MSC+293F
1.91351	5.68967	MSC+293F
10.9706	8.54924	MSC+293F
0.257737	2.76562	MSC+293F
1.30366	3.15669	MSC+293F
1.28013	1.39554	MSC+293F
5.13299	-2.27175	MSC+293F
1.36607	2.77596	MSC+293F
9.1527	-0.0468865	MSC+293F
10.6096	4.66859	MSC+293F
0.749495	3.84615	MSC+293F
-0.44701	5.02383	MSC+293F
-1.67191	5.69484	MSC+293F
0.951145	6.79154	MSC+293F
0.888497	6.87965	MSC+293F
8.22946	-1.50341	MSC+293F
-0.957956	3.35116	MSC+293F
6.04318	-0.136518	MSC+293F
5.5602	-2.02171	MSC+293F
1.78554	4.60944	MSC+293F
-0.0528956	2.80373	MSC+293F
0.819924	3.43994	MSC+293F
4.88495	-2.04458	MSC+293F
5.31219	-2.58163	MSC+293F
8.23704	-1.33514	MSC+293F
9.56905	0.275048	MSC+293F
-4.10902	3.42016	MSC+293F
8.83146	-2.51208	MSC+293F
1.82691	5.52816	MSC+293F
0.544205	3.55351	MSC+293F
9.60666	-0.599795	MSC+293F
8.56837	-1.97436	MSC+293F
9.87386	0.513242	MSC+293F
5.25732	-2.461	MSC+293F
10.6629	6.91181	MSC+293F
1.2244	3.24194	MSC+293F
0.0729238	6.31615	MSC+293F
-2.13756	2.28811	MSC+293F
4.92655	-1.98962	MSC+293F
0.0823894	5.88981	MSC+293F
7.05799	-0.111227	MSC+293F
5.35054	-2.57861	MSC+293F
0.43071	3.7979	MSC+293F
-1.86849	5.94063	MSC+293F
6.93822	-2.19949	MSC+293F
8.72304	-0.289968	MSC+293F
5.37512	-2.48926	MSC+293F
5.82439	-2.91458	MSC+293F
6.79466	-2.18967	MSC+293F
5.09256	-2.56666	MSC+293F
1.12667	1.37145	MSC+293F
5.18985	-2.1771	MSC+293F
8.83024	2.38399	MSC+293F
-1.87195	6.71776	MSC+293F
0.322077	5.71657	MSC+293F
6.03565	-1.12374	MSC+293F
10.7427	8.43751	MSC+293F
5.32762	-2.10833	MSC+293F
11.1275	6.98375	MSC+293F
-3.0486	4.11955	MSC+293F
8.7053	1.49803	MSC+293F
10.92	8.17818	MSC+293F
-0.9306	4.21556	MSC+293F
7.64906	0.950799	MSC+293F
-1.93022	5.58345	MSC+293F
5.64399	-2.98377	MSC+293F
2.41066	5.53532	MSC+293F
5.77032	-1.72108	MSC+293F
1.48614	3.30034	MSC+293F
-1.38844	8.55907	MSC+293F
5.68544	-2.51765	MSC+293F
0.99647	2.26464	MSC+293F
0.129837	5.65492	MSC+293F
10.9222	8.22675	MSC+293F
5.61075	-2.57869	MSC+293F
0.848896	4.01713	MSC+293F
4.95065	-2.34657	MSC+293F
5.78952	-2.31311	MSC+293F
9.17332	0.208743	MSC+293F
2.22018	5.54357	MSC+293F
2.01846	4.92321	MSC+293F
5.39852	-2.37928	MSC+293F
0.865767	6.05411	MSC+293F
1.29891	2.99164	MSC+293F
1.01685	7.66059	MSC+293F
-0.155954	6.65342	MSC+293F
2.61405	4.11534	MSC+293F
1.07832	6.18278	MSC+293F
7.42321	0.147063	MSC+293F
10.6749	8.14286	MSC+293F
4.85877	-2.15172	MSC+293F
5.646	-2.80256	MSC+293F
-0.243635	2.86554	MSC+293F
-1.20366	8.50957	MSC+293F
9.13912	2.53831	MSC+293F
0.335451	6.25235	MSC+293F
4.9389	-2.3889	MSC+293F
-4.13393	3.18187	MSC+293F
0.109996	8.12011	MSC+293F
-1.67525	5.78241	MSC+293F
4.68271	-1.89233	MSC+293F
-2.24548	6.32068	MSC+293F
0.781992	3.45221	MSC+293F
4.97247	-2.41154	MSC+293F
0.420022	3.12075	MSC+293F
1.51449	3.73538	MSC+293F
4.83141	-2.06286	MSC+293F
7.1325	0.583634	MSC+293F
1.29256	3.19185	MSC+293F
0.013587	4.02982	MSC+293F
1.3867	3.34836	MSC+293F
4.94777	-2.11353	MSC+293F
5.93524	-1.59708	MSC+293F
6.95082	-2.68341	MSC+293F
1.0932	3.11394	MSC+293F
8.41777	2.27771	MSC+293F
10.0738	4.32866	MSC+293F
-3.28639	4.26552	MSC+293F
7.65977	1.56551	MSC+293F
-0.760431	4.61634	MSC+293F
5.62541	-2.88138	MSC+293F
6.41718	-2.94081	MSC+293F
10.1455	5.29345	MSC+293F
6.01647	-3.20945	MSC+293F
11.6234	-0.85635	MSC+293F
9.12475	0.307849	MSC+293F
1.52605	5.89806	MSC+293F
0.975658	5.39222	MSC+293F
6.31205	-3.03851	MSC+293F
1.11429	4.8234	MSC+293F
1.45045	3.23902	MSC+293F
8.87328	2.09107	MSC+293F
9.38483	2.61326	MSC+293F
4.99106	-2.13551	MSC+293F
1.99355	4.57361	MSC+293F
5.93335	-1.64388	MSC+293F
8.78134	0.159357	MSC+293F
6.75011	0.786844	MSC+293F
5.54033	-2.72873	MSC+293F
5.49419	-2.73779	MSC+293F
6.90035	0.564898	MSC+293F
-0.75912	7.17615	MSC+293F
1.39898	2.9434	MSC+293F
10.4454	-2.22544	MSC+293F
10.94	7.51305	MSC+293F
0.277605	2.8017	MSC+293F
1.61572	3.0001	MSC+293F
5.18017	-2.48585	MSC+293F
9.08158	0.708272	MSC+293F
9.25878	-1.1268	MSC+293F
-0.903272	5.02776	MSC+293F
1.47483	7.58933	MSC+293F
-0.5057	5.52018	MSC+293F
10.0509	-2.1129	MSC+293F
1.30539	2.78493	MSC+293F
1.22318	2.64643	MSC+293F
6.93925	0.561678	MSC+293F
4.78332	-2.12957	MSC+293F
8.35769	1.62843	MSC+293F
5.10654	-2.04074	MSC+293F
-2.64107	0.674682	MSC+293F
1.57294	3.57881	MSC+293F
5.69065	-2.41429	MSC+293F
1.42051	5.76449	MSC+293F
1.24288	3.31222	MSC+293F
7.99149	1.28511	MSC+293F
2.66663	8.21701	MSC+293F
5.51556	-2.62308	MSC+293F
5.06585	-2.26846	MSC+293F
5.35779	-2.15684	MSC+293F
-2.61393	3.0203	MSC+293F
10.7155	2.05504	MSC+293F
-0.247237	5.48874	MSC+293F
8.68428	0.581199	MSC+293F
0.379155	4.45204	MSC+293F
-0.0196098	3.31421	MSC+293F
0.811292	6.00143	MSC+293F
10.1863	1.72932	MSC+293F
8.7822	0.845385	MSC+293F
0.937025	3.92574	MSC+293F
9.29044	-0.0884933	MSC+293F
-3.98205	3.62113	MSC+293F
5.31171	-2.18573	MSC+293F
4.90238	-2.04963	MSC+293F
-0.719792	3.81891	MSC+293F
0.438526	1.35332	MSC+293F
0.867998	5.74096	MSC+293F
4.77551	-1.28625	MSC+293F
8.27461	1.19148	MSC+293F
8.80321	-2.78269	MSC+293F
0.916402	9.78108	MSC+293F
0.786097	10.0521	MSC+293F
-0.422351	4.06947	MSC+293F
-2.29323	4.04688	MSC+293F
5.73864	-2.29462	MSC+293F
9.28027	-0.702538	MSC+293F
-1.98967	5.06289	MSC+293F
-1.44365	5.71952	MSC+293F
5.63933	-2.7274	MSC+293F
4.67238	-1.92865	MSC+293F
2.39848	5.5282	MSC+293F
5.83962	-2.25468	MSC+293F
1.42746	3.48743	MSC+293F
5.36754	-2.24201	MSC+293F
8.51267	1.55642	MSC+293F
-1.82826	5.86333	MSC+293F
8.72101	-0.596267	MSC+293F
1.41613	5.72821	MSC+293F
-3.94679	2.28485	MSC+293F
10.4461	-0.244234	MSC+293F
5.49201	-3.06167	MSC+293F
0.50496	3.45536	MSC+293F
1.40429	3.27122	MSC+293F
0.470058	3.03087	MSC+293F
4.74892	-1.5995	MSC+293F
5.51066	-2.75127	MSC+293F
6.91548	0.584391	MSC+293F
6.49144	-1.98749	MSC+293F
0.753989	3.3295	MSC+293F
1.02474	9.02873	MSC+293F
0.799697	5.79312	MSC+293F
1.10055	1.35364	MSC+293F
0.775441	3.43671	MSC+293F
4.86612	-2.16595	MSC+293F
5.35434	-1.95578	MSC+293F
8.77802	-1.31742	MSC+293F
5.89525	-1.67393	MSC+293F
5.0704	-2.33286	MSC+293F
0.0602947	9.81347	MSC+293F
7.83761	0.275003	MSC+293F
5.04237	-2.10026	MSC+293F
-2.85281	3.36136	MSC+293F
0.55217	3.20959	MSC+293F
7.55281	-0.219877	MSC+293F
5.12704	-2.33799	MSC+293F
-1.96059	5.2399	MSC+293F
5.2171	-2.00722	MSC+293F
0.610013	6.58124	MSC+293F
0.523744	10.3439	MSC+293F
0.816779	3.46113	MSC+293F
5.59089	-2.26442	MSC+293F
4.98109	-2.10731	MSC+293F
5.18247	-2.39541	MSC+293F
0.454879	6.10987	MSC+293F
5.06983	-2.62006	MSC+293F
-3.59628	4.2634	MSC+293F
5.9492	-3.1197	MSC+293F
4.81763	-1.98079	MSC+293F
1.24733	3.7912	MSC+293F
0.0145345	7.84046	MSC+293F
2.34463	4.66042	MSC+293F
4.7589	3.35198	MSC+293F
1.73998	5.43956	MSC+293F
-3.90245	4.20885	MSC+293F
1.22763	3.30386	MSC+293F
9.84505	-0.0227001	MSC+293F
9.0807	0.60509	MSC+293F
7.75958	1.19164	MSC+293F
11.4609	6.70808	MSC+293F
-0.25058	6.6082	MSC+293F
4.75323	-2.08901	MSC+293F
5.36969	-2.37473	MSC+293F
0.452715	3.92821	MSC+293F
1.29019	3.23267	MSC+293F
5.59161	-2.72928	MSC+293F
11.7111	-0.643777	MSC+293F
6.34741	-0.0832269	MSC+293F
6.29414	-2.355	MSC+293F
10.5006	10.2229	MSC+293F
-3.6398	4.67864	MSC+293F
5.37704	-2.45075	MSC+293F
5.13388	-2.33539	MSC+293F
8.80892	-0.637156	MSC+293F
5.42727	-2.65034	MSC+293F
-3.88035	3.84381	MSC+293F
1.07022	2.65242	MSC+293F
10.9253	8.14375	MSC+293F
0.987632	1.2027	MSC+293F
10.907	8.17816	MSC+293F
4.7175	-1.22094	MSC+293F
5.57681	-2.11969	MSC+293F
8.69634	0.754845	MSC+293F
1.46893	2.86247	MSC+293F
2.04976	3.34712	MSC+293F
-3.25774	2.90996	MSC+293F
-3.5572	4.36563	MSC+293F
0.464492	6.15463	MSC+293F
0.561123	5.49624	MSC+293F
0.528336	3.09871	MSC+293F
1.25013	6.1493	MSC+293F
10.3216	-1.3272	MSC+293F
4.99498	-2.16707	MSC+293F
5.12439	-2.42829	MSC+293F
1.40416	2.56634	MSC+293F
1.33407	5.55742	MSC+293F
4.8735	-1.69356	MSC+293F
2.40313	6.82435	MSC+293F
-0.558036	4.10525	MSC+293F
4.9435	-2.24682	MSC+293F
0.779261	4.45888	MSC+293F
7.77599	1.16568	MSC+293F
0.367291	6.03201	MSC+293F
5.10648	-2.33289	MSC+293F
10.9791	8.09715	MSC+293F
1.44148	3.10864	MSC+293F
11.5268	6.69749	MSC+293F
10.8421	8.07683	MSC+293F
1.40704	6.45293	MSC+293F
-1.39374	5.46591	MSC+293F
-1.2331	4.32686	MSC+293F
7.42956	-1.19204	MSC+293F
5.04906	-2.22487	MSC+293F
5.52924	-2.64781	MSC+293F
0.695415	10.6866	MSC+293F
9.67539	0.49073	MSC+293F
0.386405	5.39001	MSC+293F
0.0768969	4.40881	MSC+293F
4.94237	-2.25055	MSC+293F
10.2643	5.61606	MSC+293F
5.19184	-2.66496	MSC+293F
-3.86701	2.8363	MSC+293F
0.901249	3.14055	MSC+293F
5.34976	-2.24682	MSC+293F
9.23305	0.0169998	MSC+293F
0.602433	6.17296	MSC+293F
8.11023	1.60445	MSC+293F
0.827753	2.11165	MSC+293F
-3.06569	4.63826	MSC+293F
0.419953	4.54236	MSC+293F
10.2408	-2.52467	MSC+293F
0.795963	4.17858	MSC+293F
-2.62877	5.17708	MSC+293F
-0.383315	3.35995	MSC+293F
1.9554	3.98685	MSC+293F
-3.40253	4.10501	MSC+293F
4.64039	-1.31979	MSC+293F
1.1289	3.29044	MSC+293F
9.65034	0.855456	MSC+293F
5.52721	-2.54884	MSC+293F
5.05018	-2.3307	MSC+293F
5.41443	-2.33168	MSC+293F
0.635205	3.31792	MSC+293F
-1.58373	4.41663	MSC+293F
-1.83075	4.58849	MSC+293F
1.5371	3.11463	MSC+293F
4.65558	-1.75613	MSC+293F
4.60737	-2.08195	MSC+293F
4.77616	-2.11985	MSC+293F
0.94991	1.33679	MSC+293F
4.97213	-2.45615	MSC+293F
-0.524617	6.64948	MSC+293F
-1.46891	4.79244	MSC+293F
1.60197	5.96518	MSC+293F
6.76749	0.0489743	MSC+293F
0.967837	1.2134	MSC+293F
5.29802	-2.46092	MSC+293F
8.38788	1.4746	MSC+293F
-3.64021	3.74749	MSC+293F
4.95419	-2.21179	MSC+293F
0.604974	3.56978	MSC+293F
[truncated: 4,610 more rows]

## Sheet: Extend. 6b
UMAP0	UMAP1	plate	Sample	Celltype
-0.416305	4.58991	0	MSCcell	MSCcell
0.844702	4.81869	0	MSCcell	MSCcell
0.93499	5.46321	0	MSCcell	MSCcell
-0.507132	4.39831	0	MSCcell	MSCcell
1.79315	3.90688	0	MSCcell	MSCcell
0.964391	4.2014	0	MSCcell	MSCcell
-1.89076	2.53665	0	MSCcell	MSCcell
1.25427	4.2892	0	MSCcell	MSCcell
1.68215	4.54805	0	MSCcell	MSCcell
-0.46541	1.35027	0	MSCcell	MSCcell
0.324902	2.75902	0	MSCcell	MSCcell
0.994944	4.91618	0	MSCcell	MSCcell
0.706287	2.32561	0	MSCcell	MSCcell
-1.10837	2.6374	0	MSCcell	MSCcell
-1.09298	2.43271	0	MSCcell	MSCcell
-0.977381	3.62703	0	MSCcell	MSCcell
1.60845	3.83767	0	MSCcell	MSCcell
0.350745	1.72711	0	MSCcell	MSCcell
1.23148	4.43129	0	MSCcell	MSCcell
1.05223	5.51855	0	MSCcell	MSCcell
-0.181335	5.07649	0	MSCcell	MSCcell
1.69884	4.54508	0	MSCcell	MSCcell
0.451143	5.08507	0	MSCcell	MSCcell
-1.61657	3.14689	0	MSCcell	MSCcell
-0.148574	1.82241	0	MSCcell	MSCcell
0.895604	5.25593	0	MSCcell	MSCcell
1.59331	3.68388	0	MSCcell	MSCcell
1.35487	4.45458	0	MSCcell	MSCcell
0.921646	4.31837	0	MSCcell	MSCcell
1.28727	4.79813	0	MSCcell	MSCcell
-1.62715	2.13011	0	MSCcell	MSCcell
-0.0671009	5.02577	0	MSCcell	MSCcell
-0.249633	1.28227	0	MSCcell	MSCcell
-0.701719	1.38283	0	MSCcell	MSCcell
1.13297	5.15362	0	MSCcell	MSCcell
1.0981	4.28366	0	MSCcell	MSCcell
1.27462	4.90254	0	MSCcell	MSCcell
0.650304	3.99326	0	MSCcell	MSCcell
0.0361117	5.16005	0	MSCcell	MSCcell
-0.162408	4.26433	0	MSCcell	MSCcell
0.269675	4.68343	0	MSCcell	MSCcell
1.80794	3.38434	0	MSCcell	MSCcell
1.10717	4.88106	0	MSCcell	MSCcell
1.27896	5.04749	0	MSCcell	MSCcell
0.306778	5.15565	0	MSCcell	MSCcell
1.25809	4.61445	0	MSCcell	MSCcell
-1.18345	4.08274	0	MSCcell	MSCcell
-1.06434	2.17959	0	MSCcell	MSCcell
-0.345561	3.3855	0	MSCcell	MSCcell
0.496829	5.01136	0	MSCcell	MSCcell
0.498041	4.79151	0	MSCcell	MSCcell
0.602243	2.98038	0	MSCcell	MSCcell
0.0910135	1.5649	0	MSCcell	MSCcell
0.369293	3.86309	0	MSCcell	MSCcell
1.28967	4.41377	0	MSCcell	MSCcell
0.76723	4.1649	0	MSCcell	MSCcell
1.35212	5.2989	0	MSCcell	MSCcell
1.4364	5.03136	0	MSCcell	MSCcell
-1.89088	2.0011	0	MSCcell	MSCcell
0.930717	4.99642	0	MSCcell	MSCcell
-0.157011	3.48302	0	MSCcell	MSCcell
-0.712483	2.88602	0	MSCcell	MSCcell
0.194803	5.51292	0	MSCcell	MSCcell
1.65575	5.02089	0	MSCcell	MSCcell
4.58534	6.76272	0	MSCcell	MSCcell
0.918834	4.32459	0	MSCcell	MSCcell
0.100749	2.38233	0	MSCcell	MSCcell
1.29162	4.43724	0	MSCcell	MSCcell
0.363493	1.83546	0	MSCcell	MSCcell
-1.13579	4.03626	0	MSCcell	MSCcell
0.654722	1.90586	0	MSCcell	MSCcell
-0.4682	5.07343	0	MSCcell	MSCcell
0.480648	3.93945	0	MSCcell	MSCcell
0.166921	2.18789	0	MSCcell	MSCcell
1.61896	5.39647	0	MSCcell	MSCcell
-0.965178	1.62501	0	MSCcell	MSCcell
-0.585228	4.85708	0	MSCcell	MSCcell
-1.46592	1.45529	0	MSCcell	MSCcell
0.706614	5.20565	0	MSCcell	MSCcell
-0.615928	1.44734	0	MSCcell	MSCcell
-0.679462	2.4219	0	MSCcell	MSCcell
1.75521	4.3645	0	MSCcell	MSCcell
0.086819	5.16253	0	MSCcell	MSCcell
0.824639	3.45906	0	MSCcell	MSCcell
0.394871	4.24675	0	MSCcell	MSCcell
0.768509	3.75542	0	MSCcell	MSCcell
-1.04673	1.16298	0	MSCcell	MSCcell
0.899124	4.26736	0	MSCcell	MSCcell
1.26916	4.61864	0	MSCcell	MSCcell
0.850003	4.83007	0	MSCcell	MSCcell
1.52328	5.06182	0	MSCcell	MSCcell
0.247875	5.03289	0	MSCcell	MSCcell
1.53917	4.74257	0	MSCcell	MSCcell
0.0696697	4.67804	0	MSCcell	MSCcell
1.74301	3.53136	0	MSCcell	MSCcell
0.773988	5.52019	0	MSCcell	MSCcell
-1.78678	1.41147	0	MSCcell	MSCcell
-1.42616	1.61105	0	MSCcell	MSCcell
0.607997	4.2819	0	MSCcell	MSCcell
0.95999	3.76503	0	MSCcell	MSCcell
-0.271264	1.50498	0	MSCcell	MSCcell
-0.0380226	4.20778	0	MSCcell	MSCcell
-1.98068	2.51516	0	MSCcell	MSCcell
0.491662	4.71251	0	MSCcell	MSCcell
0.71939	4.7459	0	MSCcell	MSCcell
0.882691	2.90264	0	MSCcell	MSCcell
1.30701	3.82639	0	MSCcell	MSCcell
1.24002	5.15821	0	MSCcell	MSCcell
0.393189	4.13398	0	MSCcell	MSCcell
0.384927	4.72656	0	MSCcell	MSCcell
2.02086	4.68917	0	MSCcell	MSCcell
5.07398	7.40436	0	MSCcell	MSCcell
0.396952	3.67324	0	MSCcell	MSCcell
0.677817	5.15824	0	MSCcell	MSCcell
1.68665	4.58909	0	MSCcell	MSCcell
0.918869	3.89164	0	MSCcell	MSCcell
1.79851	3.97465	0	MSCcell	MSCcell
0.233234	5.17675	0	MSCcell	MSCcell
1.52612	4.41599	0	MSCcell	MSCcell
0.383415	5.51009	0	MSCcell	MSCcell
-0.25885	4.52006	0	MSCcell	MSCcell
0.763606	5.3518	0	MSCcell	MSCcell
1.38555	5.23382	0	MSCcell	MSCcell
1.34114	4.49128	0	MSCcell	MSCcell
0.144053	1.04701	0	MSCcell	MSCcell
0.945004	4.45166	0	MSCcell	MSCcell
1.64418	3.53684	0	MSCcell	MSCcell
-1.00523	2.47823	0	MSCcell	MSCcell
0.927849	4.69129	0	MSCcell	MSCcell
1.35427	4.65154	0	MSCcell	MSCcell
0.724647	1.25876	0	MSCcell	MSCcell
1.79369	4.68375	0	MSCcell	MSCcell
-1.6709	1.83764	0	MSCcell	MSCcell
1.12353	2.71615	0	MSCcell	MSCcell
0.83934	4.52234	0	MSCcell	MSCcell
-1.24994	2.94123	0	MSCcell	MSCcell
0.474538	5.04994	0	MSCcell	MSCcell
0.12644	4.8417	0	MSCcell	MSCcell
0.417762	2.94434	0	MSCcell	MSCcell
-0.105959	2.36923	0	MSCcell	MSCcell
-1.53388	2.76801	0	MSCcell	MSCcell
-0.344264	2.55665	0	MSCcell	MSCcell
-0.53777	4.63503	0	MSCcell	MSCcell
-0.275799	4.57941	0	MSCcell	MSCcell
1.88576	4.71376	0	MSCcell	MSCcell
0.240106	3.34833	0	MSCcell	MSCcell
-0.945278	2.83441	0	MSCcell	MSCcell
-2.05737	1.81723	0	MSCcell	MSCcell
0.889063	5.08369	0	MSCcell	MSCcell
0.660927	5.1574	0	MSCcell	MSCcell
1.22894	3.02467	0	MSCcell	MSCcell
1.94107	4.20106	0	MSCcell	MSCcell
1.18474	3.41782	0	MSCcell	MSCcell
0.34637	4.99246	0	MSCcell	MSCcell
0.521902	5.25323	0	MSCcell	MSCcell
0.814682	4.20777	0	MSCcell	MSCcell
0.873454	5.19257	0	MSCcell	MSCcell
0.820246	2.46089	0	MSCcell	MSCcell
-1.05542	2.15974	0	MSCcell	MSCcell
-0.0375471	5.0272	0	MSCcell	MSCcell
-0.815431	3.56686	0	MSCcell	MSCcell
0.519084	4.84237	0	MSCcell	MSCcell
5.2342	7.50023	0	MSCcell	MSCcell
-0.279198	5.00044	0	MSCcell	MSCcell
1.62666	4.86915	0	MSCcell	MSCcell
0.593342	3.01722	0	MSCcell	MSCcell
0.373603	3.59342	0	MSCcell	MSCcell
1.35699	4.54145	0	MSCcell	MSCcell
-0.553881	1.21191	0	MSCcell	MSCcell
0.946616	3.83005	0	MSCcell	MSCcell
-0.654823	0.517149	0	MSCcell	MSCcell
-2.20683	2.08141	0	MSCcell	MSCcell
1.41677	3.58885	0	MSCcell	MSCcell
0.686255	4.34684	0	MSCcell	MSCcell
1.76442	4.40271	0	MSCcell	MSCcell
0.38258	2.77735	0	MSCcell	MSCcell
0.673656	1.37789	0	MSCcell	MSCcell
0.181133	0.967062	0	MSCcell	MSCcell
0.956548	4.381	0	MSCcell	MSCcell
5.07756	7.39713	0	MSCcell	MSCcell
-0.318217	3.56939	0	MSCcell	MSCcell
1.07926	3.43363	0	MSCcell	MSCcell
0.520333	4.70421	0	MSCcell	MSCcell
0.850882	3.36156	0	MSCcell	MSCcell
0.982548	5.15343	0	MSCcell	MSCcell
1.81664	3.07541	0	MSCcell	MSCcell
-0.0783316	3.85792	0	MSCcell	MSCcell
1.16448	4.06688	0	MSCcell	MSCcell
1.22164	5.01051	0	MSCcell	MSCcell
-0.617088	0.695801	0	MSCcell	MSCcell
0.280859	1.95656	0	MSCcell	MSCcell
1.85425	3.8246	0	MSCcell	MSCcell
0.594073	5.27098	0	MSCcell	MSCcell
1.58403	3.51141	0	MSCcell	MSCcell
0.266821	4.85955	0	MSCcell	MSCcell
-0.438163	2.71173	0	MSCcell	MSCcell
1.56146	4.96369	0	MSCcell	MSCcell
1.21558	4.63962	0	MSCcell	MSCcell
-0.457738	1.55601	0	MSCcell	MSCcell
1.26162	4.50246	0	MSCcell	MSCcell
0.571231	4.59099	0	MSCcell	MSCcell
-1.52531	1.14485	0	MSCcell	MSCcell
-1.42321	2.1228	0	MSCcell	MSCcell
-1.5475	0.788827	0	MSCcell	MSCcell
1.51022	4.70816	0	MSCcell	MSCcell
-0.0595406	5.00597	0	MSCcell	MSCcell
0.524079	4.86316	0	MSCcell	MSCcell
0.527489	4.75793	0	MSCcell	MSCcell
1.88372	3.48369	0	MSCcell	MSCcell
-1.71404	2.99638	0	MSCcell	MSCcell
1.53551	4.59046	0	MSCcell	MSCcell
-0.983243	4.38258	0	MSCcell	MSCcell
0.399236	2.37416	0	MSCcell	MSCcell
-0.894291	3.44772	0	MSCcell	MSCcell
1.2517	4.86261	0	MSCcell	MSCcell
-1.19201	0.588558	0	MSCcell	MSCcell
-0.760186	2.74093	0	MSCcell	MSCcell
0.923641	2.56155	0	MSCcell	MSCcell
1.15243	5.11252	0	MSCcell	MSCcell
1.23652	4.61758	0	MSCcell	MSCcell
-1.13086	3.33787	0	MSCcell	MSCcell
1.74425	5.04382	0	MSCcell	MSCcell
-0.155421	5.11673	0	MSCcell	MSCcell
-0.00318423	5.52848	0	MSCcell	MSCcell
0.642396	2.20424	0	MSCcell	MSCcell
1.72986	4.05441	0	MSCcell	MSCcell
0.944208	4.69033	0	MSCcell	MSCcell
1.43797	3.83768	0	MSCcell	MSCcell
-0.0245906	4.96728	0	MSCcell	MSCcell
-0.329484	1.02377	0	MSCcell	MSCcell
0.247463	5.02452	0	MSCcell	MSCcell
-0.892095	4.02948	0	MSCcell	MSCcell
0.460801	4.0232	0	MSCcell	MSCcell
0.232081	4.63823	0	MSCcell	MSCcell
0.329014	4.64326	0	MSCcell	MSCcell
0.298109	3.8242	0	MSCcell	MSCcell
0.580712	4.5976	0	MSCcell	MSCcell
1.30238	4.58527	0	MSCcell	MSCcell
-0.0813637	1.69464	0	MSCcell	MSCcell
1.68881	3.94305	0	MSCcell	MSCcell
0.817383	2.57489	0	MSCcell	MSCcell
1.40214	5.40284	0	MSCcell	MSCcell
-0.937056	2.84955	0	MSCcell	MSCcell
0.965841	3.6406	0	MSCcell	MSCcell
1.32476	4.51768	0	MSCcell	MSCcell
1.17296	3.87126	0	MSCcell	MSCcell
0.992844	4.29129	0	MSCcell	MSCcell
0.433809	4.77198	0	MSCcell	MSCcell
0.832929	5.07253	0	MSCcell	MSCcell
1.91185	4.48146	0	MSCcell	MSCcell
-1.0206	4.34661	0	MSCcell	MSCcell
-0.592751	0.893063	0	MSCcell	MSCcell
-1.51822	1.28132	0	MSCcell	MSCcell
0.0297122	4.61524	0	MSCcell	MSCcell
-0.751171	4.4537	0	MSCcell	MSCcell
4.9482	7.33393	0	MSCcell	MSCcell
0.874503	4.58474	0	MSCcell	MSCcell
1.91259	4.16502	0	MSCcell	MSCcell
1.43036	3.25141	0	MSCcell	MSCcell
0.707145	4.86595	0	MSCcell	MSCcell
0.108689	5.51932	0	MSCcell	MSCcell
1.63149	3.69823	0	MSCcell	MSCcell
1.40727	4.58266	0	MSCcell	MSCcell
0.00535208	2.94192	0	MSCcell	MSCcell
1.06558	4.60815	0	MSCcell	MSCcell
-1.77174	2.23278	0	MSCcell	MSCcell
-0.317937	4.66317	0	MSCcell	MSCcell
0.0429693	2.59324	0	MSCcell	MSCcell
-0.309899	3.82757	0	MSCcell	MSCcell
-0.360806	3.56465	0	MSCcell	MSCcell
0.449527	4.06577	0	MSCcell	MSCcell
-0.0495131	3.03406	0	MSCcell	MSCcell
0.221779	5.04873	0	MSCcell	MSCcell
-1.29729	0.40732	0	MSCcell	MSCcell
0.617324	5.16667	0	MSCcell	MSCcell
-0.887593	3.75337	0	MSCcell	MSCcell
0.204217	5.14422	0	MSCcell	MSCcell
-0.373738	3.76971	0	MSCcell	MSCcell
1.65109	4.82166	0	MSCcell	MSCcell
-0.016136	3.47306	0	MSCcell	MSCcell
1.11703	4.44465	0	MSCcell	MSCcell
-0.474542	1.15395	0	MSCcell	MSCcell
1.54591	4.03945	0	MSCcell	MSCcell
0.963289	2.42352	0	MSCcell	MSCcell
0.885829	3.46332	0	MSCcell	MSCcell
0.920721	4.48725	0	MSCcell	MSCcell
-1.17021	2.35096	0	MSCcell	MSCcell
0.668618	3.20388	0	MSCcell	MSCcell
1.61708	4.51228	0	MSCcell	MSCcell
-0.532013	2.79535	0	MSCcell	MSCcell
-0.600284	2.54261	0	MSCcell	MSCcell
-0.757321	2.63451	0	MSCcell	MSCcell
0.44905	4.43639	0	MSCcell	MSCcell
1.12604	3.45842	0	MSCcell	MSCcell
0.333871	5.23201	0	MSCcell	MSCcell
1.40364	4.92191	0	MSCcell	MSCcell
0.378375	2.77537	0	MSCcell	MSCcell
-1.21699	2.91028	0	MSCcell	MSCcell
-0.701219	3.72323	0	MSCcell	MSCcell
0.930624	3.69595	0	MSCcell	MSCcell
-1.12916	3.35215	0	MSCcell	MSCcell
-2.03845	2.17137	0	MSCcell	MSCcell
0.839441	4.49606	0	MSCcell	MSCcell
1.19422	4.53341	0	MSCcell	MSCcell
-1.44749	1.49204	0	MSCcell	MSCcell
1.67994	4.3728	0	MSCcell	MSCcell
1.39051	4.59286	0	MSCcell	MSCcell
-0.773269	3.20933	0	MSCcell	MSCcell
1.40193	3.79003	0	MSCcell	MSCcell
1.15569	3.39437	0	MSCcell	MSCcell
0.91788	3.63365	0	MSCcell	MSCcell
0.928523	3.6237	0	MSCcell	MSCcell
1.97848	5.04078	0	MSCcell	MSCcell
-0.787011	2.7474	0	MSCcell	MSCcell
0.542281	3.87531	0	MSCcell	MSCcell
0.735751	4.45782	0	MSCcell	MSCcell
0.986367	4.39466	0	MSCcell	MSCcell
0.518643	4.98761	0	MSCcell	MSCcell
1.78925	3.60164	0	MSCcell	MSCcell
1.25126	4.30644	0	MSCcell	MSCcell
1.15332	4.5473	0	MSCcell	MSCcell
0.0989144	3.69324	0	MSCcell	MSCcell
0.368094	4.03182	0	MSCcell	MSCcell
0.185631	4.72759	0	MSCcell	MSCcell
-0.210259	4.40159	0	MSCcell	MSCcell
0.907189	3.81016	0	MSCcell	MSCcell
1.23795	3.71209	0	MSCcell	MSCcell
-0.569703	0.389688	0	MSCcell	MSCcell
1.1228	5.15147	0	MSCcell	MSCcell
-0.638167	1.2371	0	MSCcell	MSCcell
1.19944	4.54442	0	MSCcell	MSCcell
-0.259202	3.58871	0	MSCcell	MSCcell
1.03334	4.73277	0	MSCcell	MSCcell
0.926343	4.06956	0	MSCcell	MSCcell
1.26347	1.73731	0	MSCcell	MSCcell
1.40166	4.60619	0	MSCcell	MSCcell
0.663478	4.19679	0	MSCcell	MSCcell
-1.10789	1.9034	0	MSCcell	MSCcell
1.65769	5.16223	0	MSCcell	MSCcell
1.72065	4.06348	0	MSCcell	MSCcell
1.4155	3.94792	0	MSCcell	MSCcell
1.00144	4.22423	0	MSCcell	MSCcell
-0.4085	1.7312	0	MSCcell	MSCcell
0.852506	1.23095	0	MSCcell	MSCcell
-0.575034	3.88213	0	MSCcell	MSCcell
-2.00301	1.6319	0	MSCcell	MSCcell
0.594089	4.21188	0	MSCcell	MSCcell
0.60508	3.79219	0	MSCcell	MSCcell
-1.71976	2.37068	0	MSCcell	MSCcell
0.741163	4.75505	0	MSCcell	MSCcell
0.876823	4.19193	0	MSCcell	MSCcell
0.781886	4.32817	0	MSCcell	MSCcell
1.9032	4.22069	0	MSCcell	MSCcell
1.53233	3.79997	0	MSCcell	MSCcell
0.691582	4.5738	0	MSCcell	MSCcell
0.322059	2.16537	0	MSCcell	MSCcell
-1.20949	2.12653	0	MSCcell	MSCcell
0.841135	4.21454	0	MSCcell	MSCcell
0.506235	5.02809	0	MSCcell	MSCcell
-1.64938	2.61508	0	MSCcell	MSCcell
1.364	5.20842	0	MSCcell	MSCcell
-1.29972	3.00631	0	MSCcell	MSCcell
0.350048	3.46349	0	MSCcell	MSCcell
1.11309	2.15971	0	MSCcell	MSCcell
-1.85811	1.43554	0	MSCcell	MSCcell
-0.504337	3.95211	0	MSCcell	MSCcell
0.447842	4.00846	0	MSCcell	MSCcell
-0.22624	5.27897	0	MSCcell	MSCcell
0.129727	3.26457	0	MSCcell	MSCcell
0.0273056	3.28564	0	MSCcell	MSCcell
1.09448	3.61733	0	MSCcell	MSCcell
-0.682152	4.05433	0	MSCcell	MSCcell
-0.284907	3.25873	0	MSCcell	MSCcell
-1.31724	3.26751	0	MSCcell	MSCcell
-0.0974052	4.81806	0	MSCcell	MSCcell
0.176615	3.1969	0	MSCcell	MSCcell
1.68436	4.53638	0	MSCcell	MSCcell
1.56432	4.58014	0	MSCcell	MSCcell
-0.78847	2.3025	0	MSCcell	MSCcell
1.09324	5.03056	0	MSCcell	MSCcell
-0.855863	3.159	0	MSCcell	MSCcell
0.9128	4.47147	0	MSCcell	MSCcell
-0.144244	2.30259	0	MSCcell	MSCcell
-1.07682	3.55371	0	MSCcell	MSCcell
1.30644	2.09413	0	MSCcell	MSCcell
-0.509002	4.13198	0	MSCcell	MSCcell
0.459461	3.56581	0	MSCcell	MSCcell
5.20452	7.46661	0	MSCcell	MSCcell
-0.864184	2.77708	0	MSCcell	MSCcell
1.74785	4.18934	0	MSCcell	MSCcell
0.797771	4.19236	0	MSCcell	MSCcell
-0.0172822	3.59385	0	MSCcell	MSCcell
1.44457	3.76619	0	MSCcell	MSCcell
0.805351	4.26489	0	MSCcell	MSCcell
1.8516	3.31052	0	MSCcell	MSCcell
-0.828596	3.91561	0	MSCcell	MSCcell
1.64401	3.13771	0	MSCcell	MSCcell
0.501579	1.90251	0	MSCcell	MSCcell
-0.0392467	2.42315	0	MSCcell	MSCcell
0.697495	4.9601	0	MSCcell	MSCcell
1.68434	4.91192	0	MSCcell	MSCcell
1.32224	2.99872	0	MSCcell	MSCcell
-0.934489	2.48052	0	MSCcell	MSCcell
-1.35835	2.94402	0	MSCcell	MSCcell
1.4885	3.86687	0	MSCcell	MSCcell
-0.0832297	4.09277	0	MSCcell	MSCcell
0.339473	5.33446	0	MSCcell	MSCcell
-1.24531	1.20718	0	MSCcell	MSCcell
1.63257	4.63963	0	MSCcell	MSCcell
1.50673	3.81594	0	MSCcell	MSCcell
1.73907	4.22831	0	MSCcell	MSCcell
0.724681	3.24663	0	MSCcell	MSCcell
-1.07385	2.56378	0	MSCcell	MSCcell
-0.91144	2.74149	0	MSCcell	MSCcell
-0.673153	1.59901	0	MSCcell	MSCcell
1.87605	3.7765	0	MSCcell	MSCcell
5.071	7.39452	0	MSCcell	MSCcell
-0.0585061	3.89768	0	MSCcell	MSCcell
1.59922	3.75836	0	MSCcell	MSCcell
1.54316	4.56813	0	MSCcell	MSCcell
-0.957338	2.02372	0	MSCcell	MSCcell
-1.90687	1.90234	0	MSCcell	MSCcell
-0.83648	2.32935	0	MSCcell	MSCcell
-0.218875	5.19994	0	MSCcell	MSCcell
0.636732	4.39734	0	MSCcell	MSCcell
1.84824	4.28343	0	MSCcell	MSCcell
1.62368	4.65321	0	MSCcell	MSCcell
0.879952	1.27727	0	MSCcell	MSCcell
-0.579964	1.80854	0	MSCcell	MSCcell
0.520535	4.79782	0	MSCcell	MSCcell
0.585179	3.59465	0	MSCcell	MSCcell
1.11706	2.63155	0	MSCcell	MSCcell
1.45933	4.06437	0	MSCcell	MSCcell
1.42242	3.94497	0	MSCcell	MSCcell
0.971239	3.77454	0	MSCcell	MSCcell
0.866635	4.40639	0	MSCcell	MSCcell
-0.930456	2.80349	0	MSCcell	MSCcell
0.87169	0.855093	0	MSCcell	MSCcell
1.47241	5.36299	0	MSCcell	MSCcell
-1.76248	2.55364	0	MSCcell	MSCcell
0.219835	2.19164	0	MSCcell	MSCcell
-0.759855	1.39152	0	MSCcell	MSCcell
-1.98046	2.58103	0	MSCcell	MSCcell
1.09766	3.61212	0	MSCcell	MSCcell
1.11774	4.15431	0	MSCcell	MSCcell
0.466534	4.60813	0	MSCcell	MSCcell
0.374725	5.20508	0	MSCcell	MSCcell
0.179309	2.02525	0	MSCcell	MSCcell
-0.0991469	4.71445	0	MSCcell	MSCcell
-0.522152	4.95989	0	MSCcell	MSCcell
-1.62471	0.947548	0	MSCcell	MSCcell
0.438574	4.44127	0	MSCcell	MSCcell
0.510146	5.55271	0	MSCcell	MSCcell
0.38041	2.34375	0	MSCcell	MSCcell
0.733733	4.37237	0	MSCcell	MSCcell
-0.125198	1.03942	0	MSCcell	MSCcell
-0.443927	4.04525	0	MSCcell	MSCcell
-0.871135	3.52758	0	MSCcell	MSCcell
-1.16756	1.23488	0	MSCcell	MSCcell
0.126069	4.59901	0	MSCcell	MSCcell
1.27253	3.95381	0	MSCcell	MSCcell
1.84178	4.42268	0	MSCcell	MSCcell
0.223041	4.05068	0	MSCcell	MSCcell
0.52336	3.42867	0	MSCcell	MSCcell
1.14867	4.65362	0	MSCcell	MSCcell
-0.795191	3.51707	0	MSCcell	MSCcell
-1.33863	2.48266	0	MSCcell	MSCcell
0.738743	5.2424	0	MSCcell	MSCcell
-0.873091	1.64511	0	MSCcell	MSCcell
0.976146	4.88099	0	MSCcell	MSCcell
1.22649	3.10231	0	MSCcell	MSCcell
5.16804	7.46689	0	MSCcell	MSCcell
-1.75253	2.79133	0	MSCcell	MSCcell
1.40687	5.23272	0	MSCcell	MSCcell
-1.39953	3.17461	0	MSCcell	MSCcell
-0.211243	2.46307	0	MSCcell	MSCcell
0.238925	5.32531	0	MSCcell	MSCcell
1.36414	4.19697	0	MSCcell	MSCcell
0.701078	3.89703	0	MSCcell	MSCcell
0.221973	2.1827	0	MSCcell	MSCcell
0.812231	5.06937	0	MSCcell	MSCcell
1.77656	4.70864	0	MSCcell	MSCcell
5.12859	7.39299	0	MSCcell	MSCcell
5.07676	7.33373	0	MSCcell	MSCcell
1.17099	4.35168	0	MSCcell	MSCcell
0.565594	5.51696	0	MSCcell	MSCcell
-0.425445	5.06375	0	MSCcell	MSCcell
-0.0229093	2.87578	0	MSCcell	MSCcell
-1.11616	3.54751	0	MSCcell	MSCcell
-1.00521	2.17201	0	MSCcell	MSCcell
1.18546	4.01405	0	MSCcell	MSCcell
-0.030048	2.64426	0	MSCcell	MSCcell
-0.780737	3.51157	0	MSCcell	MSCcell
-0.388607	2.08228	0	MSCcell	MSCcell
0.377277	5.29073	0	MSCcell	MSCcell
0.543893	4.5619	0	MSCcell	MSCcell
-1.72312	2.45617	0	MSCcell	MSCcell
0.921529	4.975	0	MSCcell	MSCcell
0.304548	5.10152	0	MSCcell	MSCcell
-0.129603	1.08863	0	MSCcell	MSCcell
1.85631	4.62718	0	MSCcell	MSCcell
0.577392	4.89981	0	MSCcell	MSCcell
-1.98755	2.65782	0	MSCcell	MSCcell
0.743633	1.86982	0	MSCcell	MSCcell
-1.55327	2.8062	0	MSCcell	MSCcell
1.08983	1.54235	0	MSCcell	MSCcell
-0.637339	3.84355	0	MSCcell	MSCcell
0.725128	4.41941	0	MSCcell	MSCcell
-1.05452	1.57067	0	MSCcell	MSCcell
-0.147138	3.92567	0	MSCcell	MSCcell
-0.553969	4.53073	0	MSCcell	MSCcell
0.546458	4.79214	0	MSCcell	MSCcell
-0.243876	3.2008	0	MSCcell	MSCcell
1.07143	4.66263	0	MSCcell	MSCcell
1.61211	4.01027	0	MSCcell	MSCcell
0.224721	5.34206	0	MSCcell	MSCcell
-1.43602	3.02572	0	MSCcell	MSCcell
1.15151	4.16219	0	MSCcell	MSCcell
1.08485	1.19327	0	MSCcell	MSCcell
0.668253	3.82537	0	MSCcell	MSCcell
1.64013	3.48032	0	MSCcell	MSCcell
0.458205	4.66902	0	MSCcell	MSCcell
-1.15569	2.15131	0	MSCcell	MSCcell
-0.453023	3.46777	0	MSCcell	MSCcell
0.261353	2.46904	0	MSCcell	MSCcell
0.837356	4.06926	0	MSCcell	MSCcell
1.16581	5.03396	0	MSCcell	MSCcell
-0.137407	2.19078	0	MSCcell	MSCcell
1.28626	3.94497	0	MSCcell	MSCcell
1.47279	4.1041	0	MSCcell	MSCcell
1.39209	3.34611	0	MSCcell	MSCcell
0.719915	5.26002	0	MSCcell	MSCcell
0.501785	5.18884	0	MSCcell	MSCcell
1.08518	5.00278	0	MSCcell	MSCcell
0.578258	4.11496	0	MSCcell	MSCcell
1.59305	3.77565	0	MSCcell	MSCcell
-2.19095	2.10998	0	MSCcell	MSCcell
-0.15694	4.88287	0	MSCcell	MSCcell
0.852115	3.73642	0	MSCcell	MSCcell
-2.0663	1.8114	0	MSCcell	MSCcell
1.21653	4.98955	0	MSCcell	MSCcell
0.597058	4.60394	0	MSCcell	MSCcell
1.30146	3.58959	0	MSCcell	MSCcell
0.701078	4.87905	0	MSCcell	MSCcell
0.0069646	5.36152	0	MSCcell	MSCcell
0.799452	4.60885	0	MSCcell	MSCcell
0.114392	5.04506	0	MSCcell	MSCcell
1.45147	4.90066	0	MSCcell	MSCcell
0.263723	3.26379	0	MSCcell	MSCcell
0.385639	4.60865	0	MSCcell	MSCcell
1.29643	4.2834	0	MSCcell	MSCcell
0.638249	1.67852	0	MSCcell	MSCcell
0.959212	4.43725	0	MSCcell	MSCcell
-0.727412	2.26093	0	MSCcell	MSCcell
-0.194391	3.68727	0	MSCcell	MSCcell
-0.483228	3.54887	0	MSCcell	MSCcell
-0.100465	4.56866	0	MSCcell	MSCcell
1.4714	4.32297	0	MSCcell	MSCcell
0.444604	2.91746	0	MSCcell	MSCcell
0.700897	4.92232	0	MSCcell	MSCcell
1.23812	5.08436	0	MSCcell	MSCcell
1.96342	3.98217	0	MSCcell	MSCcell
1.10276	4.09433	0	MSCcell	MSCcell
-0.133321	5.26	0	MSCcell	MSCcell
0.262258	5.49664	0	MSCcell	MSCcell
0.775302	5.22464	0	MSCcell	MSCcell
1.68858	4.2784	0	MSCcell	MSCcell
1.09786	3.75447	0	MSCcell	MSCcell
-1.25361	3.58304	0	MSCcell	MSCcell
-0.027832	5.36248	0	MSCcell	MSCcell
1.53247	5.12195	0	MSCcell	MSCcell
0.636216	3.88832	0	MSCcell	MSCcell
1.36766	3.75624	0	MSCcell	MSCcell
0.521853	1.9853	0	MSCcell	MSCcell
-0.0970719	5.36948	0	MSCcell	MSCcell
-0.63861	1.47722	0	MSCcell	MSCcell
-0.268064	4.59497	0	MSCcell	MSCcell
1.63762	4.46312	0	MSCcell	MSCcell
1.5907	4.63856	0	MSCcell	MSCcell
1.39738	4.08691	0	MSCcell	MSCcell
0.538013	4.23127	0	MSCcell	MSCcell
1.1608	3.33884	0	MSCcell	MSCcell
-0.629982	1.06805	0	MSCcell	MSCcell
0.81993	4.73511	0	MSCcell	MSCcell
0.98833	4.54187	0	MSCcell	MSCcell
-0.848045	2.38434	0	MSCcell	MSCcell
1.18918	3.97437	0	MSCcell	MSCcell
-2.004	1.87182	0	MSCcell	MSCcell
0.0741396	4.07936	0	MSCcell	MSCcell
-0.00673454	5.25398	0	MSCcell	MSCcell
1.33426	4.32684	0	MSCcell	MSCcell
0.241174	5.21896	0	MSCcell	MSCcell
0.302983	4.43585	0	MSCcell	MSCcell
-0.564702	4.00167	0	MSCcell	MSCcell
0.187004	3.19733	0	MSCcell	MSCcell
0.14953	4.94864	0	MSCcell	MSCcell
0.0525514	4.58687	0	MSCcell	MSCcell
1.51304	5.20268	0	MSCcell	MSCcell
1.64917	3.75728	0	MSCcell	MSCcell
0.0272007	5.1365	0	MSCcell	MSCcell
0.672125	4.28	0	MSCcell	MSCcell
1.79747	5.26026	0	MSCcell	MSCcell
1.8059	4.6623	0	MSCcell	MSCcell
1.12422	5.3931	0	MSCcell	MSCcell
1.9184	4.30071	0	MSCcell	MSCcell
0.466823	5.24235	0	MSCcell	MSCcell
1.02798	4.01437	0	MSCcell	MSCcell
0.076728	4.20757	0	MSCcell	MSCcell
0.700039	4.95345	0	MSCcell	MSCcell
1.76368	4.07341	0	MSCcell	MSCcell
1.49443	3.91967	0	MSCcell	MSCcell
0.600821	5.27602	0	MSCcell	MSCcell
1.0017	5.27634	0	MSCcell	MSCcell
1.53662	4.07626	0	MSCcell	MSCcell
1.4125	4.87996	0	MSCcell	MSCcell
-1.45733	1.89936	0	MSCcell	MSCcell
1.39136	4.28334	0	MSCcell	MSCcell
1.1958	3.28133	0	MSCcell	MSCcell
1.52904	4.00579	0	MSCcell	MSCcell
1.00183	4.34554	0	MSCcell	MSCcell
1.77301	4.596	0	MSCcell	MSCcell
1.69182	3.41884	0	MSCcell	MSCcell
0.874336	4.99718	0	MSCcell	MSCcell
0.715274	5.34405	0	MSCcell	MSCcell
-0.00332999	1.50343	0	MSCcell	MSCcell
1.28484	4.0796	0	MSCcell	MSCcell
1.81821	3.93773	0	MSCcell	MSCcell
1.7145	4.281	0	MSCcell	MSCcell
0.335499	3.58261	0	MSCcell	MSCcell
1.7627	4.73212	0	MSCcell	MSCcell
0.941601	2.9392	0	MSCcell	MSCcell
1.33767	4.8695	0	MSCcell	MSCcell
1.4108	4.19739	0	MSCcell	MSCcell
0.464357	0.672479	0	MSCcell	MSCcell
0.769183	5.08773	0	MSCcell	MSCcell
0.881504	1.85105	0	MSCcell	MSCcell
-0.0205548	2.54076	0	MSCcell	MSCcell
5.04586	7.37676	0	MSCcell	MSCcell
0.85081	3.45445	0	MSCcell	MSCcell
-1.8266	1.56016	0	MSCcell	MSCcell
-0.615274	2.60854	0	MSCcell	MSCcell
0.765515	4.89686	0	MSCcell	MSCcell
0.912851	4.71025	0	MSCcell	MSCcell
1.24059	4.65744	0	MSCcell	MSCcell
1.16362	4.62365	0	MSCcell	MSCcell
1.89232	4.27435	0	MSCcell	MSCcell
1.88629	4.57842	0	MSCcell	MSCcell
2.0029	4.43669	0	MSCcell	MSCcell
-0.0513549	5.41645	0	MSCcell	MSCcell
1.7714	4.93838	0	MSCcell	MSCcell
1.4463	2.05917	0	MSCcell	MSCcell
1.72805	3.56187	0	MSCcell	MSCcell
0.897926	3.23678	0	MSCcell	MSCcell
-0.190068	1.20168	0	MSCcell	MSCcell
-0.0479504	5.23487	0	MSCcell	MSCcell
-0.053191	5.39437	0	MSCcell	MSCcell
0.985426	5.2519	0	MSCcell	MSCcell
1.26204	4.70419	0	MSCcell	MSCcell
-0.331891	2.16455	0	MSCcell	MSCcell
0.90319	4.39714	0	MSCcell	MSCcell
0.786068	3.17153	0	MSCcell	MSCcell
0.677535	5.5016	0	MSCcell	MSCcell
-0.985055	2.05665	0	MSCcell	MSCcell
1.4072	4.01872	0	MSCcell	MSCcell
-1.54752	1.35987	0	MSCcell	MSCcell
-0.81249	2.71457	0	MSCcell	MSCcell
-0.265447	1.74696	0	MSCcell	MSCcell
-1.72623	2.71333	0	MSCcell	MSCcell
-0.842926	2.26065	0	MSCcell	MSCcell
-1.58814	3.0615	0	MSCcell	MSCcell
-1.49423	2.59604	0	MSCcell	MSCcell
-1.17442	0.762286	0	MSCcell	MSCcell
1.1119	4.35046	0	MSCcell	MSCcell
0.819128	4.61921	0	MSCcell	MSCcell
0.526204	4.77595	0	MSCcell	MSCcell
0.687785	3.03929	0	MSCcell	MSCcell
1.29439	2.93326	0	MSCcell	MSCcell
-0.459254	2.33271	0	MSCcell	MSCcell
0.409931	2.23195	0	MSCcell	MSCcell
0.719841	5.34689	0	MSCcell	MSCcell
-0.625172	2.60234	0	MSCcell	MSCcell
0.871419	5.23099	0	MSCcell	MSCcell
1.78791	4.11027	0	MSCcell	MSCcell
-0.630147	2.65313	0	MSCcell	MSCcell
-1.51787	1.67669	0	MSCcell	MSCcell
1.2802	5.26406	0	MSCcell	MSCcell
-1.11287	2.29682	0	MSCcell	MSCcell
-0.114537	1.57406	0	MSCcell	MSCcell
-0.191068	1.46911	0	MSCcell	MSCcell
-1.20659	3.4956	0	MSCcell	MSCcell
1.03554	5.11701	0	MSCcell	MSCcell
-0.151225	5.03115	0	MSCcell	MSCcell
1.88817	4.43779	0	MSCcell	MSCcell
1.66956	3.81418	0	MSCcell	MSCcell
1.62007	3.98818	0	MSCcell	MSCcell
-1.72881	1.61771	0	MSCcell	MSCcell
1.79171	4.43767	0	MSCcell	MSCcell
5.17714	7.49244	0	MSCcell	MSCcell
0.690506	2.83459	0	MSCcell	MSCcell
-0.593048	3.6854	0	MSCcell	MSCcell
-0.0089783	5.10324	0	MSCcell	MSCcell
1.15737	3.99069	0	MSCcell	MSCcell
4.60933	7.00069	0	MSCcell	MSCcell
-1.34711	2.65828	0	MSCcell	MSCcell
-0.0668926	2.43762	0	MSCcell	MSCcell
0.731501	4.58742	0	MSCcell	MSCcell
-1.0916	1.56135	0	MSCcell	MSCcell
0.0597495	5.03908	0	MSCcell	MSCcell
1.6888	4.74033	0	MSCcell	MSCcell
-0.161746	2.50851	0	MSCcell	MSCcell
-1.35794	2.94858	0	MSCcell	MSCcell
-2.19508	1.25174	0	MSCcell	MSCcell
-0.0699443	4.91954	0	MSCcell	MSCcell
1.12706	4.3444	0	MSCcell	MSCcell
-1.03765	3.47072	0	MSCcell	MSCcell
0.621686	4.92284	0	MSCcell	MSCcell
0.916532	4.92524	0	MSCcell	MSCcell
0.851928	4.58015	0	MSCcell	MSCcell
1.06044	4.81381	0	MSCcell	MSCcell
-1.23056	3.35687	0	MSCcell	MSCcell
-0.299956	3.73635	0	MSCcell	MSCcell
-0.221012	5.07959	0	MSCcell	MSCcell
0.835846	3.78824	0	MSCcell	MSCcell
-0.818656	1.4709	0	MSCcell	MSCcell
1.86793	4.34946	0	MSCcell	MSCcell
0.955612	5.25089	0	MSCcell	MSCcell
1.11536	4.49032	0	MSCcell	MSCcell
-0.820937	1.87573	0	MSCcell	MSCcell
1.08112	3.51659	0	MSCcell	MSCcell
-1.54252	1.53817	0	MSCcell	MSCcell
0.539431	3.92711	0	MSCcell	MSCcell
1.68947	4.4352	0	MSCcell	MSCcell
-1.53915	2.31287	0	MSCcell	MSCcell
0.457035	5.39618	0	MSCcell	MSCcell
-1.855	1.62364	0	MSCcell	MSCcell
0.79258	5.37938	0	MSCcell	MSCcell
0.777385	1.41776	0	MSCcell	MSCcell
-0.909904	2.84544	0	MSCcell	MSCcell
-0.899189	4.07375	0	MSCcell	MSCcell
1.45062	4.59851	0	MSCcell	MSCcell
1.55571	3.38875	0	MSCcell	MSCcell
0.798656	5.22425	0	MSCcell	MSCcell
-1.9562	1.87068	0	MSCcell	MSCcell
0.407422	2.26583	0	MSCcell	MSCcell
1.48251	4.64062	0	MSCcell	MSCcell
1.02014	4.86028	0	MSCcell	MSCcell
0.973775	2.84657	0	MSCcell	MSCcell
0.84131	2.2365	0	MSCcell	MSCcell
-1.01975	4.2092	0	MSCcell	MSCcell
-0.538221	4.66561	0	MSCcell	MSCcell
0.774145	2.37325	0	MSCcell	MSCcell
0.495385	4.35339	0	MSCcell	MSCcell
-1.10746	2.05682	0	MSCcell	MSCcell
0.865239	4.42602	0	MSCcell	MSCcell
0.917727	5.10588	0	MSCcell	MSCcell
0.926464	3.41018	0	MSCcell	MSCcell
1.44423	3.47148	0	MSCcell	MSCcell
1.34998	4.84661	0	MSCcell	MSCcell
1.09028	4.23123	0	MSCcell	MSCcell
0.773029	2.76793	0	MSCcell	MSCcell
2.09886	4.11782	0	MSCcell	MSCcell
1.92785	4.96076	0	MSCcell	MSCcell
0.271294	3.99705	0	MSCcell	MSCcell
-0.385302	3.29082	0	MSCcell	MSCcell
-0.564244	3.06716	0	MSCcell	MSCcell
0.542832	4.9305	0	MSCcell	MSCcell
-1.44739	2.71766	0	MSCcell	MSCcell
-1.35823	2.30089	0	MSCcell	MSCcell
0.772653	5.15171	0	MSCcell	MSCcell
1.56029	4.75493	0	MSCcell	MSCcell
0.861151	3.56171	0	MSCcell	MSCcell
0.072352	3.61721	0	MSCcell	MSCcell
1.70943	4.44716	0	MSCcell	MSCcell
-0.121841	2.10957	0	MSCcell	MSCcell
0.350499	1.96656	0	MSCcell	MSCcell
-0.00621289	5.41916	0	MSCcell	MSCcell
1.67307	3.7577	0	MSCcell	MSCcell
1.00798	4.42599	0	MSCcell	MSCcell
1.06862	3.75834	0	MSCcell	MSCcell
-1.14669	2.10655	0	MSCcell	MSCcell
1.19521	4.70653	0	MSCcell	MSCcell
1.45399	3.43675	0	MSCcell	MSCcell
1.84917	4.39478	0	MSCcell	MSCcell
1.33951	4.10845	0	MSCcell	MSCcell
0.461636	1.50306	0	MSCcell	MSCcell
1.77834	3.69394	0	MSCcell	MSCcell
-0.475072	1.39038	0	MSCcell	MSCcell
1.88207	4.4618	0	MSCcell	MSCcell
0.76928	4.32354	0	MSCcell	MSCcell
5.21819	7.45349	0	MSCcell	MSCcell
-1.74188	1.88652	0	MSCcell	MSCcell
-1.75659	2.61962	0	MSCcell	MSCcell
0.245175	5.37414	0	MSCcell	MSCcell
0.23392	4.52994	0	MSCcell	MSCcell
1.46217	5.00686	0	MSCcell	MSCcell
1.25346	3.99099	0	MSCcell	MSCcell
-1.30593	2.95515	0	MSCcell	MSCcell
0.964101	4.41352	0	MSCcell	MSCcell
0.218111	4.51552	0	MSCcell	MSCcell
1.75208	4.42582	0	MSCcell	MSCcell
1.17392	3.48546	0	MSCcell	MSCcell
-0.201908	2.34447	0	MSCcell	MSCcell
1.2792	4.50563	0	MSCcell	MSCcell
-1.28616	3.41401	0	MSCcell	MSCcell
0.779557	4.78096	0	MSCcell	MSCcell
0.454164	2.9053	0	MSCcell	MSCcell
0.198303	2.04748	0	MSCcell	MSCcell
1.89391	4.26116	0	MSCcell	MSCcell
-1.19189	4.07314	0	MSCcell	MSCcell
1.03008	4.6346	0	MSCcell	MSCcell
1.83323	3.88813	0	MSCcell	MSCcell
5.24929	7.48808	0	MSCcell	MSCcell
1.51347	4.38635	0	MSCcell	MSCcell
-2.06415	1.83931	0	MSCcell	MSCcell
1.30328	2.60208	0	MSCcell	MSCcell
1.03144	4.65007	0	MSCcell	MSCcell
0.213844	0.800612	0	MSCcell	MSCcell
1.46242	3.26367	0	MSCcell	MSCcell
-2.2431	2.70863	0	MSCcell	MSCcell
0.767004	4.28415	0	MSCcell	MSCcell
1.85892	3.71786	0	MSCcell	MSCcell
-0.119073	4.93607	0	MSCcell	MSCcell
5.13241	7.44499	0	MSCcell	MSCcell
-1.16772	1.7142	0	MSCcell	MSCcell
-1.63689	2.59536	0	MSCcell	MSCcell
0.588264	4.74016	0	MSCcell	MSCcell
0.673054	2.05279	0	MSCcell	MSCcell
0.77945	3.7163	0	MSCcell	MSCcell
-1.22316	2.57413	0	MSCcell	MSCcell
-0.744529	3.59001	0	MSCcell	MSCcell
0.288214	1.92014	0	MSCcell	MSCcell
-1.26356	3.33044	0	MSCcell	MSCcell
-0.354111	2.29706	0	MSCcell	MSCcell
0.362374	5.11258	0	MSCcell	MSCcell
0.356482	5.04428	0	MSCcell	MSCcell
1.99403	4.70304	0	MSCcell	MSCcell
0.276666	2.71311	0	MSCcell	MSCcell
-0.402224	1.75882	0	MSCcell	MSCcell
0.944943	3.95869	0	MSCcell	MSCcell
4.99354	7.29332	0	MSCcell	MSCcell
0.609224	3.2781	0	MSCcell	MSCcell
-0.0213148	2.42557	0	MSCcell	MSCcell
1.46217	5.02745	0	MSCcell	MSCcell
1.33907	3.48385	0	MSCcell	MSCcell
-1.46512	2.3299	0	MSCcell	MSCcell
0.796543	3.92688	0	MSCcell	MSCcell
-0.10532	3.23693	0	MSCcell	MSCcell
-2.07008	2.30801	0	MSCcell	MSCcell
1.3625	4.27063	0	MSCcell	MSCcell
0.923685	1.65163	0	MSCcell	MSCcell
0.786972	3.74	0	MSCcell	MSCcell
-1.76339	2.29795	0	MSCcell	MSCcell
0.261103	2.82456	0	MSCcell	MSCcell
0.341011	5.21246	0	MSCcell	MSCcell
-0.472414	3.21903	0	MSCcell	MSCcell
0.0186406	4.41152	0	MSCcell	MSCcell
-0.782382	3.52583	0	MSCcell	MSCcell
4.51918	6.81927	0	MSCcell	MSCcell
1.18473	5.00376	0	MSCcell	MSCcell
-1.41095	2.67374	0	MSCcell	MSCcell
0.485584	4.20009	0	MSCcell	MSCcell
0.663062	2.49274	0	MSCcell	MSCcell
-0.81826	3.45908	0	MSCcell	MSCcell
1.20123	5.04073	0	MSCcell	MSCcell
5.05685	7.35174	0	MSCcell	MSCcell
1.29187	4.76742	0	MSCcell	MSCcell
1.15773	4.08394	0	MSCcell	MSCcell
-0.889511	1.5243	0	MSCcell	MSCcell
0.513404	4.74796	0	MSCcell	MSCcell
1.17188	3.79854	0	MSCcell	MSCcell
0.766514	3.74072	0	MSCcell	MSCcell
0.704891	4.23975	0	MSCcell	MSCcell
0.600795	5.29645	0	MSCcell	MSCcell
0.898246	4.87797	0	MSCcell	MSCcell
0.956022	4.12341	0	MSCcell	MSCcell
5.15799	7.45749	0	MSCcell	MSCcell
1.00374	5.16656	0	MSCcell	MSCcell
-1.87291	2.91963	0	MSCcell	MSCcell
5.17965	7.47202	0	MSCcell	MSCcell
-1.39095	3.08772	0	MSCcell	MSCcell
0.596175	3.3342	0	MSCcell	MSCcell
0.630594	3.18991	0	MSCcell	MSCcell
5.03834	7.36515	0	MSCcell	MSCcell
0.9908	4.78213	0	MSCcell	MSCcell
1.68392	4.00406	0	MSCcell	MSCcell
1.64129	4.77121	0	MSCcell	MSCcell
0.812167	5.20658	0	MSCcell	MSCcell
5.14681	7.44707	0	MSCcell	MSCcell
-1.12846	3.88717	0	MSCcell	MSCcell
1.65616	4.8663	0	MSCcell	MSCcell
1.04623	5.1145	0	MSCcell	MSCcell
1.05709	4.85304	0	MSCcell	MSCcell
1.60863	5.6258	0	MSCcell	MSCcell
1.8226	4.28263	0	MSCcell	MSCcell
-0.324537	3.35363	0	MSCcell	MSCcell
0.208373	4.63584	0	MSCcell	MSCcell
-1.26509	2.33735	0	MSCcell	MSCcell
1.20986	4.35584	0	MSCcell	MSCcell
1.31977	4.275	0	MSCcell	MSCcell
0.803957	3.89068	0	MSCcell	MSCcell
0.852434	1.2585	0	MSCcell	MSCcell
0.185664	1.84474	0	MSCcell	MSCcell
0.501286	4.32765	0	MSCcell	MSCcell
1.23184	3.3454	0	MSCcell	MSCcell
0.232531	5.11263	0	MSCcell	MSCcell
-0.0827691	1.10618	0	MSCcell	MSCcell
0.930404	4.37112	0	MSCcell	MSCcell
1.71408	4.2459	0	MSCcell	MSCcell
-1.27218	2.61146	0	MSCcell	MSCcell
1.59638	3.47096	0	MSCcell	MSCcell
-0.864098	3.06333	0	MSCcell	MSCcell
1.15215	4.60522	0	MSCcell	MSCcell
0.774029	4.95197	0	MSCcell	MSCcell
1.16979	4.12468	0	MSCcell	MSCcell
1.28308	4.61559	0	MSCcell	MSCcell
-2.18058	2.27441	0	MSCcell	MSCcell
-0.73334	4.30321	0	MSCcell	MSCcell
-2.18005	2.2254	0	MSCcell	MSCcell
-0.639297	3.68733	0	MSCcell	MSCcell
0.0173518	4.46971	0	MSCcell	MSCcell
-1.17136	4.07219	0	MSCcell	MSCcell
-0.454242	4.93436	0	MSCcell	MSCcell
4.99818	7.35334	0	MSCcell	MSCcell
-0.684201	3.8309	0	MSCcell	MSCcell
0.0828412	2.44097	0	MSCcell	MSCcell
1.12761	4.12585	0	MSCcell	MSCcell
0.964016	4.17832	0	MSCcell	MSCcell
0.919981	3.83759	0	MSCcell	MSCcell
0.364446	5.04885	0	MSCcell	MSCcell
0.888132	5.11506	0	MSCcell	MSCcell
0.772769	4.51418	0	MSCcell	MSCcell
-1.66871	2.63006	0	MSCcell	MSCcell
0.810403	4.23843	0	MSCcell	MSCcell
-0.758782	2.2048	0	MSCcell	MSCcell
0.0572236	1.24006	0	MSCcell	MSCcell
1.62991	4.01962	0	MSCcell	MSCcell
-0.401943	4.08586	0	MSCcell	MSCcell
-0.453428	3.67699	0	MSCcell	MSCcell
-0.278696	1.76097	0	MSCcell	MSCcell
0.435358	4.4499	0	MSCcell	MSCcell
0.558283	5.32974	0	MSCcell	MSCcell
1.43226	4.95564	0	MSCcell	MSCcell
5.21541	7.4894	0	MSCcell	MSCcell
1.61467	4.96431	0	MSCcell	MSCcell
0.242543	3.55061	0	MSCcell	MSCcell
-0.638335	1.1118	0	MSCcell	MSCcell
-0.161203	1.0386	0	MSCcell	MSCcell
-0.333005	5.12678	0	MSCcell	MSCcell
1.52822	5.0735	0	MSCcell	MSCcell
1.91217	4.85956	0	MSCcell	MSCcell
-0.558225	2.2746	0	MSCcell	MSCcell
1.15286	4.15207	0	MSCcell	MSCcell
-1.34052	1.52098	0	MSCcell	MSCcell
-0.272791	2.96362	0	MSCcell	MSCcell
-1.61874	2.98945	0	MSCcell	MSCcell
-1.91719	1.93173	0	MSCcell	MSCcell
-1.70323	2.78808	0	MSCcell	MSCcell
-1.87924	1.85098	0	MSCcell	MSCcell
-1.31131	2.92983	0	MSCcell	MSCcell
1.17802	4.79772	0	MSCcell	MSCcell
1.17706	2.39693	0	MSCcell	MSCcell
0.0887958	5.19231	0	MSCcell	MSCcell
-1.35146	2.51543	0	MSCcell	MSCcell
1.08031	3.45098	0	MSCcell	MSCcell
0.1616	0.992244	0	MSCcell	MSCcell
-1.27116	2.44961	0	MSCcell	MSCcell
1.2236	4.79352	0	MSCcell	MSCcell
0.348327	4.7994	0	MSCcell	MSCcell
1.44388	4.35027	0	MSCcell	MSCcell
-0.545953	2.43321	0	MSCcell	MSCcell
1.02409	5.2659	0	MSCcell	MSCcell
0.806232	5.07579	0	MSCcell	MSCcell
-0.836508	4.46627	0	MSCcell	MSCcell
1.13635	4.3319	0	MSCcell	MSCcell
-0.0558271	0.95247	0	MSCcell	MSCcell
0.824809	2.58036	0	MSCcell	MSCcell
0.00782051	2.18488	0	MSCcell	MSCcell
1.47048	4.535	0	MSCcell	MSCcell
-0.573603	4.05451	0	MSCcell	MSCcell
1.13562	4.53711	0	MSCcell	MSCcell
0.208481	2.9891	0	MSCcell	MSCcell
0.314398	4.88896	0	MSCcell	MSCcell
-2.03378	1.79637	0	MSCcell	MSCcell
0.365978	5.37591	0	MSCcell	MSCcell
-0.242357	4.5138	0	MSCcell	MSCcell
0.75061	4.5953	0	MSCcell	MSCcell
-0.391327	5.03754	0	MSCcell	MSCcell
0.237505	1.53259	0	MSCcell	MSCcell
1.15725	4.6976	0	MSCcell	MSCcell
-0.338184	5.00814	0	MSCcell	MSCcell
-0.11696	1.22093	0	MSCcell	MSCcell
-0.512682	2.1676	0	MSCcell	MSCcell
0.535712	5.2856	0	MSCcell	MSCcell
1.09684	4.61407	0	MSCcell	MSCcell
-0.459786	3.48947	0	MSCcell	MSCcell
1.63809	3.46626	0	MSCcell	MSCcell
1.45378	3.67482	0	MSCcell	MSCcell
-0.993689	1.16228	0	MSCcell	MSCcell
0.0281752	3.15966	0	MSCcell	MSCcell
0.151192	5.28337	0	MSCcell	MSCcell
-0.124114	5.16909	0	MSCcell	MSCcell
-0.592425	4.20476	0	MSCcell	MSCcell
-0.574135	1.08931	0	MSCcell	MSCcell
1.42731	4.21288	0	MSCcell	MSCcell
0.731583	4.90854	0	MSCcell	MSCcell
1.32381	4.02687	0	MSCcell	MSCcell
0.53854	0.715375	0	MSCcell	MSCcell
0.0092037	4.8903	0	MSCcell	MSCcell
-0.39006	2.46273	0	MSCcell	MSCcell
0.409041	4.93832	0	MSCcell	MSCcell
-2.02743	1.92669	0	MSCcell	MSCcell
1.34294	2.69738	0	MSCcell	MSCcell
-1.40746	2.59817	0	MSCcell	MSCcell
-1.09443	4.00097	0	MSCcell	MSCcell
1.42397	4.57901	0	MSCcell	MSCcell
1.37776	3.49	0	MSCcell	MSCcell
-0.977697	1.01017	0	MSCcell	MSCcell
1.43298	4.63019	0	MSCcell	MSCcell
1.30026	3.23488	0	MSCcell	MSCcell
5.08995	7.41284	0	MSCcell	MSCcell
0.369305	4.97897	0	MSCcell	MSCcell
-1.3388	1.68305	0	MSCcell	MSCcell
-0.475936	3.84887	0	MSCcell	MSCcell
-0.16377	5.24956	0	MSCcell	MSCcell
1.095	4.15453	0	MSCcell	MSCcell
-0.0768681	1.24355	0	MSCcell	MSCcell
-1.12281	2.13271	0	MSCcell	MSCcell
0.913001	4.82851	0	MSCcell	MSCcell
-0.15218	2.15266	0	MSCcell	MSCcell
0.547237	2.59531	0	MSCcell	MSCcell
1.40152	3.72767	0	MSCcell	MSCcell
1.40416	2.60926	0	MSCcell	MSCcell
0.579368	4.31974	0	MSCcell	MSCcell
1.35829	5.0518	0	MSCcell	MSCcell
1.13093	4.98024	0	MSCcell	MSCcell
0.601735	2.24724	0	MSCcell	MSCcell
0.55131	4.86719	0	MSCcell	MSCcell
0.558408	4.70694	0	MSCcell	MSCcell
-1.83601	2.00304	0	MSCcell	MSCcell
1.01412	5.39722	0	MSCcell	MSCcell
0.838538	4.10476	0	MSCcell	MSCcell
-1.8525	2.63566	0	MSCcell	MSCcell
5.13009	7.35362	0	MSCcell	MSCcell
-0.713356	2.0858	0	MSCcell	MSCcell
0.688301	3.63242	0	MSCcell	MSCcell
0.708114	5.17936	0	MSCcell	MSCcell
0.420539	4.14139	0	MSCcell	MSCcell
-0.522454	1.42475	0	MSCcell	MSCcell
-0.129901	5.25855	0	MSCcell	MSCcell
0.686856	4.32473	0	MSCcell	MSCcell
-0.287723	5.15348	0	MSCcell	MSCcell
-0.0188041	5.05939	0	MSCcell	MSCcell
0.107362	5.13274	0	MSCcell	MSCcell
1.7501	4.13156	0	MSCcell	MSCcell
1.47416	4.38963	0	MSCcell	MSCcell
0.865719	5.29649	0	MSCcell	MSCcell
1.46103	5.14371	0	MSCcell	MSCcell
0.931579	5.3854	0	MSCcell	MSCcell
0.536735	5.44043	0	MSCcell	MSCcell
0.529654	3.47734	0	MSCcell	MSCcell
-0.151076	1.92574	0	MSCcell	MSCcell
-0.282299	4.80681	0	MSCcell	MSCcell
0.880354	3.35369	0	MSCcell	MSCcell
0.963085	4.89394	0	MSCcell	MSCcell
-1.70129	2.41673	0	MSCcell	MSCcell
0.695689	3.78728	0	MSCcell	MSCcell
1.95738	4.58785	0	MSCcell	MSCcell
-0.216391	3.97203	0	MSCcell	MSCcell
0.073713	5.26323	0	MSCcell	MSCcell
-0.159683	4.12086	0	MSCcell	MSCcell
1.31566	3.76538	0	MSCcell	MSCcell
1.33007	3.71306	0	MSCcell	MSCcell
0.454003	3.62111	0	MSCcell	MSCcell
0.379995	4.70647	0	MSCcell	MSCcell
0.699905	4.53011	0	MSCcell	MSCcell
-0.651174	1.45404	0	MSCcell	MSCcell
1.81818	4.2949	0	MSCcell	MSCcell
-0.689993	4.32139	0	MSCcell	MSCcell
-1.20732	2.67808	0	MSCcell	MSCcell
-1.56018	1.71809	0	MSCcell	MSCcell
1.95076	4.37074	0	MSCcell	MSCcell
-0.325246	3.09825	0	MSCcell	MSCcell
0.902545	2.2387	0	MSCcell	MSCcell
0.29815	4.26315	0	MSCcell	MSCcell
0.841605	4.78005	0	MSCcell	MSCcell
0.725954	4.48622	0	MSCcell	MSCcell
0.690535	3.95086	0	MSCcell	MSCcell
1.00424	3.79204	0	MSCcell	MSCcell
1.45803	4.06911	0	MSCcell	MSCcell
0.76016	4.27074	0	MSCcell	MSCcell
-1.59276	1.24964	0	MSCcell	MSCcell
-2.20762	2.39154	0	MSCcell	MSCcell
1.0562	5.19692	0	MSCcell	MSCcell
0.177687	4.80037	0	MSCcell	MSCcell
-0.0459347	4.77282	0	MSCcell	MSCcell
0.573027	4.29974	0	MSCcell	MSCcell
0.682937	1.54704	0	MSCcell	MSCcell
0.284509	5.53682	0	MSCcell	MSCcell
1.49884	5.07341	0	MSCcell	MSCcell
-1.02734	2.71663	0	MSCcell	MSCcell
1.78164	4.64335	0	MSCcell	MSCcell
0.891096	4.78704	0	MSCcell	MSCcell
1.14916	3.63498	0	MSCcell	MSCcell
1.2907	3.36764	0	MSCcell	MSCcell
1.10001	4.75615	0	MSCcell	MSCcell
-0.983283	0.576701	0	MSCcell	MSCcell
1.42014	4.36958	0	MSCcell	MSCcell
0.141477	1.69874	0	MSCcell	MSCcell
1.23748	4.69405	0	MSCcell	MSCcell
0.846135	2.60779	0	MSCcell	MSCcell
-1.3742	1.60996	0	MSCcell	MSCcell
0.142054	4.33598	0	MSCcell	MSCcell
-1.19486	2.24616	0	MSCcell	MSCcell
0.491784	5.15355	0	MSCcell	MSCcell
4.59351	6.93035	0	MSCcell	MSCcell
0.429846	3.29341	0	MSCcell	MSCcell
-0.839943	2.5101	0	MSCcell	MSCcell
-0.959603	3.13782	0	MSCcell	MSCcell
-1.65988	2.22554	0	MSCcell	MSCcell
1.3254	3.00683	0	MSCcell	MSCcell
-0.34799	2.14886	0	MSCcell	MSCcell
-0.62305	2.21607	0	MSCcell	MSCcell
0.0268371	2.93126	0	MSCcell	MSCcell
-0.0204639	2.99218	0	MSCcell	MSCcell
0.530812	2.26458	0	MSCcell	MSCcell
1.10527	4.59558	0	MSCcell	MSCcell
-0.209993	3.49805	0	MSCcell	MSCcell
0.365473	4.08964	0	MSCcell	MSCcell
0.20439	2.23662	0	MSCcell	MSCcell
1.48232	3.01108	0	MSCcell	MSCcell
1.63794	3.79592	0	MSCcell	MSCcell
1.24864	4.23863	0	MSCcell	MSCcell
0.043101	4.36493	0	MSCcell	MSCcell
1.16801	2.61659	0	MSCcell	MSCcell
-1.05119	2.59007	0	MSCcell	MSCcell
-1.00216	4.20183	0	MSCcell	MSCcell
1.38938	3.97556	0	MSCcell	MSCcell
1.57786	4.65295	0	MSCcell	MSCcell
0.259835	0.491926	0	MSCcell	MSCcell
-0.722455	0.38516	0	MSCcell	MSCcell
0.402846	2.80717	0	MSCcell	MSCcell
0.287681	3.07993	0	MSCcell	MSCcell
1.00839	3.69735	0	MSCcell	MSCcell
-0.429595	4.64259	0	MSCcell	MSCcell
1.67565	3.45289	0	MSCcell	MSCcell
0.374463	4.17923	0	MSCcell	MSCcell
0.875725	4.99566	0	MSCcell	MSCcell
-0.660285	1.81303	0	MSCcell	MSCcell
-0.501257	4.88319	0	MSCcell	MSCcell
-0.79891	4.24294	0	MSCcell	MSCcell
1.92428	3.77688	0	MSCcell	MSCcell
-0.926395	3.14129	0	MSCcell	MSCcell
0.32304	4.98597	0	MSCcell	MSCcell
0.136315	2.4565	0	MSCcell	MSCcell
0.314347	4.43495	0	MSCcell	MSCcell
-1.03972	4.32025	0	MSCcell	MSCcell
-0.572529	1.70632	0	MSCcell	MSCcell
-0.766196	3.61121	0	MSCcell	MSCcell
1.08584	5.02666	0	MSCcell	MSCcell
0.939773	4.41466	0	MSCcell	MSCcell
1.44942	4.12394	0	MSCcell	MSCcell
-0.743262	1.97896	0	MSCcell	MSCcell
1.49049	4.27957	0	MSCcell	MSCcell
0.17948	3.22615	0	MSCcell	MSCcell
-0.41011	5.02914	0	MSCcell	MSCcell
1.73767	4.6754	0	MSCcell	MSCcell
0.736223	5.21103	0	MSCcell	MSCcell
0.373175	4.724	0	MSCcell	MSCcell
0.641299	4.8129	0	MSCcell	MSCcell
-0.646732	3.87535	0	MSCcell	MSCcell
1.39576	3.26575	0	MSCcell	MSCcell
-1.0004	4.37779	0	MSCcell	MSCcell
-1.10736	2.06709	0	MSCcell	MSCcell
1.48163	3.79817	0	MSCcell	MSCcell
1.25762	5.17277	0	MSCcell	MSCcell
-0.164841	1.76075	0	MSCcell	MSCcell
0.153783	4.73217	0	MSCcell	MSCcell
0.698647	4.0592	0	MSCcell	MSCcell
0.695187	4.44413	0	MSCcell	MSCcell
-1.88869	2.8994	0	MSCcell	MSCcell
-2.16565	1.22678	0	MSCcell	MSCcell
1.38702	4.42899	0	MSCcell	MSCcell
0.383624	4.38935	0	MSCcell	MSCcell
1.69789	3.53961	0	MSCcell	MSCcell
0.596305	5.29052	0	MSCcell	MSCcell
-0.567129	4.17842	0	MSCcell	MSCcell
0.288723	4.41455	0	MSCcell	MSCcell
0.859156	4.19229	0	MSCcell	MSCcell
1.00486	3.83522	0	MSCcell	MSCcell
0.503013	4.69572	0	MSCcell	MSCcell
5.19401	7.48043	0	MSCcell	MSCcell
0.798844	4.9334	0	MSCcell	MSCcell
-0.208985	4.84159	0	MSCcell	MSCcell
-0.957313	3.54913	0	MSCcell	MSCcell
0.19355	4.55237	0	MSCcell	MSCcell
-0.839173	0.761838	0	MSCcell	MSCcell
1.67841	4.58767	0	MSCcell	MSCcell
0.629201	3.90761	0	MSCcell	MSCcell
1.43883	4.29573	0	MSCcell	MSCcell
5.05091	7.3651	0	MSCcell	MSCcell
-0.555401	1.6281	0	MSCcell	MSCcell
-1.57591	3.05788	0	MSCcell	MSCcell
-1.74547	1.23452	0	MSCcell	MSCcell
-0.458369	1.73098	0	MSCcell	MSCcell
-1.94426	2.69445	0	MSCcell	MSCcell
-1.16249	3.39833	0	MSCcell	MSCcell
-1.30406	3.64571	0	MSCcell	MSCcell
0.489201	4.82246	0	MSCcell	MSCcell
0.673839	3.68481	0	MSCcell	MSCcell
0.584578	4.74986	0	MSCcell	MSCcell
1.42004	4.11053	0	MSCcell	MSCcell
0.689768	2.25697	0	MSCcell	MSCcell
0.330762	1.61134	0	MSCcell	MSCcell
-1.10973	2.20492	0	MSCcell	MSCcell
0.641347	5.25638	0	MSCcell	MSCcell
0.591237	5.65223	0	MSCcell	MSCcell
0.395039	2.28872	0	MSCcell	MSCcell
0.999136	3.43988	0	MSCcell	MSCcell
-0.402933	3.43411	0	MSCcell	MSCcell
1.18797	3.87535	0	MSCcell	MSCcell
0.209363	2.76472	0	MSCcell	MSCcell
0.261219	5.01725	0	MSCcell	MSCcell
1.43086	5.06226	0	MSCcell	MSCcell
-0.747457	4.08049	0	MSCcell	MSCcell
-1.91308	2.62604	0	MSCcell	MSCcell
-0.297134	1.67265	0	MSCcell	MSCcell
-0.453039	0.661788	0	MSCcell	MSCcell
0.818403	4.93527	0	MSCcell	MSCcell
-0.332838	2.94343	0	MSCcell	MSCcell
0.437757	2.3613	0	MSCcell	MSCcell
1.69432	3.5663	0	MSCcell	MSCcell
0.615777	3.96781	0	MSCcell	MSCcell
0.653332	5.17523	0	MSCcell	MSCcell
1.30444	3.42136	0	MSCcell	MSCcell
0.29222	5.18557	0	MSCcell	MSCcell
0.406698	4.9614	0	MSCcell	MSCcell
0.336803	2.82848	0	MSCcell	MSCcell
-0.389149	4.33879	0	MSCcell	MSCcell
1.07391	4.95392	0	MSCcell	MSCcell
0.421333	1.9552	0	MSCcell	MSCcell
0.641656	4.71641	0	MSCcell	MSCcell
1.49434	4.68784	0	MSCcell	MSCcell
-0.841348	1.76405	0	MSCcell	MSCcell
0.941628	1.42953	0	MSCcell	MSCcell
1.12056	3.91406	0	MSCcell	MSCcell
1.10072	4.85195	0	MSCcell	MSCcell
0.0171146	5.07144	0	MSCcell	MSCcell
-0.024071	4.62623	0	MSCcell	MSCcell
-1.60289	2.24859	0	MSCcell	MSCcell
-0.130241	4.72445	0	MSCcell	MSCcell
0.293672	5.47295	0	MSCcell	MSCcell
-1.02702	1.50437	0	MSCcell	MSCcell
-0.771562	1.8364	0	MSCcell	MSCcell
-0.0918163	5.24641	0	MSCcell	MSCcell
-0.373147	2.31848	0	MSCcell	MSCcell
-1.48401	2.66512	0	MSCcell	MSCcell
-1.09869	3.0429	0	MSCcell	MSCcell
0.0527427	4.77631	0	MSCcell	MSCcell
0.00625512	4.40285	0	MSCcell	MSCcell
-0.228785	5.01974	0	MSCcell	MSCcell
0.958822	3.77064	0	MSCcell	MSCcell
4.9409	7.30919	0	MSCcell	MSCcell
1.82158	4.3382	0	MSCcell	MSCcell
-0.954924	1.56444	0	MSCcell	MSCcell
-0.604133	3.73813	0	MSCcell	MSCcell
-0.390502	3.00871	0	MSCcell	MSCcell
0.258972	4.23539	0	MSCcell	MSCcell
0.523293	1.60765	0	MSCcell	MSCcell
1.40677	3.02735	0	MSCcell	MSCcell
0.254948	4.84887	0	MSCcell	MSCcell
4.80756	7.10992	0	MSCcell	MSCcell
1.42517	4.92903	0	MSCcell	MSCcell
0.0276144	1.97673	0	MSCcell	MSCcell
-0.93999	3.9015	0	MSCcell	MSCcell
-1.89649	2.42029	0	MSCcell	MSCcell
1.49731	3.66703	0	MSCcell	MSCcell
0.726133	5.0008	0	MSCcell	MSCcell
-1.30115	3.07505	0	MSCcell	MSCcell
1.02901	4.68064	0	MSCcell	MSCcell
-1.01152	2.21173	0	MSCcell	MSCcell
0.445528	5.00509	0	MSCcell	MSCcell
0.896463	3.68888	0	MSCcell	MSCcell
1.78478	4.5122	0	MSCcell	MSCcell
-0.27719	2.93856	0	MSCcell	MSCcell
1.60522	4.90847	0	MSCcell	MSCcell
1.91579	4.50251	0	MSCcell	MSCcell
0.754796	4.34159	0	MSCcell	MSCcell
-2.01188	2.7247	0	MSCcell	MSCcell
1.54182	3.38398	0	MSCcell	MSCcell
5.11151	7.42422	0	MSCcell	MSCcell
1.26068	4.743	0	MSCcell	MSCcell
-0.521402	4.68206	0	MSCcell	MSCcell
0.767279	4.45642	0	MSCcell	MSCcell
0.21238	5.26284	0	MSCcell	MSCcell
0.459853	1.8451	0	MSCcell	MSCcell
-0.104486	2.70497	0	MSCcell	MSCcell
1.39543	5.08347	0	MSCcell	MSCcell
-1.10559	1.20539	0	MSCcell	MSCcell
-0.956642	1.04238	0	MSCcell	MSCcell
1.64653	4.1926	0	MSCcell	MSCcell
5.01223	7.35898	0	MSCcell	MSCcell
0.698905	5.14593	0	MSCcell	MSCcell
-0.896688	4.35837	0	MSCcell	MSCcell
1.75744	3.7328	0	MSCcell	MSCcell
0.292302	5.37028	0	MSCcell	MSCcell
0.211176	5.32354	0	MSCcell	MSCcell
1.46322	3.76374	0	MSCcell	MSCcell
0.527212	4.62275	0	MSCcell	MSCcell
-0.367617	4.54176	0	MSCcell	MSCcell
-0.19598	4.19499	0	MSCcell	MSCcell
-0.993526	1.11467	0	MSCcell	MSCcell
-0.112925	2.79488	0	MSCcell	MSCcell
-0.706245	4.15488	0	MSCcell	MSCcell
-0.773943	3.09439	0	MSCcell	MSCcell
1.47465	5.08817	0	MSCcell	MSCcell
1.43374	3.97615	0	MSCcell	MSCcell
-0.798961	2.81098	0	MSCcell	MSCcell
1.10866	4.09607	0	MSCcell	MSCcell
1.79523	3.84881	0	MSCcell	MSCcell
1.63513	5.387	0	MSCcell	MSCcell
-2.06677	2.18624	0	MSCcell	MSCcell
0.846053	4.66807	0	MSCcell	MSCcell
1.16298	3.77786	0	MSCcell	MSCcell
-0.78563	0.752937	0	MSCcell	MSCcell
0.937898	5.19117	0	MSCcell	MSCcell
-0.170429	1.6174	0	MSCcell	MSCcell
1.9021	4.77773	0	MSCcell	MSCcell
1.12943	4.86591	0	MSCcell	MSCcell
-0.800027	1.7182	0	MSCcell	MSCcell
-0.779275	4.21209	0	MSCcell	MSCcell
0.954296	4.9452	0	MSCcell	MSCcell
1.24636	4.98817	0	MSCcell	MSCcell
0.712455	4.25167	0	MSCcell	MSCcell
1.10763	4.76095	0	MSCcell	MSCcell
-0.396229	3.04429	0	MSCcell	MSCcell
0.0686787	2.78331	0	MSCcell	MSCcell
-1.14557	0.847313	0	MSCcell	MSCcell
1.55697	3.99471	0	MSCcell	MSCcell
-1.60677	3.1534	0	MSCcell	MSCcell
1.63499	4.41702	0	MSCcell	MSCcell
-0.286008	3.99407	0	MSCcell	MSCcell
0.696717	4.26667	0	MSCcell	MSCcell
5.04882	7.37248	0	MSCcell	MSCcell
0.0641104	4.96638	0	MSCcell	MSCcell
0.641505	2.00002	0	MSCcell	MSCcell
-1.19981	1.86399	0	MSCcell	MSCcell
0.710342	4.83932	0	MSCcell	MSCcell
-0.681311	0.813405	0	MSCcell	MSCcell
0.962059	5.36765	0	MSCcell	MSCcell
0.289991	4.74258	0	MSCcell	MSCcell
0.706718	5.05962	0	MSCcell	MSCcell
-0.109067	1.62017	0	MSCcell	MSCcell
0.932153	3.54047	0	MSCcell	MSCcell
0.237851	5.27108	0	MSCcell	MSCcell
1.1997	4.37695	0	MSCcell	MSCcell
-0.32902	5.03847	0	MSCcell	MSCcell
0.182999	5.41918	0	MSCcell	MSCcell
0.431456	5.00934	0	MSCcell	MSCcell
-1.45854	2.52905	0	MSCcell	MSCcell
-0.4954	1.81252	0	MSCcell	MSCcell
-0.0499226	2.8256	0	MSCcell	MSCcell
-0.378493	4.87602	0	MSCcell	MSCcell
0.967811	4.3773	0	MSCcell	MSCcell
0.901419	3.42226	0	MSCcell	MSCcell
-0.219746	4.51425	0	MSCcell	MSCcell
1.66002	3.74338	0	MSCcell	MSCcell
-0.109349	5.29925	0	MSCcell	MSCcell
-0.462347	2.09679	0	MSCcell	MSCcell
0.955172	4.61001	0	MSCcell	MSCcell
0.331197	3.17205	0	MSCcell	MSCcell
-0.298662	3.75239	0	MSCcell	MSCcell
-1.23423	3.3684	0	MSCcell	MSCcell
0.765199	5.32897	0	MSCcell	MSCcell
-0.560485	1.48368	0	MSCcell	MSCcell
1.68745	4.10935	0	MSCcell	MSCcell
-0.188818	3.43679	0	MSCcell	MSCcell
0.909707	1.8661	0	MSCcell	MSCcell
-2.04725	1.80196	0	MSCcell	MSCcell
0.592321	4.19322	0	MSCcell	MSCcell
-0.384723	1.87944	0	MSCcell	MSCcell
0.678885	4.55715	0	MSCcell	MSCcell
0.647822	5.17634	0	MSCcell	MSCcell
1.39933	4.38518	0	MSCcell	MSCcell
1.72756	4.30748	0	MSCcell	MSCcell
0.353763	4.07074	0	MSCcell	MSCcell
-1.33284	3.39361	0	MSCcell	MSCcell
0.896482	4.44022	0	MSCcell	MSCcell
-0.0496479	1.34619	0	MSCcell	MSCcell
0.386184	2.05775	0	MSCcell	MSCcell
1.18032	5.02985	0	MSCcell	MSCcell
0.4141	4.1377	0	MSCcell	MSCcell
-0.410524	0.897335	0	MSCcell	MSCcell
0.880624	5.30467	0	MSCcell	MSCcell
0.878521	1.79119	0	MSCcell	MSCcell
0.774062	5.05489	0	MSCcell	MSCcell
0.917487	4.92038	0	MSCcell	MSCcell
-0.621363	2.45834	0	MSCcell	MSCcell
-0.864681	2.40167	0	MSCcell	MSCcell
1.07021	2.80682	0	MSCcell	MSCcell
1.76557	4.06628	0	MSCcell	MSCcell
1.21506	4.24304	0	MSCcell	MSCcell
-0.0437392	2.97039	0	MSCcell	MSCcell
1.74265	4.35585	0	MSCcell	MSCcell
-0.509564	2.10015	0	MSCcell	MSCcell
0.303797	1.73412	0	MSCcell	MSCcell
-1.65576	0.838582	0	MSCcell	MSCcell
1.09883	4.4214	0	MSCcell	MSCcell
0.140893	4.08801	0	MSCcell	MSCcell
1.07615	4.46132	0	MSCcell	MSCcell
0.855438	3.07055	0	MSCcell	MSCcell
1.34603	4.29437	0	MSCcell	MSCcell
-0.354955	2.47118	0	MSCcell	MSCcell
0.622169	4.43873	0	MSCcell	MSCcell
1.77644	4.27596	0	MSCcell	MSCcell
-0.0416014	2.67378	0	MSCcell	MSCcell
0.807859	4.47982	0	MSCcell	MSCcell
0.980224	4.74571	0	MSCcell	MSCcell
0.973088	4.23753	0	MSCcell	MSCcell
0.940997	2.45016	0	MSCcell	MSCcell
0.946168	2.28416	0	MSCcell	MSCcell
-1.92961	2.23512	0	MSCcell	MSCcell
-1.5505	0.952317	0	MSCcell	MSCcell
0.470273	4.95013	0	MSCcell	MSCcell
0.380737	1.8347	0	MSCcell	MSCcell
1.678	3.44715	0	MSCcell	MSCcell
0.470089	5.37733	0	MSCcell	MSCcell
0.53516	4.81131	0	MSCcell	MSCcell
-1.04707	2.0945	0	MSCcell	MSCcell
1.66437	4.4481	0	MSCcell	MSCcell
0.864129	2.46736	0	MSCcell	MSCcell
1.6026	3.80639	0	MSCcell	MSCcell
1.38611	5.19062	0	MSCcell	MSCcell
0.225569	5.35251	0	MSCcell	MSCcell
0.217393	1.15995	0	MSCcell	MSCcell
1.86565	4.02085	0	MSCcell	MSCcell
-0.578113	0.434987	0	MSCcell	MSCcell
1.57823	4.8005	0	MSCcell	MSCcell
1.65908	4.37621	0	MSCcell	MSCcell
1.12617	3.36365	0	MSCcell	MSCcell
1.42738	4.01791	0	MSCcell	MSCcell
-0.125302	2.49465	0	MSCcell	MSCcell
0.377279	5.14636	0	MSCcell	MSCcell
-1.66576	3.00737	0	MSCcell	MSCcell
1.37111	4.67055	0	MSCcell	MSCcell
-1.91056	1.25702	0	MSCcell	MSCcell
0.25754	4.92655	0	MSCcell	MSCcell
1.2088	3.38549	0	MSCcell	MSCcell
0.4846	2.85332	0	MSCcell	MSCcell
-0.297254	4.98486	0	MSCcell	MSCcell
1.83484	4.0466	0	MSCcell	MSCcell
-1.27378	2.77975	0	MSCcell	MSCcell
-0.530322	2.84677	0	MSCcell	MSCcell
-0.0242336	4.673	0	MSCcell	MSCcell
0.132662	3.59508	0	MSCcell	MSCcell
8.38781	6.85107	0	MSCcell	MSCcell
0.640961	5.5811	0	MSCcell	MSCcell
0.432804	5.02075	0	MSCcell	MSCcell
0.543256	5.00641	0	MSCcell	MSCcell
0.410354	4.2525	0	MSCcell	MSCcell
0.704704	5.11081	0	MSCcell	MSCcell
0.229818	2.08578	0	MSCcell	MSCcell
-0.319752	3.44304	0	MSCcell	MSCcell
-1.26156	2.60678	0	MSCcell	MSCcell
1.93121	4.27266	0	MSCcell	MSCcell
-0.660554	2.65605	0	MSCcell	MSCcell
0.215583	5.20864	0	MSCcell	MSCcell
1.4343	4.12634	0	MSCcell	MSCcell
1.29077	3.87799	0	MSCcell	MSCcell
-0.314535	2.43597	0	MSCcell	MSCcell
1.71769	3.71461	0	MSCcell	MSCcell
1.1182	4.21333	0	MSCcell	MSCcell
-0.0605946	5.20737	0	MSCcell	MSCcell
-0.782261	1.10911	0	MSCcell	MSCcell
0.994898	5.07575	0	MSCcell	MSCcell
1.58397	3.53577	0	MSCcell	MSCcell
0.692204	4.85637	0	MSCcell	MSCcell
1.66361	3.93568	0	MSCcell	MSCcell
0.506596	4.56001	0	MSCcell	MSCcell
0.963805	4.93164	0	MSCcell	MSCcell
-0.956098	0.64851	0	MSCcell	MSCcell
1.07898	4.71887	0	MSCcell	MSCcell
-0.114871	4.86658	0	MSCcell	MSCcell
-1.9348	2.45579	0	MSCcell	MSCcell
-0.0637841	4.82755	0	MSCcell	MSCcell
0.334835	5.07826	0	MSCcell	MSCcell
1.40243	4.06717	0	MSCcell	MSCcell
-2.24843	2.15346	0	MSCcell	MSCcell
0.600811	1.84745	0	MSCcell	MSCcell
0.774989	4.51884	0	MSCcell	MSCcell
0.985021	4.72705	0	MSCcell	MSCcell
-0.146456	1.17911	0	MSCcell	MSCcell
-1.41998	0.830723	0	MSCcell	MSCcell
-0.232057	5.06847	0	MSCcell	MSCcell
-0.248537	4.95613	0	MSCcell	MSCcell
1.19835	4.46186	0	MSCcell	MSCcell
1.67902	3.79981	0	MSCcell	MSCcell
0.2803	3.43261	0	MSCcell	MSCcell
-1.10217	1.79865	0	MSCcell	MSCcell
-0.204805	2.05091	0	MSCcell	MSCcell
1.00648	4.24081	0	MSCcell	MSCcell
1.60907	3.5529	0	MSCcell	MSCcell
5.0736	7.40382	0	MSCcell	MSCcell
2.08466	4.59863	0	MSCcell	MSCcell
0.649207	4.59042	0	MSCcell	MSCcell
0.993668	4.29556	0	MSCcell	MSCcell
-0.469351	2.27254	0	MSCcell	MSCcell
-0.0580909	3.42952	0	MSCcell	MSCcell
1.34545	5.20389	0	MSCcell	MSCcell
-1.1675	1.77986	0	MSCcell	MSCcell
0.668167	4.76144	0	MSCcell	MSCcell
0.0156129	2.2442	0	MSCcell	MSCcell
-0.735109	3.97596	0	MSCcell	MSCcell
-0.844945	3.88827	0	MSCcell	MSCcell
0.138294	4.90666	0	MSCcell	MSCcell
0.420051	1.16063	0	MSCcell	MSCcell
0.932303	3.89869	0	MSCcell	MSCcell
0.0458813	2.05035	0	MSCcell	MSCcell
0.275806	4.73601	0	MSCcell	MSCcell
0.0972285	2.26436	0	MSCcell	MSCcell
0.426451	4.72335	0	MSCcell	MSCcell
-0.934062	2.87714	0	MSCcell	MSCcell
0.85114	4.45252	0	MSCcell	MSCcell
0.734807	5.08434	0	MSCcell	MSCcell
1.55245	4.86239	0	MSCcell	MSCcell
-0.969411	0.300045	0	MSCcell	MSCcell
-0.369605	2.07468	0	MSCcell	MSCcell
-0.578882	3.75065	0	MSCcell	MSCcell
-0.347071	2.36748	0	MSCcell	MSCcell
0.959879	4.65577	0	MSCcell	MSCcell
1.31786	3.93078	0	MSCcell	MSCcell
0.223308	5.11772	0	MSCcell	MSCcell
1.95356	3.7854	0	MSCcell	MSCcell
-0.214826	5.047	0	MSCcell	MSCcell
-1.99576	2.55248	0	MSCcell	MSCcell
0.293904	5.46286	0	MSCcell	MSCcell
-1.09796	3.66899	0	MSCcell	MSCcell
0.904591	4.85666	0	MSCcell	MSCcell
1.04627	3.87915	0	MSCcell	MSCcell
-0.346917	4.37246	0	MSCcell	MSCcell
1.26987	4.67256	0	MSCcell	MSCcell
0.276274	3.08612	0	MSCcell	MSCcell
-0.818045	1.86529	0	MSCcell	MSCcell
1.48486	4.0958	0	MSCcell	MSCcell
0.589549	4.55059	0	MSCcell	MSCcell
0.653185	4.54585	0	MSCcell	MSCcell
0.0132466	5.0734	0	MSCcell	MSCcell
1.06183	4.68983	0	MSCcell	MSCcell
-0.745997	4.0494	0	MSCcell	MSCcell
0.4732	4.15652	0	MSCcell	MSCcell
-1.3683	1.08745	0	MSCcell	MSCcell
0.53794	4.35401	0	MSCcell	MSCcell
0.443784	3.97828	0	MSCcell	MSCcell
1.11283	5.00644	0	MSCcell	MSCcell
0.0367131	2.79392	0	MSCcell	MSCcell
0.991799	4.27423	0	MSCcell	MSCcell
0.398255	4.91655	0	MSCcell	MSCcell
-1.79412	2.01119	0	MSCcell	MSCcell
1.84678	4.12374	0	MSCcell	MSCcell
1.26105	5.39751	0	MSCcell	MSCcell
1.76862	4.56688	0	MSCcell	MSCcell
1.12229	4.31914	0	MSCcell	MSCcell
1.5788	4.44454	0	MSCcell	MSCcell
1.24488	4.07736	0	MSCcell	MSCcell
-1.18382	2.21704	0	MSCcell	MSCcell
1.04974	4.01754	0	MSCcell	MSCcell
-0.628243	2.83501	0	MSCcell	MSCcell
4.85715	7.30285	0	MSCcell	MSCcell
-1.53062	3.50448	0	MSCcell	MSCcell
-0.97501	3.47143	0	MSCcell	MSCcell
1.33936	3.65149	0	MSCcell	MSCcell
-0.345387	1.56615	0	MSCcell	MSCcell
0.691968	4.99816	0	MSCcell	MSCcell
0.567646	2.29395	0	MSCcell	MSCcell
-0.333471	1.55412	0	MSCcell	MSCcell
1.11515	5.53637	0	MSCcell	MSCcell
-2.16911	1.90217	0	MSCcell	MSCcell
0.453848	5.30533	0	MSCcell	MSCcell
1.55714	3.44048	0	MSCcell	MSCcell
-0.151167	4.08824	0	MSCcell	MSCcell
0.0102461	1.98605	0	MSCcell	MSCcell
-1.44344	1.06552	0	MSCcell	MSCcell
0.911192	4.8498	0	MSCcell	MSCcell
0.458478	4.15527	0	MSCcell	MSCcell
0.620131	5.37377	0	MSCcell	MSCcell
0.147212	3.69127	0	MSCcell	MSCcell
1.37068	4.67726	0	MSCcell	MSCcell
-0.493152	4.96476	0	MSCcell	MSCcell
0.373122	4.51015	0	MSCcell	MSCcell
0.260052	2.62362	0	MSCcell	MSCcell
1.15601	4.61356	0	MSCcell	MSCcell
1.21253	4.31065	0	MSCcell	MSCcell
0.582624	0.877723	0	MSCcell	MSCcell
1.91557	4.72138	0	MSCcell	MSCcell
-1.03844	2.34275	0	MSCcell	MSCcell
-0.0323939	0.896666	0	MSCcell	MSCcell
1.24955	1.7331	0	MSCcell	MSCcell
-0.287455	3.82464	0	MSCcell	MSCcell
-0.836761	1.8536	0	MSCcell	MSCcell
1.70617	4.48949	0	MSCcell	MSCcell
1.32492	3.59006	0	MSCcell	MSCcell
0.50994	4.42022	0	MSCcell	MSCcell
-0.514406	2.07144	0	MSCcell	MSCcell
-0.428704	4.44658	0	MSCcell	MSCcell
1.50818	4.2971	0	MSCcell	MSCcell
-1.3734	1.53864	0	MSCcell	MSCcell
-0.150966	1.06337	0	MSCcell	MSCcell
-1.63204	2.4221	0	MSCcell	MSCcell
1.64948	4.55194	0	MSCcell	MSCcell
-0.954865	3.57709	0	MSCcell	MSCcell
-1.00402	3.6159	0	MSCcell	MSCcell
-1.56528	1.00239	0	MSCcell	MSCcell
-0.14887	5.29592	0	MSCcell	MSCcell
-1.01094	2.6389	0	MSCcell	MSCcell
-0.119034	5.04785	0	MSCcell	MSCcell
0.738459	5.01022	0	MSCcell	MSCcell
-0.416504	4.70701	0	MSCcell	MSCcell
0.533504	4.87483	0	MSCcell	MSCcell
0.21632	4.98759	0	MSCcell	MSCcell
1.72499	3.30026	0	MSCcell	MSCcell
0.511298	3.61865	0	MSCcell	MSCcell
0.717518	4.63778	0	MSCcell	MSCcell
1.2188	3.92181	0	MSCcell	MSCcell
0.283127	4.97423	0	MSCcell	MSCcell
0.108094	4.56653	0	MSCcell	MSCcell
0.794894	2.72977	0	MSCcell	MSCcell
0.274147	2.64395	0	MSCcell	MSCcell
0.825244	2.58768	0	MSCcell	MSCcell
1.62345	3.91325	0	MSCcell	MSCcell
-0.796303	3.68857	0	MSCcell	MSCcell
0.95962	3.77367	0	MSCcell	MSCcell
-0.19755	5.13768	0	MSCcell	MSCcell
-2.1301	2.33842	0	MSCcell	MSCcell
0.991344	3.92422	0	MSCcell	MSCcell
-0.800417	3.80917	0	MSCcell	MSCcell
1.44937	4.95586	0	MSCcell	MSCcell
1.67213	3.97492	0	MSCcell	MSCcell
0.434876	2.255	0	MSCcell	MSCcell
0.0580028	4.96192	0	MSCcell	MSCcell
-0.954092	4.40424	0	MSCcell	MSCcell
0.970167	4.80525	0	MSCcell	MSCcell
0.384207	5.04979	0	MSCcell	MSCcell
-0.800171	4.52432	0	MSCcell	MSCcell
0.428816	3.03043	0	MSCcell	MSCcell
-2.08584	2.16872	0	MSCcell	MSCcell
0.977725	4.36048	0	MSCcell	MSCcell
-1.57408	2.86451	0	MSCcell	MSCcell
0.0383825	1.96176	0	MSCcell	MSCcell
1.20176	4.03224	0	MSCcell	MSCcell
-0.12291	4.72415	0	MSCcell	MSCcell
0.922245	4.36883	0	MSCcell	MSCcell
-0.960439	3.41002	0	MSCcell	MSCcell
1.15187	4.87511	0	MSCcell	MSCcell
-0.368943	4.17915	0	MSCcell	MSCcell
-0.0258454	5.01942	0	MSCcell	MSCcell
0.513504	4.70657	0	MSCcell	MSCcell
-0.054776	2.65038	0	MSCcell	MSCcell
1.32005	4.72174	0	MSCcell	MSCcell
1.80849	3.83499	0	MSCcell	MSCcell
-1.05806	3.49772	0	MSCcell	MSCcell
-1.09014	4.12895	0	MSCcell	MSCcell
-0.204023	4.71854	0	MSCcell	MSCcell
0.873108	4.53376	0	MSCcell	MSCcell
0.374375	3.02484	0	MSCcell	MSCcell
0.469318	2.66354	0	MSCcell	MSCcell
0.99815	5.10849	0	MSCcell	MSCcell
1.34279	4.54141	0	MSCcell	MSCcell
-0.334242	1.01764	0	MSCcell	MSCcell
0.797097	3.35658	0	MSCcell	MSCcell
-0.0628015	5.24578	0	MSCcell	MSCcell
1.59567	4.03376	0	MSCcell	MSCcell
-0.63708	4.5227	0	MSCcell	MSCcell
-0.831061	1.90389	0	MSCcell	MSCcell
0.760559	1.37329	0	MSCcell	MSCcell
-1.88342	2.08399	0	MSCcell	MSCcell
0.377297	4.22055	0	MSCcell	MSCcell
-0.779008	4.43209	0	MSCcell	MSCcell
0.230063	5.36798	0	MSCcell	MSCcell
-0.700303	3.52466	0	MSCcell	MSCcell
0.850387	2.33562	0	MSCcell	MSCcell
5.10395	7.4219	0	MSCcell	MSCcell
0.185319	4.16158	0	MSCcell	MSCcell
-1.19197	4.14211	0	MSCcell	MSCcell
-0.798454	3.23502	0	MSCcell	MSCcell
0.395498	1.32588	0	MSCcell	MSCcell
0.0395903	1.6352	0	MSCcell	MSCcell
0.573593	3.72595	0	MSCcell	MSCcell
0.800499	4.4923	0	MSCcell	MSCcell
0.75099	4.51144	0	MSCcell	MSCcell
0.656088	0.931164	0	MSCcell	MSCcell
-0.35379	2.19462	0	MSCcell	MSCcell
0.279235	5.01855	0	MSCcell	MSCcell
-0.176951	4.28496	0	MSCcell	MSCcell
1.12316	3.55557	0	MSCcell	MSCcell
0.164184	2.60178	0	MSCcell	MSCcell
0.288046	5.15362	0	MSCcell	MSCcell
0.21719	0.346007	0	MSCcell	MSCcell
-0.839298	2.5214	0	MSCcell	MSCcell
0.480529	5.03356	0	MSCcell	MSCcell
-0.737623	1.89587	0	MSCcell	MSCcell
1.02699	3.77204	0	MSCcell	MSCcell
0.790747	4.09067	0	MSCcell	MSCcell
1.34358	4.40459	0	MSCcell	MSCcell
1.50747	4.67331	0	MSCcell	MSCcell
0.702879	4.78242	0	MSCcell	MSCcell
-2.00506	1.35796	0	MSCcell	MSCcell
0.640204	4.94119	0	MSCcell	MSCcell
-1.67197	1.96496	0	MSCcell	MSCcell
0.40508	4.72215	0	MSCcell	MSCcell
0.270794	2.42883	0	MSCcell	MSCcell
-0.645617	1.52288	0	MSCcell	MSCcell
1.3225	3.05831	0	MSCcell	MSCcell
0.22676	5.03024	0	MSCcell	MSCcell
-0.878727	2.97049	0	MSCcell	MSCcell
-0.432047	2.28781	0	MSCcell	MSCcell
1.19677	4.04606	0	MSCcell	MSCcell
-2.08235	1.4681	0	MSCcell	MSCcell
0.617316	2.44563	0	MSCcell	MSCcell
0.953141	3.67453	0	MSCcell	MSCcell
-0.852504	3.56228	0	MSCcell	MSCcell
1.5367	4.11529	0	MSCcell	MSCcell
-0.258567	4.75264	0	MSCcell	MSCcell
-1.26611	2.44569	0	MSCcell	MSCcell
0.764967	4.67591	0	MSCcell	MSCcell
5.23316	7.50036	0	MSCcell	MSCcell
1.04366	4.06604	0	MSCcell	MSCcell
-0.310538	3.56608	0	MSCcell	MSCcell
-0.952783	2.77081	0	MSCcell	MSCcell
-1.03137	2.56065	0	MSCcell	MSCcell
0.806009	4.75559	0	MSCcell	MSCcell
-1.73337	1.51588	0	MSCcell	MSCcell
0.953274	3.95153	0	MSCcell	MSCcell
0.107791	2.7215	0	MSCcell	MSCcell
-0.142587	1.77798	0	MSCcell	MSCcell
-0.59865	3.66864	0	MSCcell	MSCcell
1.3536	4.31454	0	MSCcell	MSCcell
1.73741	4.15718	0	MSCcell	MSCcell
0.470036	3.84421	0	MSCcell	MSCcell
0.41853	5.30021	0	MSCcell	MSCcell
0.987862	5.08061	0	MSCcell	MSCcell
0.906836	5.12898	0	MSCcell	MSCcell
-0.773493	2.50005	0	MSCcell	MSCcell
-0.356528	3.569	0	MSCcell	MSCcell
1.22215	5.06165	0	MSCcell	MSCcell
1.69524	4.62346	0	MSCcell	MSCcell
1.29843	5.01291	0	MSCcell	MSCcell
0.536394	2.05498	0	MSCcell	MSCcell
0.000945807	5.23865	0	MSCcell	MSCcell
1.0759	4.62833	0	MSCcell	MSCcell
0.171107	5.49307	0	MSCcell	MSCcell
1.13531	3.55809	0	MSCcell	MSCcell
0.869707	4.36297	0	MSCcell	MSCcell
0.200647	4.50583	0	MSCcell	MSCcell
1.1519	2.10488	0	MSCcell	MSCcell
0.343	5.01814	0	MSCcell	MSCcell
-1.62911	3.00644	0	MSCcell	MSCcell
1.45246	5.1367	0	MSCcell	MSCcell
0.911708	3.40083	0	MSCcell	MSCcell
-1.77426	2.83755	0	MSCcell	MSCcell
1.16257	4.89251	0	MSCcell	MSCcell
-1.32522	2.4601	0	MSCcell	MSCcell
1.44414	3.47816	0	MSCcell	MSCcell
-0.0249093	2.12656	0	MSCcell	MSCcell
0.997611	4.90227	0	MSCcell	MSCcell
-2.11051	2.71329	0	MSCcell	MSCcell
-0.0546355	5.30986	0	MSCcell	MSCcell
0.811056	4.59568	0	MSCcell	MSCcell
-1.2145	3.35251	0	MSCcell	MSCcell
0.694914	3.86143	0	MSCcell	MSCcell
-0.247467	2.67786	0	MSCcell	MSCcell
-1.0544	0.898073	0	MSCcell	MSCcell
1.26731	5.26312	0	MSCcell	MSCcell
0.507426	2.90765	0	MSCcell	MSCcell
1.52651	3.66125	0	MSCcell	MSCcell
0.436919	4.9382	0	MSCcell	MSCcell
1.7878	4.59456	0	MSCcell	MSCcell
-1.38042	3.474	0	MSCcell	MSCcell
-0.0745752	2.97906	0	MSCcell	MSCcell
1.08867	4.91325	0	MSCcell	MSCcell
0.0543571	5.13092	0	MSCcell	MSCcell
0.702056	4.94249	0	MSCcell	MSCcell
1.60174	3.64181	0	MSCcell	MSCcell
1.07653	5.00766	0	MSCcell	MSCcell
1.20633	3.94234	0	MSCcell	MSCcell
-1.55359	2.72787	0	MSCcell	MSCcell
1.08301	4.13751	0	MSCcell	MSCcell
-1.58613	2.65143	0	MSCcell	MSCcell
1.67826	3.81219	0	MSCcell	MSCcell
1.93394	4.51607	0	MSCcell	MSCcell
1.39057	4.28375	0	MSCcell	MSCcell
0.802186	4.40965	0	MSCcell	MSCcell
0.828918	4.88551	0	MSCcell	MSCcell
-1.11065	3.91076	0	MSCcell	MSCcell
-0.362342	2.91622	0	MSCcell	MSCcell
0.540302	3.90931	0	MSCcell	MSCcell
-0.546068	1.802	0	MSCcell	MSCcell
1.03976	4.03381	0	MSCcell	MSCcell
0.934357	5.04073	0	MSCcell	MSCcell
-0.532397	1.50311	0	MSCcell	MSCcell
-0.22389	1.54189	0	MSCcell	MSCcell
-0.940596	4.46	0	MSCcell	MSCcell
-0.825068	2.53225	0	MSCcell	MSCcell
-2.07613	2.23334	0	MSCcell	MSCcell
-0.217201	2.63241	0	MSCcell	MSCcell
-1.6439	1.05999	0	MSCcell	MSCcell
5.15735	7.45635	0	MSCcell	MSCcell
0.933005	5.3329	0	MSCcell	MSCcell
1.58313	4.49205	0	MSCcell	MSCcell
0.231178	2.39224	0	MSCcell	MSCcell
0.479757	5.14618	0	MSCcell	MSCcell
-1.16119	1.09972	0	MSCcell	MSCcell
0.899898	4.13595	0	MSCcell	MSCcell
-1.03372	2.91537	0	MSCcell	MSCcell
0.391648	1.85542	0	MSCcell	MSCcell
1.6386	3.16833	0	MSCcell	MSCcell
0.486576	2.27835	0	MSCcell	MSCcell
0.711479	2.02574	0	MSCcell	MSCcell
0.637932	3.63001	0	MSCcell	MSCcell
0.6364	4.92023	0	MSCcell	MSCcell
1.1992	3.79152	0	MSCcell	MSCcell
1.06495	3.81441	0	MSCcell	MSCcell
0.111135	5.34452	0	MSCcell	MSCcell
0.022674	3.71578	0	MSCcell	MSCcell
1.34293	4.32925	0	MSCcell	MSCcell
-0.655098	2.14276	0	MSCcell	MSCcell
0.784331	1.16954	0	MSCcell	MSCcell
1.5519	3.96207	0	MSCcell	MSCcell
0.679271	3.50166	0	MSCcell	MSCcell
0.273046	5.52512	0	MSCcell	MSCcell
-0.328301	5.01611	0	MSCcell	MSCcell
1.51421	3.259	0	MSCcell	MSCcell
-0.771038	3.70008	0	MSCcell	MSCcell
0.722847	2.19161	0	MSCcell	MSCcell
-0.230964	1.54017	0	MSCcell	MSCcell
1.80767	3.90534	0	MSCcell	MSCcell
0.636854	3.58264	0	MSCcell	MSCcell
0.106327	4.41256	0	MSCcell	MSCcell
-0.0804982	2.31063	0	MSCcell	MSCcell
-0.42732	1.08027	0	MSCcell	MSCcell
0.859522	2.98532	0	MSCcell	MSCcell
-0.404859	1.9771	0	MSCcell	MSCcell
1.56053	3.27088	0	MSCcell	MSCcell
4.55183	6.95012	0	MSCcell	MSCcell
1.73721	4.03575	0	MSCcell	MSCcell
1.16193	3.17882	0	MSCcell	MSCcell
0.165094	4.75969	0	MSCcell	MSCcell
0.65	1.57193	0	MSCcell	MSCcell
-0.914248	1.04793	0	MSCcell	MSCcell
-1.58366	0.588918	0	MSCcell	MSCcell
0.546906	4.54816	0	MSCcell	MSCcell
-0.0128389	1.96612	0	MSCcell	MSCcell
1.58791	3.90427	0	MSCcell	MSCcell
1.38318	3.33807	0	MSCcell	MSCcell
1.14677	4.26112	0	MSCcell	MSCcell
0.802952	4.16428	0	MSCcell	MSCcell
-1.20289	1.65308	0	MSCcell	MSCcell
-1.13123	1.66068	0	MSCcell	MSCcell
-0.275056	1.9571	0	MSCcell	MSCcell
0.124204	1.43655	0	MSCcell	MSCcell
0.572807	3.40946	0	MSCcell	MSCcell
-0.166767	4.50662	0	MSCcell	MSCcell
-0.922592	3.8129	0	MSCcell	MSCcell
1.57232	3.58959	0	MSCcell	MSCcell
0.595862	4.30509	0	MSCcell	MSCcell
-0.128054	3.84329	0	MSCcell	MSCcell
0.980087	3.88974	0	MSCcell	MSCcell
5.19044	7.47856	0	MSCcell	MSCcell
0.943285	4.06216	0	MSCcell	MSCcell
1.55876	3.83373	0	MSCcell	MSCcell
1.11026	5.62086	0	MSCcell	MSCcell
1.06374	2.25372	0	MSCcell	MSCcell
0.0582823	1.824	0	MSCcell	MSCcell
-1.79868	1.94405	0	MSCcell	MSCcell
-1.54092	2.4581	0	MSCcell	MSCcell
0.565461	4.08873	0	MSCcell	MSCcell
0.155377	4.54826	0	MSCcell	MSCcell
-0.684723	4.58485	0	MSCcell	MSCcell
0.900414	4.49969	0	MSCcell	MSCcell
-0.00345453	5.07476	0	MSCcell	MSCcell
1.80442	4.04473	0	MSCcell	MSCcell
0.445402	2.81533	0	MSCcell	MSCcell
0.341022	4.72428	0	MSCcell	MSCcell
-1.54366	1.03415	0	MSCcell	MSCcell
1.1664	4.78521	0	MSCcell	MSCcell
1.03027	4.63406	0	MSCcell	MSCcell
0.156948	3.64022	0	MSCcell	MSCcell
0.00366183	3.47833	0	MSCcell	MSCcell
4.99888	7.3411	0	MSCcell	MSCcell
-1.71236	1.70114	0	MSCcell	MSCcell
1.48307	4.47515	0	MSCcell	MSCcell
1.27802	4.64091	0	MSCcell	MSCcell
5.05271	7.33581	0	MSCcell	MSCcell
0.67782	3.27619	0	MSCcell	MSCcell
-0.988702	3.80309	0	MSCcell	MSCcell
1.04551	2.79586	0	MSCcell	MSCcell
1.12603	4.08919	0	MSCcell	MSCcell
-1.5205	2.54788	0	MSCcell	MSCcell
-0.853409	0.481525	0	MSCcell	MSCcell
0.762966	5.00987	0	MSCcell	MSCcell
-0.540426	2.30181	0	MSCcell	MSCcell
1.55634	3.31221	0	MSCcell	MSCcell
1.34292	3.75449	0	MSCcell	MSCcell
-1.8339	2.80395	0	MSCcell	MSCcell
0.156954	5.11534	0	MSCcell	MSCcell
-0.1793	5.37207	0	MSCcell	MSCcell
-0.779343	3.07923	0	MSCcell	MSCcell
-1.83071	1.75073	0	MSCcell	MSCcell
-0.848948	2.17117	0	MSCcell	MSCcell
-1.27212	2.48972	0	MSCcell	MSCcell
-0.22537	2.52355	0	MSCcell	MSCcell
-0.105546	3.61717	0	MSCcell	MSCcell
1.27339	4.59963	0	MSCcell	MSCcell
1.45878	3.87403	0	MSCcell	MSCcell
5.07088	7.3851	0	MSCcell	MSCcell
-0.439179	1.92202	0	MSCcell	MSCcell
1.0757	5.03913	0	MSCcell	MSCcell
-1.73528	2.24653	0	MSCcell	MSCcell
0.690509	4.83475	0	MSCcell	MSCcell
-1.88464	2.56845	0	MSCcell	MSCcell
1.25314	4.85763	0	MSCcell	MSCcell
0.700117	4.37865	0	MSCcell	MSCcell
-0.00286481	1.57419	0	MSCcell	MSCcell
1.58877	3.97126	0	MSCcell	MSCcell
0.909773	3.79934	0	MSCcell	MSCcell
0.942285	3.70839	0	MSCcell	MSCcell
5.13404	7.43891	0	MSCcell	MSCcell
1.73051	4.59231	0	MSCcell	MSCcell
0.532967	1.71619	0	MSCcell	MSCcell
-1.72229	2.75172	0	MSCcell	MSCcell
0.572466	5.0796	0	MSCcell	MSCcell
-0.0198964	2.61772	0	MSCcell	MSCcell
-1.95961	2.76014	0	MSCcell	MSCcell
0.737542	3.78721	0	MSCcell	MSCcell
0.495329	5.25293	0	MSCcell	MSCcell
1.20411	4.29699	0	MSCcell	MSCcell
-0.859791	1.45159	0	MSCcell	MSCcell
-1.06304	3.43156	0	MSCcell	MSCcell
0.291777	3.87354	0	MSCcell	MSCcell
1.24037	5.06282	0	MSCcell	MSCcell
-0.478555	1.99699	0	MSCcell	MSCcell
-0.618837	2.3527	0	MSCcell	MSCcell
0.526467	5.05031	0	MSCcell	MSCcell
1.81401	3.48195	0	MSCcell	MSCcell
5.15632	7.4339	0	MSCcell	MSCcell
-1.21802	1.17671	0	MSCcell	MSCcell
5.04155	7.37125	0	MSCcell	MSCcell
1.46146	3.48985	0	MSCcell	MSCcell
1.47964	4.65173	0	MSCcell	MSCcell
0.498856	4.86358	0	MSCcell	MSCcell
0.119517	5.11367	0	MSCcell	MSCcell
-0.278699	2.95284	0	MSCcell	MSCcell
1.52931	4.33687	0	MSCcell	MSCcell
1.80696	3.94025	0	MSCcell	MSCcell
-0.474643	3.44844	0	MSCcell	MSCcell
0.131494	3.01876	0	MSCcell	MSCcell
0.884671	5.4962	0	MSCcell	MSCcell
-0.287944	0.291931	0	MSCcell	MSCcell
-0.784914	2.76182	0	MSCcell	MSCcell
0.5475	5.40478	0	MSCcell	MSCcell
0.853221	3.90857	0	MSCcell	MSCcell
1.68127	4.72694	0	MSCcell	MSCcell
0.264911	2.24392	0	MSCcell	MSCcell
1.24856	5.06063	0	MSCcell	MSCcell
-0.620719	1.75096	0	MSCcell	MSCcell
-1.20007	2.85399	0	MSCcell	MSCcell
0.618938	2.33114	0	MSCcell	MSCcell
-1.35952	0.66285	0	MSCcell	MSCcell
1.52201	4.75589	0	MSCcell	MSCcell
0.838131	4.59035	0	MSCcell	MSCcell
1.4358	3.90066	0	MSCcell	MSCcell
5.22966	7.49779	0	MSCcell	MSCcell
1.2026	4.69242	0	MSCcell	MSCcell
1.23586	3.77852	0	MSCcell	MSCcell
-1.46582	2.52268	0	MSCcell	MSCcell
1.17151	5.08262	0	MSCcell	MSCcell
-1.9227	2.17213	0	MSCcell	MSCcell
-1.31194	2.7137	0	MSCcell	MSCcell
1.57477	4.7184	0	MSCcell	MSCcell
1.22093	5.09543	0	MSCcell	MSCcell
1.41266	2.76431	0	MSCcell	MSCcell
-1.14494	2.97842	0	MSCcell	MSCcell
1.32148	4.58495	0	MSCcell	MSCcell
5.29401	7.57216	0	MSCcell	MSCcell
0.182556	0.191554	0	MSCcell	MSCcell
1.30259	4.03926	0	MSCcell	MSCcell
1.07149	5.04948	0	MSCcell	MSCcell
-1.09028	3.82253	0	MSCcell	MSCcell
0.184776	2.18227	0	MSCcell	MSCcell
1.47757	3.5548	0	MSCcell	MSCcell
-0.392144	2.0887	0	MSCcell	MSCcell
0.781965	5.42248	0	MSCcell	MSCcell
-0.38479	1.68055	0	MSCcell	MSCcell
-1.69125	3.24869	0	MSCcell	MSCcell
1.59599	4.50591	0	MSCcell	MSCcell
-1.85678	2.04272	0	MSCcell	MSCcell
-0.91086	1.97195	0	MSCcell	MSCcell
0.204249	4.87359	0	MSCcell	MSCcell
-0.248832	2.62398	0	MSCcell	MSCcell
0.0779553	5.072	0	MSCcell	MSCcell
1.6649	3.41216	0	MSCcell	MSCcell
[truncated: 72,086 more rows]

[truncated: 6 more sheets: Extend. 7a, Extend. 7d, Extend. 7ef, Extend. 7g, Extend. 7h, Extend. 8]
